# Supplementary material for: Genomic Prediction of Biological Shape: Elliptic Fourier Analysis and Kernel Partial Least Squares (PLS) Regression Applied to Grain Shape Prediction in Rice (Oryza sativa L.)
Source: PLoS One. 2015 Mar 31;10(3):e0120610. doi: 10.1371/journal.pone.0120610 (PMC4380318; doi:10.1371/journal.pone.0120610)
Supplement: S1 Dataset — The zip file includes two directories: Directory “GenotypeScore” contains SNP genotype scores after imputation of missing genotypes, and directory “FourierDescriptor” contains varietal averages of elliptic Fourier descriptors. (ZIP) [file pone.0120610.s001.zip]

Archive with 17 entries (10 files):
- S1_Dataset/
- S1_Dataset/.DS_Store
- __MACOSX/
- __MACOSX/S1_Dataset/
- __MACOSX/S1_Dataset/._.DS_Store
- S1_Dataset/FourierDescriptor/
- S1_Dataset/FourierDescriptor/FourierDescriptor_datasetA.csv
- S1_Dataset/FourierDescriptor/FourierDescriptor_datasetB.csv
- S1_Dataset/FourierDescriptor/FourierDescriptor_datasetC.csv
- __MACOSX/S1_Dataset/FourierDescriptor/
- __MACOSX/S1_Dataset/FourierDescriptor/._FourierDescriptor_datasetC.csv
- S1_Dataset/GenotypeScore/
- S1_Dataset/GenotypeScore/GenotypeScore_datasetA.csv
- __MACOSX/S1_Dataset/GenotypeScore/
- __MACOSX/S1_Dataset/GenotypeScore/._GenotypeScore_datasetA.csv
- S1_Dataset/GenotypeScore/GenotypeScore_datasetB.csv
- S1_Dataset/GenotypeScore/GenotypeScore_datasetC.csv
