# Supplementary material for: Genomic Prediction of Biological Shape: Elliptic Fourier Analysis and Kernel Partial Least Squares (PLS) Regression Applied to Grain Shape Prediction in Rice (Oryza sativa L.)
Source: PLoS One. 2015 Mar 31;10(3):e0120610. doi: 10.1371/journal.pone.0120610 (PMC4380318; doi:10.1371/journal.pone.0120610)
Supplement: S1 Dataset — The zip file includes two directories: Directory “GenotypeScore” contains SNP genotype scores after imputation of missing genotypes, and directory “FourierDescriptor” contains varietal averages of elliptic Fourier descriptors. (ZIP) [file pone.0120610.s001.zip › S1_Dataset/FourierDescriptor/FourierDescriptor_datasetA.csv]

	a1	b1	c1	d1	a2	b2	c2	d2	a3	b3	c3	d3	a4	b4	c4	d4	a5	b5	c5	d5	a6	b6	c6	d6	a7	b7	c7	d7	a8	b8	c8	d8	a9	b9	c9	d9	a10	b10	c10	d10	a11	b11	c11	d11	a12	b12	c12	d12	a13
akage	1	-4.5113925e-18	2.51645816666667e-18	0.627212566666667	-0.00497859216666667	-0.00780854983333333	-0.0130664168333333	0.0178974366666667	0.0497746433333333	0.000836700166666667	-0.0026794435	0.05595921	-0.00754185733333333	-0.00428761566666667	0.00363208291666667	0.0038119924	0.006395273	-0.00389132433333333	-0.00571527016666667	0.0046333285	-0.00457110283333333	0.000350629913333333	0.00498452666666667	-0.00200833162666667	-0.000609088266666667	-0.0054456795	-0.00254635483333333	0.00035200739	-0.00143884116666667	0.00216793961666667	0.0016693191	-0.00231086716666667	-0.00157190576666667	-0.004965551	-3.622835e-05	-0.000702648616666667	5.47094833333334e-05	0.00231889965	-8.32900413333333e-05	-0.000156786023333333	-0.000785033535	-0.00412386983333333	6.17181833333333e-05	-0.000225991183333333	0.0002053578	0.00182004968333333	-0.000584828783333333	-5.396494e-05	-0.000138605333333333
anjana_dhan	1	-5.93329316666667e-18	1.20693384666667e-17	0.47124985	0.006539221	0.00077984275	-0.00063534	0.00755922916666667	0.0674218283333333	-0.00537837039	-0.008988966	0.0640046316666667	0.00447921466666667	0.00148904583333333	0.00114135481666667	0.0026629464	0.012661275	-0.00595666016666667	-0.0043141415	0.0138998483333333	0.00364921166666667	0.0032560075	0.00301429433333333	0.000173434516666667	0.00216341038333333	-0.00649807333333333	-0.00224085023333333	0.00342931421666667	0.00325551766666667	0.00449810066666667	0.00211964983333333	-0.000139496925	-0.00067367913	-0.00617565266666667	-0.000179920261666667	-0.000218649495	0.00207639756666667	0.00420789433333333	0.000212837783333333	0.00102521396666667	-0.000404940211666667	-0.00526756433333333	0.000323570844833333	-0.00130734561666667	0.000916435838333333	0.00326049166666667	-0.000409198733333333	0.00134696393333333	0.000247762686666667
arc_11094	1	-3.50501333333333e-18	5.37646833333334e-18	0.538134933333333	0.00902948233333333	-0.00270436856666667	-0.00335053961666667	0.0201030928333333	0.0535042033333333	-0.0044655516	-0.00836715866666667	0.0600175	0.0027301245	-0.00071690485	0.00495622683333333	0.0058116125	0.0053228415	-0.00634007933333333	-0.00624970833333333	0.00822874316666667	0.00365599336666667	0.00357138	0.00568942666666667	-9.620745e-05	-0.0029789125	-0.00781535833333333	-0.002277901	0.00164158831666667	0.0037173975	0.0047773205	0.0010351712	0.000654995	-0.00420659675	-0.00701588033333333	0.000744231556666667	-0.00122555126	0.00254405116666667	0.00383994366666667	-0.000595733455	0.00200144475	-0.00251295733333333	-0.00554841816666667	0.000136974101666667	-0.002512413	0.00100575626666667	0.003152625	-0.000315074708333333	0.0020061255	-0.00105054645
arc_5955	1	-2.0013028e-17	3.60501083333333e-17	0.524931866666667	0.00570337133333333	-0.000177640916666667	0.00398724141666667	0.0124296278333333	0.0590763433333333	-0.00269822873333333	-0.006065084	0.0624188833333333	0.00183959398333333	0.00134742796666667	0.005727264	0.00412470355	0.00842262516666667	-0.0039801445	-0.00672717233333333	0.0118224333333333	0.0023014495	0.0033980275	0.0045991225	-0.000323416138333333	-0.00122926226666667	-0.00604963283333333	-0.00312701783333333	0.0030161135	0.00255370666666667	0.00384635366666667	0.000858376261166667	-2.90815666666667e-05	-0.003420206	-0.0058294765	-0.000663051616666667	-0.000407341066666667	0.00199897116666667	0.00297461916666667	-0.000572073683333333	0.0010109775	-0.00258719116666667	-0.00518617433333333	-7.12418833333333e-05	-0.00125609033333333	0.00132491118333333	0.00222882506666667	-0.0002415564	0.000892619285	-0.0018508955
arc_7047	1	-1.62241163333333e-17	2.55796208333333e-17	0.6106471	0.00290788233333333	-0.00308813466666667	-0.0042289215	0.0137974191666667	0.0461377933333333	-0.00594114143333333	-0.011794602	0.058196005	-0.00062635315	-0.0026726795	0.00422916433333333	0.00250962146666667	0.00259608366666667	-0.00688958933333333	-0.00731707516666667	0.00642560466666667	0.000361642771666667	0.000829871616666667	0.00388711716666667	-0.00069217825	-0.00373437166666667	-0.00841579033333333	-0.00123776583333333	0.0003888995	0.00159285861666667	0.00203273486666667	0.001580125	-0.000460563866666667	-0.00336214778333333	-0.007073916	0.00108796366666667	-0.00233550505	0.0012808985	0.00191121496666667	-0.000216635441666667	0.00097226075	-0.0013238127	-0.005174383	0.000633960583333333	-0.00174343095	0.0007541729	0.00177664966666667	0.00017827037	0.000734237416666667	-0.00030441126
arc_7291	1	-1.0940127e-17	1.71076596666667e-17	0.6125488	-0.000770410816666667	-0.00273258411666667	0.0154177118333333	0.01013076	0.0474932783333333	-0.00109141016666667	0.00342671347666667	0.06508035	0.000650275816666667	0.00219677398333333	0.00198686383333333	0.00292450326666667	0.0038995955	-0.00263715483333333	-0.009885868	0.00754946433333333	0.00154854723333333	0.00311254183333333	0.00091958315	-0.00437554916666667	-0.00367675116666667	-0.00580214966666667	-0.00359973173333333	-0.00103264686666667	0.00225560568333333	0.00237169596666667	0.00157259828	-0.002696462	-0.00273431328333333	-0.0064566735	0.000904445483333333	-0.000238079516666667	0.0033638904	0.00202957829833333	-0.000578973933333333	0.002130015	-0.00144536855	-0.00439276233333333	-0.000500737366666667	-0.0001227427	0.00141150758333333	0.00157408896666667	-0.00112812085	0.000595023366666667	-0.00124606033333333
asahi(kyoto_asahi)	1	9.58720166666667e-18	-1.774472e-17	0.64388615	0.000444963333333333	-0.000958552383333333	0.000966050333333333	0.021902455	0.0439585716666667	0.0047289205	0.000715671262666667	0.0537057033333333	-0.00455707033333333	0.000797782883333333	0.00534920126333333	0.00481208666666667	0.00289513466666667	-0.00200283218333333	-0.00716209933333333	0.004311051	-0.001473223	0.00390357583333333	0.0060324325	-0.00141495223333333	-0.0037744685	-0.00413438425	-0.00276464816666667	0.000874325616666667	0.00115853181666667	0.0050659925	0.0008227018	-0.00189866041666667	-0.00460895266666667	-0.00333432995	-1.22454666666666e-05	0.000650224203333333	0.00266754041666667	0.00324099821666667	-0.000476108016666667	-0.0007952322	-0.0040146425	-0.00285559381666667	0.00058857415	6.09127333333333e-05	0.00277185183333333	0.00208689615	-0.000802199383333333	0.000547521623333333	-0.00277480001666667
asu	1	-1.40597958333333e-17	2.21932768333333e-17	0.4824191	0.00333235016666667	-0.00451119016666667	-0.00525296683333333	0.00513342983333333	0.06697088	-0.000180339371666667	-0.00616402028333333	0.063813515	0.00205345573333333	-0.0029845086	0.00442078433333333	-0.000320215283333333	0.0128755483333333	-0.00223377078333333	-0.0044833483	0.0148242316666667	0.00267595591666667	-0.000436966616666667	0.00426078616666667	-0.00295659123333333	0.00120911651833333	-0.00347014733333333	-0.00186362728333333	0.00720478516666667	0.0037738895	0.000440241018333333	0.00210160016666667	-0.00220473538333333	-0.00274937723333333	-0.00251390223333333	0.00113179416666667	0.00256066583333333	0.003418733	0.000524093383333333	0.000704554533333333	-6.672205e-05	-0.00325426466666667	-0.00178030225666667	0.0008117048	0.000610021483333333	0.00260814683333333	0.000374766907333333	-0.000161740283333333	0.0003871228	-0.00277749983333333
aus_47	1	6.772177e-18	-1.53517983333333e-17	0.460725533333333	0.00262201138333333	-0.00383291166666667	-0.00786700316666667	0.0107496221666667	0.0678617516666667	-0.00390590951666667	-0.0127850178333333	0.06441778	0.00152771941666667	-0.0027926126	0.00168548316666667	0.000295986183333333	0.0136006583333333	-0.00636216116666667	-0.00773202683333333	0.0120163341666667	0.00182181227	-4.06208333333333e-05	0.004490854	0.000603367883333333	0.00257756004333333	-0.00716898716666667	-0.004058385	0.004108674	0.00173677883333333	0.001652766865	0.0021998677	-0.000535433016666667	-0.00104407363333333	-0.006885113	-0.000499019101666667	0.000789601975	0.00172754633333333	0.00176655921666667	9.18904183333333e-05	0.000277248144666667	-0.00150249483333333	-0.005499287	0.001158047775	-0.000738412433333333	0.00114103366666667	0.00110765721666667	-0.000475837533333333	0.0006621758	-0.00111964216666667
badari_dhan	1	-1.75437376666667e-17	2.93352113333333e-17	0.562735316666667	0.00212080383333333	0.00211241473333333	0.00281621001666667	0.0164476116666667	0.056879475	-0.006871672	-0.003319944	0.06570661	-5.20942333333333e-05	0.000398133066666667	0.00364589083333333	0.0007307618	0.00569071583333333	-0.00236616646666667	-0.00382784996	0.0114677896666667	0.0015952389	0.00239223226666667	0.00304337238333333	-0.00186163381666667	-0.00202872803333333	-0.00416532683333333	-0.00212634628333333	0.00273426208333333	0.003016564	0.00209469788333333	0.0007741734	-0.00106195073833333	-0.0034879045	-0.00426540083333333	-0.000385150466666667	-0.000641937966666667	0.00233822483333333	0.00172077745	9.88399001666667e-05	0.00108504489833333	-0.00250825816666667	-0.00358231683333333	-0.000120602483333333	-0.000939818811666667	0.00157460731666667	0.00144460416666667	-0.00037905202	0.000973968308968333	-0.00157463018333333
basilanon	1	-1.18461666666665e-19	6.81983500000001e-19	0.487173016666667	-0.00140717316666667	-0.00777157416666667	-0.0150182498333333	0.0124175365	0.0698687516666667	0.0042153425	-0.00137170766666667	0.0665332116666667	-0.00323604766666667	-0.0051507996	0.001533045915	0.00169388968333333	0.014169155	-0.00141078581666667	-0.00353899375	0.0144873083333333	-0.00167686321666667	-0.00197599295	0.00284886793333333	-0.00049367655	0.00395407666666667	-0.002574951	-0.00258862663333333	0.00287959733333333	-0.00103692075	0.0001766845	0.00243366415	-0.00164300215	0.000585637016666667	-0.0030196365	-0.00125517596666667	0.000847248643333333	-0.000421409133333333	0.000815607833333333	0.000394957886666667	-0.000631218449333333	-0.000362757675	-0.00275165633333333	-0.00015081145	-0.0001662644	-0.00028070675	0.0008058468	0.000210613155	-0.000464835568333333	-0.000259278933333333
bei_khe	1	-8.65365633333333e-18	1.79750036666667e-17	0.46268745	-0.000238752616666667	-0.009404294	-0.0124941856666667	0.0161841433333333	0.0701340233333333	-0.000568131733333333	-0.0104997658333333	0.0673590533333333	-0.000631912283333333	-0.00546981533333333	0.000636889466666667	-0.000313443233333333	0.0139235633333333	-0.00519866666666667	-0.00677770583333333	0.01323133	0.000639126	-0.001653459425	0.0050321505	-0.00206304536666667	0.00339946383333333	-0.00617858016666667	-0.00275310736666667	0.00494107583333333	0.00140450971666667	0.000769970983333333	0.002737241	-0.00180886408333333	-0.000651467383333333	-0.005210391	0.000680442305	0.00158034305	0.0010806603	0.00102360027666667	0.00073089115	0.0001823398	-0.00113829083333333	-0.00426865533333333	0.000471372843333333	-0.0005097747	0.000464747683333333	0.00116563631666667	0.0001795851185	0.000106256516666667	-0.00068036726
Calotoc	1	-7.1774245e-18	1.2927995e-17	0.572013066666667	0.00174988858	-0.00601670146666667	0.00355987183333333	0.025332325	0.0564847566666667	0.00141895766666667	-0.00371916783333333	0.057300515	-0.00479881216666667	-0.00247365351666667	0.006874097	0.00784076816666667	0.00935016033333333	-0.00235243503333333	-0.00701632083333333	0.0110727176666667	-0.003131658565	0.0029820921	0.005627767	-0.00332254265	-0.000853671933333333	-0.004152529	-0.00258085923333333	0.00283938078333333	-0.00021743785	0.00419474386666667	0.0004069097715	-0.00249999903333333	-0.003179293	-0.00460621233333333	-0.000893835566666667	-0.000218209261666667	0.00106196206666667	0.00277353586666667	0.000335704283333333	-0.000469693921666667	-0.00194139171666667	-0.00372284116666667	0.00060900155	-0.00048398215	0.00121258445	0.00259892978333333	-0.000913953183333333	0.000777415494	-0.001214236255
chinsurah_boro_2	1	-1.64703666666667e-17	3.13226383333333e-17	0.537479166666667	0.00393492166666667	-0.00212778385	-0.00132576121666667	0.00408147816666667	0.0623750083333333	-0.00357434065166667	-0.00999503316666667	0.0602144683333333	0.00175100835	-0.00183937165	0.00148113877	0.00275023373333333	0.0118329166666667	-0.00393431633333333	-0.0059193925	0.0108791098333333	0.00083012305	-0.000397973533333333	0.00375925366666667	0.000679347516666667	0.00163879885	-0.00445946116666667	-0.00199288923333333	0.0036298695	0.0006227939	0.000865614643333333	0.00138003583333333	-0.000386185383333333	-0.00120264241666667	-0.00388826333333333	0.0006114289	0.00124385208333333	0.000617257696666667	0.000904543083333333	0.000412652345	2.33977816666667e-05	-0.00151286593333333	-0.00297058183333333	0.00089267465	0.000114050716666667	0.00020737325	0.000827512253333333	-0.00013928685	0.00023382144	-0.00120555431666667
chinya	1	3.2460205e-17	-5.84781466666667e-17	0.54560165	0.00211689368333333	-0.003658652	-0.00596012286666667	0.0101901761666667	0.057444305	-0.00446447883333333	-0.00804396088333333	0.0655605333333333	-0.000224928516666667	-0.00395852146666667	0.00266921725	0.000221424166666667	0.007852644	-0.00456093333333333	-0.00549506466666667	0.0095723445	0.00112910160166667	-0.000369175783333333	0.00565530216666667	-0.00376014166666667	-0.000886938783333333	-0.00627497683333333	-0.0019135199	0.00444940466666667	0.00302391976666667	0.0009506571	0.00111167068833333	-0.00251299073333333	-0.00349400416666667	-0.00535961866666667	0.00094125015	0.00074371995	0.00279873988333333	0.000915000933333333	1.27707166666667e-05	0.0002992497	-0.00282133366666667	-0.00414606416666667	0.00107440353333333	-0.000198898716666667	0.0019403958	0.00096107215	-0.000529038383333333	0.000494497633333333	-0.00214133596666667
co_13	1	9.77864966666667e-18	-1.86978366666667e-17	0.564513116666667	0.000825537533333333	-0.00668116933333333	-0.0108601053333333	0.015406355	0.0563304966666667	0.00299662386666667	-0.00136963636666667	0.0613955383333333	-0.00227672917	-0.00441973433333333	0.00420064755	0.0015231985	0.00757188166666667	-0.003711206	-0.0061901715	0.0103765105	8.28709166666666e-05	-0.000100279333333333	0.0037999303	-0.004270028	-0.00139980593333333	-0.00500982416666667	-0.0012820735	0.00345663633333333	0.0022616155	0.00150217553333333	0.0019971089	-0.00192939034833333	-0.00343957813333333	-0.00440145016666667	-0.000293451718833333	0.000316601155	0.00192263573333333	0.00188370193333333	0.0001039101	0.0001281761	-0.00265819648333333	-0.003601289	0.000238661048333333	-0.000423510638333333	0.00139269471666667	0.00189461066666667	0.000320351283333333	0.00014263435	-0.00171393001666667
davao_1	1	-1.10925066666667e-17	2.17629833333333e-17	0.5925873	-0.00292346299666667	0.0021829486	0.00506371666666667	0.0160399245	0.0520938216666667	-0.00248524336666667	-0.00179515683333333	0.06310468	-0.00464362968333333	0.000463615783333333	0.00396178416666667	-0.00268017843	0.00519676306666667	-0.00184107003333333	-0.003717079	0.01124301	0.0003982477	0.00176190155	0.00187488625	-0.00556874333333333	-0.00311880783333333	-0.00295300533333333	-0.000109128033333333	0.00284057381666667	0.00269949898333333	0.00059691855	-0.00108420412333333	-0.00114300618333333	-0.0036113185	-0.00272134933333333	-0.000643804133333333	-0.000180263066666667	0.00221843126666667	-0.000114815233333333	-0.00107739891666667	0.000784252473333333	-0.0026545775	-0.003011212	-0.000465692883333333	7.48929666666667e-05	0.00205621536666667	-0.000277002533333333	-0.00104558081666667	0.000442495483333333	-0.00167434375
deegeowoogen	1	-8.080149e-18	1.110565e-17	0.559642433333333	0.00455620956666667	0.000113001266666667	-0.0006398002	0.00693246033333333	0.0536813083333333	0.00107417968333333	-0.00496682338333333	0.065629995	0.0022489923	-8.69661666666676e-06	0.00256226353333333	0.000623643926666667	0.00557325425	-0.00377373883333333	-0.005580635	0.008212226	0.00377996458333333	0.00216571328333333	0.00455674466666667	-0.00495410416666667	-0.00247438903333333	-0.00476193333333333	-0.00108889858333333	0.00236415533333333	0.004791699	0.00289949166666667	0.000141335896666667	-0.00186604806666667	-0.00360193266666667	-0.00365176583333333	0.000623447133333333	-9.885995e-05	0.00367707116666667	0.00222247331666667	-0.000824918433333333	0.000180908516666667	-0.00283451005	-0.002783024	0.00101565345	-0.000626739933333333	0.00263711766666667	0.00124183985	-0.00130102001666667	0.000888270766666667	-0.00165584586
deejiaohualuo	1	1.63410281666667e-17	-2.24281275e-17	0.678250616666667	-0.00190283880333333	-0.00222118416666667	0.000863230233333333	0.00269375366666667	0.0429186266666667	0.00236164666666667	0.00248882116666667	0.0496922	-0.00209010238333333	-0.000607852266666667	0.00195956161666667	0.0049864005	0.00497731623333333	-0.00189133595	-0.006425797	0.002298609	-0.00170317456666667	0.00149606266666667	0.00242975398333333	-0.0033723175	-0.000630443933333333	-0.0034187575	-0.00117863668333333	-0.00012205415	0.00166085558333333	0.00077182385	-0.00132085583333333	-0.00181289333333333	-0.00119994053333333	-0.00307271903333333	0.000508527953333333	0.00111250841666667	0.00186037601666667	-5.53906675e-05	-0.00119615491666667	0.000666522333333333	-0.00103459403333333	-0.00215848758333333	0.000204720865	7.5620335e-05	0.00117023776666667	-0.000419634916666667	-5.08466265e-05	-0.000194577406666667	-0.0008150388
deng_pao_zhai_(toufutsusai)	1	-9.17905e-18	1.60656316666667e-17	0.51789155	0.00243012818333333	-0.00542207266666667	-0.0117364706666667	0.0176556583333333	0.0619027283333333	-0.0051789335	-0.0132795836666667	0.0641683916666667	-0.000409528833333333	-0.0053094825	0.00526112211666667	-0.00094395025	0.00881395183333333	-0.00701734533333333	-0.0100684058333333	0.0105645171666667	0.00170139196666667	-0.000240580733333333	0.006707574	-0.00386292353333333	-0.00181299978333333	-0.00772045516666667	-0.00245798166666667	0.00545196083333333	0.0038622325	0.000754993783333333	0.00183409689333333	-0.00249002923333333	-0.0043759665	-0.0060346385	0.0011137342	0.000453609916666667	0.00336107833333333	0.000324964533333333	0.00047838813	0.000323348866666667	-0.00359529716666667	-0.00449732683333333	0.000884811535	-0.000617907736666667	0.00263030798333333	0.000480716583333333	0.000368287683333333	0.000235316905	-0.00279988566666667
dianyu_1	1	1.3377357e-17	-2.02308886666667e-17	0.676980516666667	-0.0064131615	-0.00470990625	-0.00876154338333333	0.0219246966666667	0.0448564083333333	0.00276250683333333	-0.00209722133333333	0.0479684333333333	-0.010179829	-0.00166814483333333	0.00415426778333333	0.003990245	0.00629218766666667	-0.00512172366666667	-0.00487340606666667	0.00538672066666667	-0.0048543405	0.00241620033333333	0.00341059166666667	-0.00401990733333333	-0.00104936093833333	-0.0037073015	0.00133694847166667	0.00165783556666667	-0.000552897416666667	0.0025778171	-0.000592630466833333	-0.00141164604333333	-0.00141998616666667	-0.00181168666666667	0.00134638528333333	-0.0008049358	-0.00010630765	0.00199860725	-0.000135894481666667	-0.0002483942	-0.00030484645	-0.00169908141666667	0.000494562116666667	0.000559116833333333	0.0011957263	0.00140391221666667	-0.0012241694835	-0.00108149516666667	-0.000813154616666667
ginbouzu	1	-1.478259e-17	2.22174733333333e-17	0.639186183333333	-0.00299778558333333	-0.00878234083333333	-0.0165238316666667	0.0156435483333333	0.050194325	-0.0003981181	-0.001260952	0.04912372	-0.00809627266666667	-0.0075529525	0.00187682016666667	0.00601344963333333	0.0092164875	-0.00391315435	-0.004693061	0.00324111198333333	-0.00531476983333333	-0.00252895946833333	0.0036987845	-0.00226988185	0.00166045721666667	-0.0057838995	-0.00215188038333333	8.82959833333333e-05	-0.00238127781666667	-0.0004360382215	0.00103214835816667	-0.00166618536666667	-0.000340966816666667	-0.00486454333333333	0.00059236935	-0.00036842785	-0.00121985653333333	0.000352245286666667	-0.000146379343333333	-0.00032945758	4.08207666666667e-05	-0.003761806	0.00053158674875	0.0001544631	-0.000924625366666667	0.000777252366666667	6.54757166666667e-05	-0.000314684716666667	-0.000156596516666667
godawee	1	-1.30602088333333e-18	-7.25241266666666e-19	0.626034266666667	0.00288043183333333	0.0012490977	0.00813103733333333	0.0106966326666667	0.0458671216666667	-0.000334413766666667	-0.002956458	0.0608469633333333	0.001375416	0.00271234758333333	0.00238199231666667	0.00098682446	0.00188991055	-0.00313393313333333	-0.00530945783333333	0.0097377955	0.00298988894166667	0.00269563486666667	0.00163981331666667	-0.00301230638333333	-0.00607661366666667	-0.00413228866666667	-0.000592551183333333	0.000935858765	0.00406377883333333	0.00291876766666667	0.00101172715	-0.000391904983333333	-0.00586754066666667	-0.00361298816666667	-0.000220757055	0.00030840003	0.003747763	0.00242203726666667	-0.00105596436	0.000398541075	-0.00452161316666667	-0.0029835025	0.000104760538333333	-0.000874681333333333	0.003047968	0.00164921911666667	8.928875e-05	0.00050936447	-0.002917687
hetadawee	1	-7.8141825e-18	1.22404116666667e-17	0.57898795	-0.00305997021666667	-0.000276580833333333	-0.00150833068333333	0.021685485	0.0540962066666667	-0.00456544955	-0.0089636285	0.0650632866666667	-0.0044838335	-0.00295574441666667	0.00169087798333333	-0.00206791876666667	0.00625096	-0.00379525266666667	-0.00588226066666667	0.00876170633333333	-0.000988639733333333	-0.000437915666666667	0.00454479533333333	-0.00314379183333333	-0.00091809895	-0.0049410265	-0.00200489321666667	0.00334405116666667	0.0012074443	0.000853649966666667	0.00153791336666667	-0.00223362078333333	-0.00261524316666667	-0.004380773	0.00087418901	0.000569520233333333	0.00174767246666667	0.00118073703333333	0.000137105935	-0.000515976513333333	-0.00217808995	-0.002945368	0.00101599856666667	4.30136966666667e-05	0.00173469593333333	0.00150855466666667	-0.000172811068333333	0.000235332716666667	-0.00153788136666667
hong_cheuh_zai	1	2.402385e-18	-9.89264166666667e-18	0.4958419	-0.00282484255	-0.00354688173333333	-0.00223341733333333	0.0167213433333333	0.0661799683333333	-0.000995225733333333	-0.0106442919666667	0.06441136	-0.004624302	-0.00196154355	-0.00217049246666667	-0.0014874645	0.0129244433333333	-0.00372102063333333	-0.00475557166666667	0.0131207166666667	-0.00155650436666667	-0.00207579616666667	0.003031795	-0.00435241585	0.00212031966666667	-0.00449622166666667	-0.0024366345	0.00554039	0.0005991316	0.000302817866666667	0.0018322455	-0.00284475116666667	-0.00160085133333333	-0.003378226	0.000902607533333333	0.00174386133	0.000950120933333333	0.000464582516666667	0.000763998133333333	-0.000682097065	-0.00218912785	-0.00257108683333333	0.000542219433333333	0.000648613023333333	0.00112240844833333	0.000668602983333333	0.000320696006666667	0.000432543248333333	-0.00184818118333333
ir_58	1	1.79681146e-17	-4.49692166666667e-17	0.466626633333333	0.00118818943333333	-0.00220192833333333	-0.00619568318333333	0.00779441106666667	0.071428665	-0.00107562233333333	-0.00430512533333333	0.06709484	0.000491205143333333	-0.00223343276666667	0.00106059776666667	-0.00218811928333333	0.0153939366666667	-0.00209407965183333	-0.00415189473333333	0.01638194	0.00168215841666667	-0.00020737465	0.00268692066666667	-0.00334895241666667	0.0031897975	-0.0028311685	-0.00186583116666667	0.00605016733333333	0.0024276361	0.000471385	0.000816678333333333	-0.00243429183333333	-0.000720440025	-0.00273452006666667	0.000458911516666667	0.00161853173333333	0.00232892035	0.000455288546666667	-0.000151539916666667	-0.000696990611666667	-0.0016169979	-0.00179891636666667	0.000862208616666667	0.000444147383333333	0.00165593761666667	0.000101331083333333	-0.000562666435	0.000735774516666667	-0.00157334005
jaguary	1	1.41045638333333e-17	-2.79273403333333e-17	0.495279933333333	0.008327267	-0.00257367955	-0.004386566	-0.00392734155	0.06381139	-0.000444806366666667	-0.00478491041833333	0.06538376	0.00538439866666667	-0.00207406801666667	0.000729203836666667	0.00497114	0.0121604516666667	-0.00319463215	-0.00641204866666667	0.00830120483333333	0.00279239841666667	0.000412714433333333	0.0036550895	0.00205132688333333	0.00313264083333333	-0.0049746255	-0.00350358341666667	0.00159374119583333	0.0021864385	0.00203106715	0.001374998075	-0.000131473408333333	0.000244223383333333	-0.00536462666666667	-0.000626429161666667	-0.000505014166666667	0.0018565766	0.00185554575	0.000573709571666667	0.000809701516666667	-8.700645e-05	-0.0042209655	0.00085402445	4.07439333333333e-05	0.000579545816666667	0.00208876721666667	1.941625e-05	0.000764062033333333	-6.20747833333333e-05
jarjan	1	-6.48893733333333e-18	6.98645966666667e-18	0.488129133333333	0.0038546897	-0.00300723	-0.00459871587833333	0.00644397666666667	0.06732928	-0.00213500635	-0.0100157711666667	0.0633648466666667	0.0010995248	-0.0021007577	0.0020621375	0.00350995103333333	0.0125536833333333	-0.004136591	-0.00438450183333333	0.0133085	0.000671002733333333	-0.000443946083333333	0.00248237583333333	-0.00082305895	0.0024695485	-0.00447648833333333	-0.00280533716666667	0.00288323583333333	0.00100982516666667	0.0007531754	0.00184720485	-0.0010808592	-0.000653926616666667	-0.00467817333333333	-0.000259832866666667	0.00100322903333333	0.000876731233333333	0.00111488438016667	-7.22019833333333e-05	9.16911666666666e-05	-0.00119266388333333	-0.00389155483333333	0.000599650113833333	-0.000462881833333333	0.000512177016666667	0.00081250199	-0.000414249416666667	0.0002932448	-0.000871952166666667
jena_035	1	1.52810611666667e-18	-3.9427835e-18	0.521841783333333	0.00634752283333333	8.30465166666667e-05	0.00660844963333333	0.00809850016666667	0.06079768	0.00240461413333333	-0.00783104	0.0666157183333333	0.00431140366666667	0.00317755766666667	0.00500135833333333	0.00174135065	0.00747391466666667	-0.0045574985	-0.00616605133333333	0.0119527838333333	0.00328489316666667	0.00427459966666667	0.00156139971666667	-0.00169403536666667	-0.000554913533333333	-0.00547387966666667	-0.00159936965	0.00300663533333333	0.00322809816666667	0.0039295275	-4.10579766666667e-05	-0.000528856416666667	-0.00208524488333333	-0.0045652225	2.72642366666667e-05	-0.000802028783333333	0.0023288537	0.00367119566666667	-0.000399561193666667	0.000279721633333333	-0.00105569916666667	-0.00424555866666667	-0.000439046016666667	-0.00082499635	0.00137663655	0.0030048845	-0.000852271816666667	0.00105336311666667	-0.00053753125
jhona_2	1	3.14697266666667e-18	-7.08432666666667e-18	0.437435866666667	0.00490571116666667	-0.0126360466666667	-0.0294574316666667	-0.00288755233333333	0.0727448266666667	-0.00552823516666667	-0.0113239471666667	0.0620222533333333	0.001917992744	-0.00949911116666667	0.00185096141666667	0.007694893	0.0164899016666667	-0.00448286155	-0.0031383125	0.0134674661666667	-0.00142113844333333	-0.00302466163333333	0.00513879	0.00391558483333333	0.00453783616666667	-0.004829991	-0.00143921156833333	0.0046550215	-0.00140132725	8.8739e-05	0.00347756216666667	-0.000192931866666667	0.000425256066666667	-0.00417065466666667	0.000983239416666667	0.00188350885	-0.000887594433333333	0.00101156543333333	0.00138696078333333	0.000326693833333333	-0.000388168216666667	-0.00315086801666667	0.00140094063333333	0.000288872633333333	-0.00136988681666667	0.00137808961666667	0.00103156525	0.0006069928	-0.000547484885666667
jinguoyin	1	-5.65688433333333e-18	1.36164e-18	0.570416966666667	0.00170571708333333	-0.004628594	-1.73949999999999e-05	0.0127197066666667	0.0543940516666667	0.005057681	-0.00403528683333333	0.06427132	-0.000697858916666667	-0.00241564908333333	0.00306296458333333	-0.00223974233333333	0.0054895533	-0.00157495865	-0.00374208196666667	0.00961874383333333	0.00182377416666667	-0.000346406833333333	0.00227833671666667	-0.0050930005	-0.00180384666666667	-0.00175586165	0.0002181498	0.00225822448333333	0.00355620318333333	-7.09207833333333e-05	-0.000210876589	-0.00223428996666667	-0.00295261983333333	-0.00102799795	3.98110166666667e-05	-0.000135083081666667	0.00346771095	2.94168833333334e-05	-0.00032925215	-0.000746185755	-0.00259003083333333	-0.000963774166666667	0.000542284306666667	8.81091833333333e-05	0.0032856045	-0.000616395666666667	-0.00131232618333333	0.000243996593333333	-0.00186975135
kahei	1	1.9234875e-17	-3.08229616666667e-17	0.59479135	0.0031416165	-0.00571077933333333	-0.0118484448333333	0.00582943216666667	0.0519357383333333	-0.00156900791666667	-0.00923457933333333	0.0504058583333333	0.00022286235	-0.00517908283333333	0.00317434083333333	0.002258556	0.00837494316666667	-0.00670317033333333	-0.00652208733333333	0.00772422516666667	0.00153678625	-0.000261173833333333	0.00623681883333333	-0.00368002633333333	-0.00165664123333333	-0.0076549085	-0.00152547281666667	0.00310713178333333	0.00289411266666667	0.00212224916666667	0.00226306023333333	-0.00112576345	-0.00345646266666667	-0.006486713	0.00154975531666667	-0.0004433742	0.00260633196666667	0.002404417	0.000731196566666667	0.00052885373	-0.00258123083333333	-0.0050170985	0.00105842071666667	-0.00082693925	0.00208981963333333	0.002515789	0.000376996633333333	0.000967308683333333	-0.00171921785
kalo_dhan	1	-1.98618366666667e-17	3.45451883333333e-17	0.57631765	-0.000484238383333333	0.000124843966666667	-0.00175215783333333	0.0130660523333333	0.0550282183333333	-0.00578169513333333	-0.00595980483333333	0.0629731383333333	-0.0032552935	-0.00203000983333333	-0.000117856416666667	0.00329423455	0.00573655266666667	-0.00265151308333333	-0.004975487	0.00670154216666667	-0.0027416015	3.77471166666667e-05	0.0029740958	0.00029450925	-0.00028800389	-0.00448526016666667	-0.00188847856666667	0.0002395855	-0.000806723333333333	0.00147431321666667	0.000962501483333333	-0.001935266	-0.00184227631333333	-0.00472905483333333	-0.000109133405	-9.43278833333333e-05	0.000435385393333333	0.00140096536666667	-0.0005994096	-0.000213688441666667	-0.00132738363333333	-0.00407367783333333	-0.000205886583333333	-0.000713076306666667	0.00060222205	0.00135969858833333	-0.000608544606666667	7.099385e-05	-0.00051016395
kaloshahaita	1	-1.0986395e-17	1.23249516666667e-17	0.610977966666667	0.00359847803333333	-0.006349206	-0.00786611683333333	0.0143767496666667	0.0471642516666667	0.000274383266666667	-0.00778493483333333	0.0571622883333333	-0.00209788888333333	-0.00361695333333333	0.00335299293333333	0.00399373331666667	0.00601063716666667	-0.00541108611666667	-0.005907809	0.00676428316666667	-0.0006244993	0.000334034433333333	0.00510804883333333	-0.00362740766666667	-0.00178880024333333	-0.006654585	-0.00162638118333333	0.00202004481666667	0.0013066068	0.00278136916666667	0.00135339354833333	-0.00241082328333333	-0.00242716388333333	-0.0057493063	0.000511532616666667	-0.000678938633333333	0.0013045804	0.00221702383333333	-0.00062463783	-5.82211666666667e-05	-0.001199475678	-0.00429269336666667	0.000763075863333333	-4.650581e-05	0.000941162066666667	0.00161024766666667	-0.000684886583333333	0.000247703636666667	-0.00105338968333333
kaluheenati	1	-3.3704564e-17	6.08567886666667e-17	0.521753416666667	0.004807392	-0.00208386656666667	-0.00505572416666667	0.0090341647	0.06083599	-0.00352433573333333	-0.00704545346666667	0.0619676733333333	0.00186801975	-0.00209415966666667	0.0012654943	0.00410466461666667	0.00859237283333333	-0.00356767805	-0.00476472533333333	0.0124545466666667	0.000698419465	0.000297581516666667	0.004139248	0.000782652083333333	-0.00118832607333333	-0.004116809	-0.00120558431666667	0.004074379	0.00126725245	0.00203306586666667	0.0018347686	-0.000943172666666667	-0.00354791583333333	-0.00416458333333333	-0.000307271983333333	0.00114891568333333	0.00122611211666667	0.00191930056666667	0.0003269813	-0.000117604478333333	-0.00324749016666667	-0.0038074115	0.000424365626666667	-0.000152875510166667	0.000975946266666667	0.0019825961	2.66874e-05	-0.000362557016666667	-0.0022447932
kameji	1	-1.13975128333333e-17	1.79497011666667e-17	0.659866583333333	-0.000562668981666667	-0.00348621201666667	-0.00433187116666667	0.01966528	0.0420291983333333	0.00354204331666667	-0.00242628769333333	0.053391	-0.00600968971666667	-0.001206403405	0.005893602	0.00653311991666667	0.00194318161666667	-0.00246202551666667	-0.00740270016666667	0.00519439016666667	-0.00249115865	0.00261580766666667	0.00486758183333333	-0.00529100483333333	-0.00453709166666667	-0.00405868583333333	-0.00118312631666667	0.00228606621666667	0.00178399125	0.00331822998333333	0.00023380148	-0.00194818283333333	-0.0048522745	-0.00285864166666667	0.0003546666	-0.000642014486666667	0.00243289147401667	0.002449424	-0.0009234662	-9.77946683333333e-05	-0.0032660115	-0.002568325	0.0004042398	-0.000420318298333333	0.00290143063333333	0.00108709391666667	-0.00116294825	0.000116684876666667	-0.00235982433333333
kasalath	1	-1.01360166666667e-18	8.00805833333333e-18	0.532368833333333	0.00745224466666667	-0.00199751121666667	-0.00712209833333333	0.0111682768333333	0.062475335	-0.00991022883333333	-0.0176646461666667	0.0547501416666667	0.00326484933333333	-0.00112044275	0.00610504816666667	0.00373496616666667	0.00943382783333333	-0.00797052766666667	-0.00576184983333333	0.0116391083333333	0.0030489125	0.0030524375	0.00517675366666667	-0.00067956435	-0.00131473749833333	-0.00807846466666667	-0.00245749972463333	0.00252644505	0.00318759405	0.00298632583333333	0.0009084842	0.00096740265	-0.00286498998333333	-0.00635856266666667	0.00106195281666667	-0.000236977966666667	0.00202545508333333	0.00227987823333333	0.00035326765	0.00130882815	-0.00215069925	-0.00488091816666667	6.46503333333333e-05	-0.0007906338	0.0012448112	0.00187278385	0.000370353286666667	0.000961256066666667	-0.00174202408666667
keiboba	1	4.35283783333333e-18	-9.34095666666667e-18	0.52449435	0.000576695301666667	-0.0105491167833333	-0.0245903011666667	-0.00183808115	0.0648287233333333	-0.00329579438333333	-0.0109230406666667	0.0563212783333333	0.00086793225	-0.0105657318333333	0.00263471625	0.0007509823	0.0146617088333333	-0.00526929437666667	-0.00557055703333333	0.00944260683333333	-0.0013636027	-0.004530298	0.0050265475	-0.00064781955	0.004530826	-0.0058623505	-0.00190387503333333	0.00294586066666667	-0.000407564133333333	-0.00098049785	0.00328786003333333	-0.00184817996666667	0.00150253313333333	-0.00438914716666667	0.00182266545	0.00124506248333333	0.000150036	-6.17905e-05	0.00052229825	-0.00102170451666667	0.0006147672	-0.0033734175	0.00109261945	0.000519572116666667	-9.20526e-05	-0.000421838233333333	-0.0002405544	-0.0004444629	0.000426008383333333
khao_nok	1	-7.92151616666667e-18	1.60507375e-17	0.610665266666667	0.004765673955	-0.0022783525	-0.001032531	0.00919754983333333	0.0505049383333333	-0.000145184166666667	-0.0045455805	0.05650535	-0.00109358198666667	-0.002527489	0.00221001883333333	0.00682927316666667	0.00647030193333333	-0.000323408661666667	-0.00684279733333333	0.005977178	-0.00141321548333333	0.000358532766666667	0.00467476366666667	-0.00130499203333333	-0.00052254335	-0.00330413535	-0.0024593856	0.00284829266666667	0.000344485333333333	0.00249242996666667	0.00198696916666667	-0.00135721566666667	-0.00333921566666667	-0.003449638	-0.0007176447	0.00109350481666667	0.00104151818333333	0.0019762395	-0.000321070666666667	-0.0003999493	-0.002538013	-0.00307674816666667	-4.8191865e-05	0.0001064027	0.00096264095	0.00141670651666667	-0.000448075906666667	0.000153702131666667	-0.00218758263333333
khau_mac_kho	1	2.00108033333333e-18	7.65637033333334e-18	0.588749983333333	0.00105510718333333	-0.000761919033333333	0.006759415	0.00803804996666667	0.056091485	-0.0017202446	-0.000158374166666667	0.0586483433333333	-0.00225502576666667	0.000166559	0.0025612339	0.00485172041666667	0.0080825125	0.000927333316666667	-0.0046831215	0.010715974	-0.001343041225	0.00190152013333333	0.00395381183333333	-0.00164679403166667	-0.0011720582	-0.00210404416666667	-0.00216146453333333	0.003938118	0.000568992883333333	0.00216737391666667	0.000624432383333333	-0.0018751101	-0.00348130866666667	-0.00252193925	-0.000337325983333333	0.000738125966666667	0.00145120825	0.00150425208333333	-8.89445166666667e-05	-0.00079532075	-0.00273671083333333	-0.00167374213333333	0.000348216016666667	-0.000310472448333333	0.00122053273333333	0.00144893088333333	0.000257982083333333	0.000305202255	-0.002270576
khau_tan_chiem	1	5.38807483333333e-18	-9.00192533333333e-18	0.562309733333333	-0.00195422583333333	-0.00413093178333333	-0.00427437116666667	0.0115597465	0.055237755	5.868575e-05	-0.00401877888333333	0.060980195	-0.00484663133333333	-0.0029794336	-0.00206450076666667	0.006706604	0.00745785083333333	-0.003892556	-0.00165349535	0.00728117133333333	-0.00454500116666667	-0.00119829932466667	0.00384628275	0.000945848516666667	-0.00014332125	-0.00354300035	0.0001005601	0.001872554	-0.00294129016666667	0.00066097845	-0.000484925645666667	-0.000137109183333333	-0.00147430025	-0.00315851833333333	1.69919383333333e-05	-0.00132349008	-0.00185788955	0.00084039145	-0.000662010211666667	-0.00060986525	-0.000753018461666667	-0.00244087283333333	0.00067901485	-0.000413211036666667	-0.001352060115	0.000549989633333333	-0.0018349369	-0.000758078821666667	9.63462666666666e-05
kinandang_puti	1	-1.63913538333333e-18	1.59559816666667e-18	0.471072116666667	0.00218712745	-0.00670576966666667	-0.0140472476666667	0.00673721616666667	0.070204195	0.000391443166666667	-0.0079137105	0.0642324033333333	-0.00107535718333333	-0.0052741185	0.00295338988333333	0.00423666916666667	0.0150851333333333	-0.003186241911	-0.00487829116666667	0.0137900265	-0.00136279848833333	-0.000530864966666667	0.00409295216666667	0.0011580092	0.00466136366666667	-0.00423849266666667	-0.00243840348333333	0.00281310788333333	-0.00148616581666667	0.0010839034	0.00206687068333333	-4.11845266666667e-05	0.0014795128	-0.00397147916666667	0.0003019937	0.000968782783333333	-0.00116176093333333	0.00168184925	0.0007631492	2.787425e-05	0.000342398733333333	-0.0031261285	0.00092785915	-0.0001784846	-0.00122143064333333	0.00188013633333333	0.000148101181666667	0.00016646062	0.000425195833333333
koshihikari	1	1.03387383333333e-17	-1.66027933333333e-17	0.64662805	-0.006348324	-0.00642475123333333	-0.0124459331666667	0.0260756316666667	0.046091875	0.00176044171666667	-0.00120743577333333	0.0505996183333333	-0.010151242	-0.00324370858333333	0.00825775516666667	0.0050348495	0.00643475883333333	-0.00224831416666667	-0.00778130016666667	0.00387880035	-0.0050144705	0.003169963	0.00526186483333333	-0.00385956866666667	-0.00179348246666667	-0.0042336291	-0.00202848321	0.00312303538333333	-0.000588273283333333	0.00268365016666667	0.0003277465	-0.0019139366	-0.00308004233333333	-0.00349984573333333	-0.000202680633333333	-0.000465732516666667	0.000315535916666667	0.00239082956666667	-0.000339583793333333	1.07596333333333e-05	-0.00208392430666667	-0.0034048695	-9.00625833333333e-05	-0.000164249583333333	0.000869716283333333	0.0015702298	-0.0007070627	6.16461316666667e-05	-0.00168663333333333
local_basmati	1	-8.98507696666667e-18	1.95026405333333e-17	0.473915066666667	0.000360656083333333	-0.010421993	-0.0191297378333333	-0.00107892380666667	0.07069661	-0.00363298238333333	-0.0150433626666667	0.0574723766666667	-0.000364955833333333	-0.00896452083333333	-5.44496333333334e-05	0.00205626205	0.0167072283333333	-0.006212052	-0.00734882683333333	0.0146872433333333	-0.00102278438333333	-0.00454536733333333	0.00430975233333333	0.000338687066666667	0.00438486083333333	-0.0059558105	-0.00238622266666667	0.00484516166666667	-0.000307900555	-0.00198758663333333	0.00263355316666667	-0.000611442261666667	0.00063109535	-0.00522637266666667	9.19261166666667e-05	0.00250721766666667	6.53059333333333e-05	-0.00104304448333333	0.00067019515	-0.000359866383333333	-0.000875812029	-0.0040787425	0.00132080841666667	0.00103110828333333	0.00018758547628	-0.000391941421666667	0.00044244355	-0.000945318263333333	-0.0009496696
ma_sho	1	-1.61812216666667e-17	2.39106216666667e-17	0.560767183333333	0.00396203896666667	-0.006422094	-0.0119829038333333	0.00732991312666667	0.05478215	-0.00279789586666667	-0.00929970316666667	0.0629858133333333	0.00156272188333333	-0.004290097	0.00286111853333333	0.00218458051666667	0.0066878635	-0.00521854733333333	-0.0046534375	0.0105376803333333	0.00205541965	0.00016207425	0.00503941416666667	-0.0020908865	-0.00230272883333333	-0.00539301983333333	-0.00191829378333333	0.003556252	0.00327113103333333	0.00186498268666667	0.0019518865	-0.00152637906666667	-0.00442651866666667	-0.00502254883333333	0.000507753166666667	0.000172166148333333	0.00294136795	0.00203026409333333	0.000475239755	0.000374361783333333	-0.00329449416666667	-0.00359537933333333	0.00100618051666667	-0.00121341456666667	0.00212217503333333	0.00174822571833333	0.000119475366666667	0.000461847516666667	-0.002157629
milyang_23	1	-2.01221653333333e-17	4.25067936666667e-17	0.524757516666667	-0.00165339275	-0.0024970554	-0.00488497306666667	0.0111302326666667	0.0634044383333333	-0.00135536016666667	-0.006349357	0.06680127	-0.00222423318333333	-0.00201767451666667	-0.000831784668333333	-0.00010439925	0.0106411678333333	-0.0029753665	-0.00241030242666667	0.0117626873333333	-0.00100227491666667	-0.000516213766666667	0.00369315216666667	-0.000501689676666667	0.00127063925	-0.00338994766666667	-0.0015801156	0.00381490783333333	0.0002258654	0.00123126901666667	0.002288703	-0.0007837763	-0.00177985446666667	-0.00290233233333333	0.000416084733333333	0.00123359321666667	0.000424370558333333	0.001534097	0.000596319833333333	-0.0001030328	-0.002186568	-0.00246715591666667	0.00088471195	0.000171926016666667	0.000733944343333333	0.00118951908333333	-0.000159599183333333	-0.00022526795	-0.0016320505
muha	1	4.45088933333333e-18	-8.263315e-18	0.503136033333333	0.002860045	-0.0039135166	-0.0067229972	-0.00119512278333333	0.0670736766666667	-0.000415392883333333	-0.00636869283333333	0.0576719783333333	0.00190758551666667	-0.00289257248333333	-0.000590282616666667	0.0032905334	0.01639469	-0.00266466553333333	-0.007030233	0.00949684083333333	9.34582833333333e-05	-0.00113742605	0.00329989736666667	0.00215027126666667	0.00480892633333333	-0.00473070566666667	-0.0047888305	0.0053471205	-0.000121613866666667	0.00082823415	0.00213098133333333	-0.000432091883333333	-6.089029e-05	-0.00497589533333333	-0.0007294838	0.00252710778333333	0.00041475485	0.001235761	0.00084833055	-0.000323295439166667	-0.00120132229333333	-0.00402625133333333	0.000657881979166667	0.000259316318333333	0.000161282416666667	0.00111636706666667	0.000224783875	0.0005924989	-0.00109677866666667
naba	1	-8.659265e-18	1.3794485e-17	0.5021024	0.00330444085	-0.00354526298333333	-0.00151830355	0.00970277341666667	0.0634164266666667	0.00152353416666667	-0.00777121466666667	0.07008248	0.00297910351666667	-0.002587069575	0.00135925616666667	-0.00103219201133333	0.00813555516666667	-0.00392136571666667	-0.0064096585	0.0121675383333333	0.00367757758333333	-0.0010763328	0.00356551933333333	-0.00291452216666667	-0.000889725533333333	-0.00564689683333333	-0.00188976416666667	0.003902211	0.00453406483333333	0.000308150466666667	0.00156066386666667	-0.00122912983333333	-0.00284630873333333	-0.00423491783333333	0.000303607993333333	2.88408333333333e-06	0.0037401595	0.00052434725	0.000375577298333333	-8.6632615e-05	-0.00256340346666667	-0.00328302316666667	0.000271412709116667	-0.00116298171666667	0.00285478893333333	0.000861075203333333	0.000694182475	0.0007262463	-0.00170633351666667
nepal_18	1	-2.31710833333333e-18	4.15660666666667e-18	0.5766428	0.00262157216666667	-0.00404123266666667	-0.00738901508333333	0.0106330833333333	0.0544714083333333	0.00162225455	-0.00307853568333333	0.0629565016666667	0.00105549033333333	-0.00325071885	-0.00079410645	-0.00166900721083333	0.00778745266666667	-0.00361539866666667	-0.00608013483333333	0.00822078883333333	0.00346484866666667	-0.000125405466666667	0.0049372895	-0.00550956983333333	-0.00103022135	-0.00489844166666667	-0.00137948222	0.004266007	0.00482495716666667	0.001859825273	0.000876148066666667	-0.00148502431666667	-0.0034652215	-0.00369033783333333	0.000321729301666667	0.00064023913	0.003696275	0.0019920229	8.41843666666667e-05	0.0006077376	-0.00282138866666667	-0.003237008	-2.5943e-05	-0.000308683233333333	0.00241520525	0.00158061023333333	8.13761666666667e-05	0.00172440733333333	-0.0018553458
nepal_555	1	-2.0612455e-17	3.59014153333333e-17	0.553096383333333	0.00422597566666667	-0.000882318893333333	-0.0016270346	0.0122842695	0.05479963	-0.0017055876	-0.00589333195	0.0612298316666667	0.001023742	-0.00191163208333333	-0.000553225148333333	0.00269113905	0.008152793	-0.00395722315	-0.00672283716666667	0.00713042683333333	0.0005943858	-3.09669366666667e-05	0.00401903616666667	0.000558154816666667	0.000243043566666667	-0.00660296816666667	-0.0038994625	0.00114973625	0.00108802956666667	0.00205253561666667	0.00128959366666667	-0.000755376858333333	-0.00166342936666667	-0.006582513	-0.000339270233333333	-0.000871961183333333	0.000805507203333333	0.00200205736666667	0.0002483152	0.00163251215166667	-0.000898946783333333	-0.00548506283333333	0.000732100833333333	-0.001640126	-0.0001376212	0.00206546883333333	0.000187883766666667	0.001599745	-7.63327166666667e-05
nepal_8	1	-1.414168e-17	2.5903845e-17	0.605286833333333	0.00255834436666667	-0.009119004	0.0169414649166667	0.00746609433333333	0.05630782	-0.00334367683333333	-0.00135821268333333	0.0610753633333333	0.000935764466666667	0.00412187211666667	-0.000551249561666667	0.00729020933333333	0.007395592	-0.00135042196666667	-0.00649277965	0.002462708805	-0.000614612713333333	0.00258372691666667	0.00544836633333333	-0.00176859826666667	0.0009614088045	-0.00512998483333333	-0.00128959991666667	0.0027463905	0.000689536208333333	0.00465544983333333	-8.49758333333334e-05	0.000528368666666667	-0.0011707602	-0.00543151016666667	-0.0018441542	-0.000621753516666667	0.00050841375	0.00368488166666667	-0.000657974216666667	0.000356871583333333	-0.000762052216666667	-0.0052277315	-0.000230884833333333	0.000636367716666667	-0.00011377975	0.0027165015	-0.000679451616666667	0.00052337766	-0.0008323506
nipponbare	1	1.80131023333333e-17	-2.92952628333333e-17	0.637661116666667	-0.00142721156666667	-0.00308044483333333	-0.004013231	0.0168973251666667	0.0459208	0.00191753418333333	-0.0032502184	0.05797464	-0.0040896925	4.38308666666667e-05	0.00500366916666667	0.00296770051666667	0.00238009983333333	-0.00278244495	-0.00504945216666667	0.00516148716666667	-0.0014806600115	0.00319870216666667	0.0046072285	-0.00225770395	-0.0033873915	-0.00379373466666667	-0.002881254	0.000924395216666667	0.000620971833333333	0.00415355283333333	0.00120467316666667	-0.00173193193333333	-0.00404084938333333	-0.00403654283333333	-0.000698068766666667	0.000284955627	0.00141463016666667	0.00341037866666667	-0.00085369045	-0.000427660383333333	-0.0028744987	-0.003573967	-1.83782166666667e-05	-0.000192666716666667	0.00141479356666667	0.00191278768333333	-0.000876364916666667	0.000343892018333333	-0.00225112106666667
padi_kuning	1	-6.34732e-18	1.09310158333333e-17	0.48650645	0.00140476193333333	0.000103249616666667	0.00620339886666667	0.00929491305	0.065714485	-0.00309584161666667	-0.00628693266666667	0.0678403283333333	-0.0015983612	0.000138757466666667	-0.00286513605	0.00518528416666667	0.0115587666666667	-0.00492049033333333	-0.00647905383333333	0.0118509326666667	-0.00102668306666667	-0.000763549183333333	0.00173230895	-0.00253518723333333	0.00145699283333333	-0.00563771383333333	-0.00170781553333333	0.00457812645	0.00082044555	3.91903333333333e-05	0.00132484383333333	-0.00176695936666667	-0.00122440546666667	-0.00527149616666667	-0.0003715452	0.00111107706333333	0.00119842946666667	0.00043712175	7.1954833333333e-06	-0.000391299195	-0.00157825566666667	-0.00414140683333333	0.0008359439	0.000132949116666667	0.00082380175	0.00044945585	-0.00016694575	-3.505745e-05	-0.001155648105
padi_perak	1	-1.6492175e-17	2.131988e-17	0.505689533333333	0.00380575598333333	-0.00200643025	-0.00233817798333333	0.00203452895	0.06538551	-0.00331671216666667	-0.0035366216	0.0666678716666667	0.00217119716666667	-0.0012856394	0.00235285996666667	0.0026040051	0.0109863288333333	-0.00173768786666667	-0.00449745083333333	0.0159970233333333	0.0018377221	-0.000334266766666667	0.00248643516666667	-0.00162143365	-9.91164333333334e-05	-0.00316036625	-0.0025219175	0.00540601033333333	0.002797805	0.000589635266666667	0.00144562908333333	-0.00185992685	-0.00331949883333333	-0.00296338636666667	2.77487333333334e-05	0.0019585788	0.00302891966666667	0.000367332483333333	-0.0003817933	-0.0006560153	-0.00360140966666667	-0.00222638976	0.000448714923333333	5.39038611666667e-05	0.002368037	-6.81732066666667e-05	-0.000644472485	0.000290734383333333	-0.00287657966666667
pinulupot_1	1	-2.79916083333333e-17	5.34737866666667e-17	0.51166175	0.00138133851666667	-0.00183685958333333	-0.003537031487	0.0111959543333333	0.0648202383333333	-0.006085828	-0.00795197766666667	0.06483805	-0.000113821383333333	-0.00170581748333333	0.00423241166666667	0.0003644935	0.0105645933333333	-0.00390582466666667	-0.00397780193333333	0.0133665433333333	0.000552996733333333	0.000973661016666667	0.00507601716666667	-0.000204249316666667	6.44148333333334e-05	-0.00450451783333333	-0.00218428235	0.00527515983333333	0.00129773134166667	0.00217855455	0.0018073335	-0.00104215139166667	-0.00337234833333333	-0.004460134	6.27949366666667e-05	0.00226541106666667	0.00156101006666667	0.00162139395	-0.000512313533333333	0.000855034556666667	-0.003524805	-0.00338447266666667	0.000290724223333333	0.00071613755	0.000822241133333333	0.00127316261	-0.000769201481666667	0.000763811001666667	-0.00311715816666667
puluik_arang	1	-9.361205e-18	8.95281666666667e-18	0.455405233333333	0.003416749	-9.85908216666666e-05	0.00149394756666667	0.00556759733333333	0.0715491166666667	0.00226572201666667	-0.00633459966666667	0.0663831933333333	0.00117937433333333	0.00053542315	0.00310763983333333	0.00218088775	0.0141562683333333	-0.00226328433333333	-0.00306623891666667	0.0142345323333333	0.0015805205	0.00140717145	0.00250478333333333	-0.000887030266666667	0.0031305355	-0.00271230775	-0.000868681616666667	0.0042749805	0.00187726083333333	0.00165495305	0.00097715335	-0.000591049166666667	-0.000365080233333333	-0.00221164081666667	4.13960000000001e-06	0.0008071937235	0.00181840236666667	0.00155305858333333	0.000324564816666667	8.23530833333333e-05	-0.00112656455666667	-0.00194762456666667	-0.000223779683333333	-0.000381792783333333	0.00154743751	0.0012922735	6.00100266666666e-05	-5.2345145e-05	-0.00111154275
qingyu_(seiyu)	1	3.86685166666667e-19	-2.59808166666667e-19	0.591016666666667	-0.000361100633333333	-0.0026016205	5.85553333333331e-05	0.011630893	0.0497455533333333	0.00366073108333333	-0.00154080218333333	0.0695668383333333	-0.00242048138333333	-0.000643262133333333	0.00182889995	0.00392641283333333	0.00284607701666667	-0.00235066025	-0.00553617933333333	0.00783277583333333	-0.00135640375833333	0.00143395671666667	0.00347694866666667	-0.0037417535	-0.00302320183333333	-0.00394574816666667	-0.001137776	0.00129952803333333	0.00137843248333333	0.00196966726666667	0.000730115856666667	-0.00239387383333333	-0.00339765816666667	-0.0029210535	0.000562780433333333	-0.000226068342666667	0.00220294953333333	0.00187623508333333	-0.00102153446666667	-0.000532313561666667	-0.00243409683333333	-0.00244269128333333	0.000432316446666667	-0.0001734826	0.0016950369	0.00101394423333333	-0.000801288603333333	0.00066108585	-0.00142325465166667
rambhog	1	-1.02095e-17	1.75685516666667e-17	0.495553283333333	0.00493927	-0.00278180166666667	-0.00627133983333333	-0.00446686533333333	0.06639489	0.00058488265	-0.0073551667	0.064706205	0.003675366	-0.00344409513333333	0.00234304243333333	0.00440138573333333	0.0137655533333333	-0.00249706283333333	-0.0055663765	0.0128635233333333	0.000824659516666667	0.000288004233333333	0.005852869	0.00195794595	0.00295762203333333	-0.004010185	-0.00358655916666667	0.005970824	0.00051911911	0.0020745035	0.00208298866666667	-0.0003995378	-0.00079593565	-0.00415792133333333	-0.0009005396	0.00146628936666667	0.0005633309	0.002170235	0.000293011416666667	-0.00119623418166667	-0.00113308579166667	-0.00362060283333333	0.00095430115	-1.9055005e-05	0.000611816543333333	0.001966025	-6.65605666666666e-05	-0.000989608776666667	-0.000943054833333333
ratul	1	8.43860966666667e-18	-1.77117616666667e-17	0.505708	0.00522239283333333	-0.000986670833333333	-0.00289801016666667	0.0119174558333333	0.0594262733333333	-0.00703808566666667	-0.0129847326666667	0.0655943866666667	0.0022386663	-0.0014168828	0.00227575521666667	0.00232684341666667	0.00715882566666667	-0.00710200166666667	-0.00778814983333333	0.0103258066666667	0.00285406063333333	0.00109637228333333	0.00478357266666667	-0.000952531983333333	-0.00133778321666667	-0.00833679333333333	-0.0035555845	0.00144087905	0.00332489856666667	0.00236321731666667	0.00187741728333333	-0.0002909705	-0.00329167063333333	-0.00758114966666667	0.000178889283333333	-0.00096381145	0.00263107133333333	0.00204957858333333	0.000315031366666667	0.000815729283333333	-0.00244850743333333	-0.005849288	0.000738699266666667	-0.00166828153333333	0.00182847121666667	0.00183453303333333	0.00015876905	0.000435452666666667	-0.00152467498333333
rexmont	1	-3.38194666666667e-19	9.45592816666667e-18	0.39632405	0.00363826666666667	-0.00698896783333333	-0.0145446263333333	-0.00562082333333333	0.085586875	-0.00625951933333333	-0.00735784633333333	0.06445589	0.00148006206666667	-0.00517441766666667	-0.00298545716666667	0.0045455643	0.0211116233333333	-0.00470243233333333	-0.00597084016666667	0.01705856	-9.38448166666666e-05	-0.00297533781666667	0.003259456	0.00192239636666667	0.00669676916666667	-0.00395336816666667	-0.002887616	0.0075064185	-0.00052836325	-0.000511574571666667	0.00217933433333333	0.000306284483333333	0.001685215	-0.00341091183333333	3.03799333333334e-05	0.00356033366666667	-0.000142723981833333	0.0002660255	0.000997420483333333	-2.69716166666667e-05	-0.00021004495	-0.0026588932	0.000822583383333333	0.00135209751666667	-0.000247691883333333	0.000493746755	0.000377110621	0.000335038583333333	-0.000654018133333333
sekiyama	1	-1.04921726666667e-17	1.75553395e-17	0.609216916666667	-0.00121356595666667	-0.00902941666666667	-0.0166387196666667	0.0181365283333333	0.0564166916666667	0.00585532066666667	0.0005571196	0.0508853583333333	-0.00422530451666667	-0.00634439733333333	0.00333994616666667	0.00265539045	0.0114293261666667	-0.00144339366666667	-0.00511546	0.00434039321666667	-0.000909648533333333	-0.000769966183333333	0.0051071755	-0.00259743256166667	0.00295592656666667	-0.00257945826666667	-0.00203382821666667	0.00166320466666667	0.00134470658333333	0.000979494333333333	2.46571833333333e-05	-0.00259838016666667	4.40853333333333e-05	-0.00179735566666667	0.000583015316666667	0.000546234283333333	0.0020781221	0.00019767545	-0.000253437941666667	0.0002437621	-0.000554082295	-0.00144583796666667	0.000147362813333333	0.000572448705	0.0018454138	0.000231451183333333	0.000174714278333333	6.66381533333333e-05	-0.0012280842
shinriki	1	-1.10088683333333e-18	8.58078333333333e-19	0.6639138	-0.001097737	-0.00486432358333333	-0.0057632835	0.016897965	0.0410101333333333	0.00329923381666667	-0.000115104963333333	0.05688254	-0.00529905515	-0.00052743805	0.00667650116666667	0.002372111	0.00233999978333333	0.0003585209	-0.00468530133333333	0.00577739583333333	-0.00245796783333333	0.00349882838333333	0.00412131233333333	-0.002809452	-0.00339848883333333	-0.00170903230666667	-0.00224407321666667	0.000492512166666667	-0.000388814333333333	0.0044230675	0.000861699061666667	-0.0013203273	-0.00328354533333333	-0.0021354582	-0.000544110371666667	-0.000237844056666667	0.000979754266666667	0.0033717825	-0.00048585695	-0.000792017566666667	-0.00220259116666667	-0.00230297191666667	0.000125449983333333	0.000135481283333333	0.00151916683333333	0.00165896045	-0.00172479566666667	0.0001960523	-0.00165998375
shoni	1	-2.13415455e-17	3.82955733333333e-17	0.529756783333333	0.00777098766666667	0.00211005538333333	0.0061407135	0.0106687006666667	0.05615729	-0.000474164133333333	-0.00335866046666667	0.066554775	0.00413005866666667	0.00335279781666667	0.00610783133333333	0.00311168866666667	0.0054052305	-0.00212414593333333	-0.00606556966666667	0.00958922116666667	0.00347893176666667	0.00530446133333333	0.00434719366666667	-0.000143001983333333	-0.00218330366666667	-0.004695779	-0.00327993116666667	0.00220962538333333	0.00392983233333333	0.00609382366666667	0.0014664623	-0.000613873583333333	-0.00364035233333333	-0.0047837245	-0.0009048997	-0.000334152422666667	0.00272877463333333	0.004564447	-0.00104234483333333	0.00177061078333333	-0.00228674765	-0.00390224533333333	6.247255e-05	-0.00206876201666667	0.00143834261666667	0.00293553316666667	-0.00120797023333333	0.00200821233333333	-0.000908711735
shuusoushu	1	-6.0838985e-18	5.08086e-18	0.533542516666667	0.00281869871333333	-0.001814096	-0.000882621666666667	0.00654283483333333	0.0607727783333333	-0.00348386661666667	-0.00953183483333333	0.0636363816666667	0.000445411766666667	-0.00042113398	0.00395688095	0.000597756841666667	0.0112461681666667	-0.00510376133333333	-0.0048925115	0.0111031743333333	0.00171656926666667	0.00148705975	0.00295649063333333	-0.0026664505	0.000768062851666667	-0.00520715983333333	-0.000362111983333333	0.00268944781666667	0.00250927118333333	0.00172548853333333	0.00114178563333333	-0.00137018980833333	-0.00137672693333333	-0.00408933516666667	0.000642270483333333	-0.00036007602	0.00206898893333333	0.00149849186666667	4.38389266666667e-05	-0.0001616051	-0.0013436563	-0.0031548495	0.00097375725	-0.000195000666666667	0.00176266646666667	0.00101676755	-0.000972488883333333	0.000412110925	-0.001050207
shwe_nang_gyi	1	1.0966193e-17	-3.33589858666667e-17	0.366552533333333	0.0017638959	-0.00399228286666667	-0.0171741028333333	0.00103934383333333	0.0816708933333333	-0.00164182676666667	-0.0097645885	0.0665004133333333	0.00252674891666667	-0.00515481865	-0.0029501555	-0.0019755915	0.019195345	-0.00292089683333333	-0.00627611316666667	0.0165187183333333	0.00222529016666667	-0.002693667	0.0017419238	-0.000372442883333333	0.00597668866666667	-0.00392210433333333	-0.00371606746666667	0.00684224233333333	0.00202866705	-0.000447018283333333	0.002662059	-0.000555834766666667	0.00110972681666667	-0.00376382483333333	-0.00167328205	0.00361909711666667	0.001837135	0.0005628652	0.00103297171666667	-0.0002132247	-0.0006998289	-0.0032281005	-0.0001185657765	0.000982579116666667	0.0016250855	0.000607967583333333	-0.000448115733333333	0.00048393845	-0.000975060916666667
surjamukhi	1	-6.37088933333333e-18	9.73541166666667e-18	0.483040833333333	0.00282826772	-0.00564322916666667	-0.0105126235	0.0081816405	0.0690375683333333	-0.00545757683333333	-0.011748546	0.0560957483333333	0.000447424375	-0.00336964066666667	0.005785916	0.00483185383333333	0.0157542916666667	-0.00539760166666667	-0.007378594	0.0112400618333333	-0.000758286383333333	0.000788951883333333	0.00406838883333333	0.00170352783333333	0.00416759933333333	-0.0066607135	-0.00321868366666667	0.00415997233333333	-9.49691833333333e-05	0.00218079753333333	0.002141363	0.0002415858	0.000275965516666667	-0.00575348933333333	0.000155062533333333	0.00189800736666667	0.00011847184	0.00227258701833333	0.000759667536666667	0.00068341537	-0.000786320766666667	-0.00448234683333333	0.00092493925	-0.000170829533333333	-0.00060049666	0.00211341901666667	0.00034394162	0.000990381966666667	-0.000432544336666667
Tadukan	1	9.956195e-18	-1.80003216666667e-17	0.474673083333333	-0.000800520833333333	-0.00363041016666667	-0.00315683326666667	0.0122210353333333	0.0662808583333333	-0.0013277933	-0.0052305225	0.0711192866666667	-0.00240657535	-0.00146660463333333	0.0016948685	0.000252749816666667	0.011269359	-0.00238431383333333	-0.00179753833333333	0.0156946533333333	-0.000710891466666667	-7.71072166666667e-05	0.00346372126666667	-0.00206613863333333	0.00074022715	-0.0027273465	-0.00161412965	0.00516619316666667	0.000649373908333333	0.00119317625	0.00181066163333333	-0.0022196585	-0.00237484233333333	-0.00262402066666667	-0.000209393485	0.00134986846666667	0.00114466008	0.00132348773333333	0.00116554478333333	-0.00105060279333333	-0.00247363	-0.00241688766666667	1.792995e-05	1.20969333333333e-05	0.00140333153333333	0.00158946505	0.000272869616666667	5.42680666666666e-05	-0.00190935916666667
Taichung 65	1	3.52067583333333e-18	-3.49105516666667e-18	0.65115895	-0.005022369	-0.00283758881666667	-0.0050707417	0.0174756333333333	0.0478562066666667	0.0040561885	-0.000398431383333333	0.053052255	-0.006781232	-0.000832241733333333	0.0019726612	0.00549315483333333	0.0034312005	-0.00374803466666667	-0.0050273005	0.004857205	-0.00421741516666667	0.0021780029	0.005497189	-0.00307390266666667	-0.00257533793333333	-0.00421753783333333	-0.00237701993333333	0.00175285555	-0.0006082256	0.00339485033333333	0.000379143383333333	-0.0017515411	-0.00353889183333333	-0.00320580335	-7.11343866666667e-05	-0.000389576733333333	0.000473526033333333	0.0024231875	-0.00088907855	-0.0003022724595	-0.00283847766666667	-0.0028615406	0.000134456083333333	-0.000206739238333333	0.00094762045	0.00126578353333333	-0.000420322366666667	2.66491683333333e-05	-0.00193982661666667
tima	1	-4.20522885e-18	3.49231508333333e-18	0.627122316666667	-0.000341016066666667	-0.00755635433333333	-0.011171207	0.0136574516666667	0.0491225933333333	-0.00185151816666667	-0.00515846421666667	0.053363945	-0.005780769	-0.005264604	0.0039259705	0.00329932648333333	0.00666728866666667	-0.00101636303333333	-0.00511772788333333	0.00644563333333333	-0.00366126141666667	0.00041607015	0.00518143316666667	-0.0023672795	-0.00122946301666667	-0.003509108	-0.00257645576666667	0.00264165185	-0.00111782817333333	0.0016068885	-0.000387236183333333	-0.00249600708333333	-0.00263202076666667	-0.00346942666666667	0.000270552883333333	0.000347305333333333	0.000130160833333333	0.000846695166666667	-0.00111898787333333	-0.000269557156666667	-0.00218952688333333	-0.00226404776666667	8.48622833333333e-05	8.09729833333333e-05	-0.00030511055	0.00010376834	-0.00112943268333333	-0.0001342642245	-0.00155968183333333
toboshi	1	2.18280666666667e-19	-9.8846233333333e-19	0.502780533333333	-3.77336666666666e-05	-0.00743863866666667	-0.00987571433333333	0.0133227353333333	0.0630668616666667	-0.00421733616666667	-0.0114259101666667	0.0656344866666667	-0.00321813743333333	-0.00502495633333333	0.00409482261666667	0.00227093593333333	0.0118784241666667	-0.0045473865	-0.00448024683333333	0.0112407776666667	-0.00186998513333333	-0.0015353581	0.00414999233333333	-0.0019121725	0.001616015965	-0.0045016685	-0.00159364008333333	0.004866359	-0.000392117566666667	-0.00015842895	0.00183653399	-0.00146331093333333	-0.00168900878333333	-0.00405045583333333	0.000560221968333333	0.00135813103333333	-0.0001145922	0.000348903766666667	0.000663138676666667	-0.000718102233333333	-0.002080418	-0.00309091366666667	0.00110617803333333	0.000407092685	0.000261535830116667	0.000586229133333333	-9.87776333333333e-05	-0.00037234005	-0.00198812633333333
tupa_121-3	1	-1.3876407e-17	2.74368016666667e-17	0.466414133333333	0.00408237283333333	-0.00464879886666667	-0.00964325566666667	0.00861533616666667	0.0659461383333333	-0.00168816018333333	-0.00942093828333333	0.0629614516666667	0.00231601766666667	-0.00372112733333333	0.00100028678333333	0.000905295375	0.0122105356666667	-0.00510715883333333	-0.00824055366666667	0.0105816363333333	0.00264326517166667	-0.000754811266666667	0.003947626	-0.00046345575	0.00213409698333333	-0.00651350383333333	-0.00470552733333333	0.00343803433333333	0.00267612565	0.00102066754	0.00221957321666667	-0.000981439433333333	-0.00179752203333333	-0.006948691	-0.00176189768333333	0.00166611173333333	0.00252839985	0.00136931155	0.0003162565	-8.36846333333333e-05	-0.00250507126666667	-0.005959938	0.000784206338333333	0.0001692222	0.00181681773333333	0.00130375415	-9.69409666666667e-05	0.000725217235	-0.00219350116666667
tupa729	1	-5.77621016666667e-18	7.66328e-18	0.605717916666667	-0.000995281283333333	-0.00424820991666667	-0.00406440483333333	0.0156642136666667	0.05131791	0.00180822693333333	-0.00993681316666667	0.05231817	-0.00356115033333333	-0.000153354283333333	0.00384984071666667	0.00183217946666667	0.00938905483333333	-0.00717282366666667	-0.006255081	0.00477784618333333	-0.00139184921666667	0.00295315216666667	0.00460106281666667	-0.00211942	0.00278118816666667	-0.00651302533333333	-0.000430039066666667	0.00204409175	0.00046115065	0.00412985833333333	0.000461656283333333	-0.00203832503333333	0.000959274016666667	-0.00489381966666667	0.00187189973333333	0.000119563813333333	0.000341043316666667	0.002799171	-0.00149649263333333	0.00026218225	0.00118664516666667	-0.00327900666666667	0.00169429896666667	4.28087166666666e-05	-0.000506940266666667	0.00135483731666667	-0.001520819285	0.00116070058333333	0.000816888166666667
urasan_1	1	5.72557e-18	-1.687172e-17	0.59350165	0.00518054783333333	-0.00717986133333333	-0.00462823668333333	-0.00249407785	0.056364195	-0.00031858555	-0.00421158518333333	0.05704848	0.000284543833333333	-0.004827166	0.00160506933333333	0.00627241416666667	0.007218263	-0.00296709183333333	-0.00868053116666667	0.0089338805	0.000104814	-0.00140660903333333	0.00396379216666667	-0.002885872	-0.00195252111666667	-0.00488694866666667	-0.00200595886666667	0.005776495	0.002378404435	-9.06417166666667e-05	-0.000138043386666667	-0.00208424231666667	-0.00454106766666667	-0.0041881735	0.00130349211666667	0.000889447083333333	0.00214738396883333	-0.000493081398333333	-0.0003408595	0.0002746204	-0.00380036616666667	-0.00273261008333333	0.000785978146666667	0.00014518385	0.0014435849	-0.000615237578333333	-0.00118320633333333	0.000232866533333333	-0.002971612
vandaran	1	-4.48810033333333e-18	2.07311491666667e-17	0.577150466666667	0.00129992383333333	-0.00196791050833333	-0.00347457388333333	0.0119187838333333	0.05393471	-0.00417583316666667	-0.008747329	0.0660568283333333	-0.0007837207	-0.00277334895	0.00206831271666667	-0.00179668483333333	0.005664096	-0.00405485933333333	-0.00484464166666667	0.00891478666666667	0.00177228523	6.84267e-05	0.00427996983333333	-0.00404985416666667	-0.00214931161666667	-0.004750855	-0.00110765536333333	0.00381283683333333	0.0032245995	0.000809834366666667	0.0012520119	-0.00152938949333333	-0.00360843283333333	-0.00389181966666667	0.00134550708666667	0.000401789594333333	0.00280432933333333	0.000730504388333333	0.000477985133333333	0.0006955592	-0.00286118983333333	-0.00265902316666667	0.000660134151666667	-5.790605e-05	0.00199390783333333	0.000722094236666667	-0.00045246105	0.00035400021	-0.00200243935
vary_futsi	1	-1.46210281666667e-17	3.09734066666667e-17	0.508078816666667	-0.0011235308	-0.00331277368333333	-0.00520978066666667	0.0128690856666667	0.0663146316666667	0.000870642556666667	-0.00906626266666667	0.0657568683333333	-0.00441748523333333	-0.000493084533333333	0.003999529	0.00534499028333333	0.0122256068333333	-0.00459704666666667	-0.00464898216666667	0.00930723916666667	-0.00334522226666667	0.00157108835	0.00415304016666667	-0.000838928716666667	0.003609809	-0.00518188266666667	-0.00177461783333333	0.00192160213333333	-0.0014932608	0.00265392333333333	0.00224131108333333	-0.00263831983333333	0.00135235901833333	-0.00413737283333333	0.00046521366	0.000557179533333333	-0.00040649005	0.0026718325	0.00086974815	-0.00105722816666667	0.000700915853333333	-0.00297912366666667	0.0005466529	0.00011036235	5.56519458e-05	0.002291352	-0.000651248021666667	-0.0004988706	0.000449712383333333
wase_sekitori_f	1	-1.01458786666667e-17	1.48985833333333e-17	0.665946483333333	-0.00104298288333333	-0.005055639	-0.00518227416666667	0.009068685	0.0458896916666667	0.00732228806666667	0.00298886015	0.0523098383333333	-0.00449420316666667	-0.00159183813333333	0.0048476607	0.003270002	0.0027306152	-0.00163244441666667	-0.00423606216666667	0.00961251533333333	-0.00136784038333333	0.00281878351	0.004482544	-0.00482064016666667	-0.0050274285	-0.00154589066666667	-0.00073174935	0.00383646733333333	0.00251207483333333	0.003210083	0.000212426316666667	-0.00223521343333333	-0.00536948866666667	-0.000279704583333333	0.0008805248	-0.000554253216666667	0.002430608	0.00191197318333333	-0.000895013016666667	0.000397559665	-0.0027705515	-0.00056579977	-0.000484813283333333	-0.001142589165	0.00185438216666667	0.00103793611666667	-0.0007473514	0.000370832716666667	-0.00181305846666667
oba	1	-6.3302465e-18	7.46023e-18	0.66048545	-0.00382589833333333	-0.006614784	-0.00526360616666667	0.0247372683333333	0.038322475	-0.000182961633333333	-0.00748120433333333	0.05305398	-0.00969219116666667	-0.0030218055	0.00645414633333333	0.00355694287666667	0.000529085331666667	-0.0045456975	-0.00859528616666667	0.00250746445	-0.00419576733333333	0.0018219093	0.0046605865	-0.0043830085	-0.004911339	-0.00629713283333333	-0.00158055325	0.000339065883333333	4.61695999999998e-06	0.00250190101666667	0.000719956326666667	-0.00217884235	-0.00446000516666667	-0.00527402033333333	-0.00101822895	-0.00120813525	0.00110647083333333	0.00198313999133333	-0.000517442278333333	-0.0007719404	-0.00254186785333333	-0.00471129116666667	0.000317787273333333	-0.00022244709	0.00208235853333333	0.00132515471666667	-0.00109537543333333	-0.000719846023333333	-0.00220119613333333
jikkoku	1	3.43316e-17	-5.21437733333333e-17	0.6290269	0.000791050666666667	-0.00499570488333333	-0.000945526316666667	0.0229637566666667	0.050941315	0.00409604068333333	-0.0027390536	0.0485558516666667	-0.00358040031666667	4.23560166666666e-05	0.00953939566666667	0.0042279122	0.0073486755	-0.00209199158333333	-0.00710273016666667	0.00640472033333333	-0.0004617755	0.00384854933333333	0.00492840066666667	-0.0041001865	-0.00233260758333333	-0.00273629488333333	-0.00243833094666667	0.0050141795	0.00237816111666667	0.0033941792	-0.00108547308333333	-0.00199389728333333	-0.00480515456666667	-0.00206162066666667	-0.00124926018333333	0.000343957351666667	0.00249943038333333	0.0018834095	-0.000720968781666667	-0.000110032895	-0.0038112825	-0.00232979783333333	0.000408233813833333	0.00049902035	0.00240338083333333	0.000946964066666667	-0.00106639305	-7.28126166666667e-05	-0.00339727133333333
amane	1	-9.0244642e-18	1.84475453333333e-17	0.573841416666667	7.58888e-05	-0.00371967033333333	0.00269054375	0.0144124953333333	0.0518490466666667	-0.00285105146666667	-0.0102110546666667	0.0658350866666667	-0.00078082355	-0.00220244511	0.00277102356666667	-0.000503956386666667	0.00489479333333333	-0.005943851	-0.00631121033333333	0.0079671595	0.00164982781666667	-0.00023019985	0.00551547033333333	-0.0021534819	-0.00148493956666667	-0.006274285	-0.000779084666666667	0.00211198758333333	0.00263065333333333	0.00179130133333333	0.00129050263333333	-0.00110395224166667	-0.00304553366666667	-0.00471380766666667	0.000942748345	-7.47413666666667e-05	0.00224685756666667	0.00184370758333333	-0.000205246966666667	0.000141194494866667	-0.00268314083333333	-0.00374609883333333	0.000717713533333333	-0.000127215918333333	0.0018611195	0.00135054831666667	-0.000701093085	0.00057507175	-0.00191931081666667
sirendah_putih	1	2.68567666666667e-18	-4.59144166666667e-18	0.4413147	0.0047481955	-0.00852322916666667	-0.021635635	-0.003416323	0.0762992083333333	-0.00374906195	-0.00698050983333333	0.062282565	0.00228492333333333	-0.00784052166666667	0.003620227	0.00507218366666667	0.0171899683333333	-0.00304315966666667	-0.00750535966666667	0.017369	0.000336840733333333	-0.00093709955	0.00546648233333333	0.0012530279	0.00474915883333333	-0.0047841185	-0.00412562116666667	0.00734490416666667	0.000291114616666667	0.000725567016666667	0.002902783	-0.000687580051666667	-0.0005169633	-0.00393211316666667	-0.000370680545	0.00335023916666667	0.00106460521666667	0.00173020103333333	0.00136603445	-0.00135856396666667	-0.00159366443333333	-0.00346223216666667	0.000550305883333333	6.25550933333333e-05	0.00057720305	0.00150521263333333	0.000409798296833333	0.0003582378585	-0.0014267104
aus_32	1	1.8723945e-18	-5.97234966666667e-18	0.442481883333333	0.000145039216666667	-0.00543674316666667	-0.0199170461666667	0.00449195876666667	0.0766320966666667	-0.00550917483333333	-0.009352036	0.0598147	-4.16901666666667e-05	-0.005456478	0.00109400205	0.000979675183333333	0.01812124	-0.00572166366666667	-0.00535874583333333	0.0126214366666667	-0.0006811807	-0.00226700951166667	0.002059419	0.000258570711666667	0.00678635716666667	-0.00530022966666667	-0.00235815883333333	0.00468006033333333	-0.000309987016666667	-0.000145287933333333	0.00202861465	-0.000104594673333333	0.0025814305	-0.00478984433333333	-0.000137226016666667	0.00272646666666667	-7.22600833333333e-05	0.000324203983333333	0.00128701026666667	0.000166268978333333	0.000723334316666667	-0.00374147666666667	0.000376220801666667	0.00103808221666667	-0.000240233083333333	0.000733602733333333	0.000474012116666667	0.000259034573333333	0.000241922823333333
illan_karagan	1	-4.59580166666666e-19	-2.9501972e-18	0.60018065	0.00405417251666667	-0.00267723922	0.000465289516666667	0.010629666	0.05096074	0.000272198952	-0.00605462116666667	0.0600705216666667	-0.000393885	-0.00116712366666667	0.00358348261666667	0.00364048848333333	0.00607393966666667	-0.00221767683333333	-0.00584538266666667	0.0105824203333333	-0.00023371845	0.0009183223	0.00290494813333333	-0.00245943167	-0.00214728035783333	-0.00351393733333333	-0.00132723773333333	0.00282695066666667	0.000873657216666667	0.00175440381666667	0.0013819319	-0.00109335388333333	-0.00364314683333333	-0.00337281116666667	-0.00085865355	0.0011123756	0.00099204225	0.0020853298	-0.000254464246666667	-0.000427866483333333	-0.0031795665	-0.0030934865	0.000516307816666667	-0.00057686409	0.0009525517	0.00134053910166667	-4.841219e-05	0.000486570858333333	-0.002211861
arc_7336	1	1.8845715e-17	-2.87728333333333e-17	0.6304978	0.00187386291666667	-0.00182725416666667	0.00729604659	0.0158940983333333	0.0459804683333333	-0.00073951335	0.00236826813333333	0.0572961266666667	0.00045699355	0.000977789995	0.00373215576666667	0.00329167766666667	0.00265782846666667	-0.0011227891	-0.00824194566666667	0.00757940783333333	0.00197213273333333	0.00293465646666667	0.00342038133333333	-0.00418076511666667	-0.0052881585	-0.004876342	-0.00330206983333333	0.00170218975	0.00432926016666667	0.00266890543333333	0.00169777311333333	-0.00148028938333333	-0.00551188833333333	-0.004639126	-0.000917225577166667	0.00108474508333333	0.00418769983333333	0.00224594883333333	-0.000712437583333333	0.00137726867166667	-0.00440186166666667	-0.00355185366666667	-0.0009264022	-0.000399244583333333	0.00298439366666667	0.00113854153333333	-0.000680201105	-0.0003008949	-0.00315336116666667
oazalahy	1	-2.94889e-18	8.61995333333333e-18	0.485485666666667	-0.0002546049	-0.0067992789	-0.0108303141666667	0.0144934471666667	0.0673525766666667	0.00297110486666667	-0.00371309768333333	0.0672686333333333	-0.00165581624666667	-0.004339184	0.00200332483333333	0.00131798236666667	0.0125802883333333	-0.00189138928333333	-0.00479313716666667	0.012349265	-0.000222386283333333	-0.0018337095	0.0051287455	-0.00119367696166667	0.00214506831666667	-0.00390420283333333	-0.0044282875	0.00512187933333333	0.00055566235	0.000871472983333333	0.00290285766666667	-0.0020720775	-0.00158690421	-0.00394273116666667	-0.0007558839	0.00162617423333333	0.000986722716666667	0.000966930533333333	0.000276168133333333	-0.000663131966666667	-0.0020890069	-0.003356609	-0.000310683133333333	-9.23544499999999e-05	0.0008513204	0.0009083784	0.000256657158333333	0.000141625071666667	-0.00169689563333333
turakin	1	3.20094621666667e-17	-6.23382266666667e-17	0.499132216666667	0.00369937061666667	-0.00792300933333333	-0.01421841565	0.00489613021666667	0.064619685	-0.00349394503333333	-0.004388229	0.0705400233333333	0.000573910833333333	-0.00450448038333333	0.00483170633333333	0.00550265083333333	0.00973962266666667	-0.00217720583333333	-0.00351274766666667	0.0157212416666667	-0.000406035166666667	-0.000190141766666667	0.00393145333333333	0.000498403616666667	-0.000846451683333333	-0.0027906683	-0.00194737898333333	0.00510756533333333	0.000667818433333333	0.00128739821666667	0.00224493978333333	-0.000977362966666667	-0.003837788	-0.0028650382	-0.000183508238333333	0.000947221333333333	0.000961615673333333	0.00175201983333333	0.000793841816666667	-0.00017189465	-0.00350918416666667	-0.00239920408333333	6.81481e-05	-0.00073473165	0.000972721766666667	0.00159531430333333	-0.000191049566666667	-0.0004062616	-0.0028572705
puteh_robon(h)	1	-2.30681783333334e-18	-3.06901666666668e-19	0.47599685	0.00524176566666667	-0.0081413375	-0.014017023	0.000714911643333333	0.069275305	-0.005937338	-0.0069270095	0.06609408	0.00142260366666667	-0.00594507016666667	0.00203875933333333	0.00511665033333333	0.0126135276666667	-0.00290602905	-0.00418599233333333	0.0160534783333333	0.000144566633333333	-0.00162822738333333	0.00410983916666667	-0.000159568833333333	0.00140223675	-0.00364673866666667	-0.00251353933333333	0.0055932285	0.0007664559	0.00020066485	0.00234275633333333	-0.000281471941666667	-0.00231767463333333	-0.00360197383333333	-0.000420986683333333	0.0019840595	0.00061309726	0.000833648166666667	0.000668923256666667	-0.00013925127	-0.002754537	-0.00304851216666667	3.16122133333333e-05	0.000188445266666667	0.000492615766666667	0.0009044425	0.000501925466666667	-0.000199162416666667	-0.00233661565
caltos	1	8.9996805e-18	-2.11131366666667e-17	0.468922533333333	0.00499399088333333	-0.0012200376	-0.00433223211333333	0.00516103145	0.0694370433333333	-0.00344072216666667	-0.0110229301666667	0.063872385	0.0023464908	-0.00117499753166667	0.00097892	0.00209731298333333	0.01358669	-0.0044331765	-0.00643653383333333	0.01487825	0.0019590107	0.000752341628333333	0.0029301692	0.00022075665	0.00213657126666667	-0.00555167666666667	-0.003905924	0.0049968275	0.00173128365	0.0016977602	0.00131111678333333	-0.00111473306666667	-0.00139237721666667	-0.00491303216666667	0.00021587056	0.00130650481666667	0.00164773818333333	0.00144788223333333	0.000498332583333333	0.000333299733333333	-0.00162259721666667	-0.003942448	0.0004829426	-0.0005906774	0.000635474851666667	0.0014339043	0.00023249833	0.000928832833333333	-0.00108704741666667
kochum	1	-1.1192385e-17	2.1157235e-17	0.570292883333333	0.00552766716666667	-0.00186518183333333	-0.004206551	-0.00338740533333333	0.0583772883333333	-0.0014891668	-0.00613358943333333	0.0536515433333333	0.00416761633333333	-0.00102995023333333	0.0020834405	0.001737970035	0.0111706356666667	-0.00395277083333333	-0.00447188766666667	0.0102560148333333	0.00277592916666667	0.00116593338333333	0.00346376416666667	-0.000540943983333333	0.0007788831	-0.00474355683333333	-0.00239262225	0.00187884271666667	0.0022098844	0.00223780271666667	0.00124218021666667	0.0006497795	-0.0011699947	-0.00495277983333333	-0.000215353685	-0.00028304026	0.00118433221666667	0.00193248581666667	-0.000173613466666667	0.000715461066666667	-0.00115337336666667	-0.00403751416666667	0.0006489483	-0.00055567995	0.000658133813333333	0.00153809351666667	-0.0002904258	0.0006267112	-0.000809563808333333
bodat_mayang	1	5.16444233333333e-18	-6.57389533333334e-18	0.537680516666667	0.00280144696666667	-0.0034606089	-0.0106802779666667	0.0107304538333333	0.0618898433333333	-0.0052909505	-0.00308932425	0.0655423333333333	0.000139636935	-0.00455522166666667	-4.07088833333333e-05	0.00028316785	0.00789636166666667	-0.00233159856666667	-0.00514724566666667	0.0117551716666667	0.00117700166666667	-0.000981993916666667	0.004112778	-0.0027719415	-0.00116972876666667	-0.00357916433333333	-0.00203415991666667	0.004106493	0.00246863586666667	0.000660570383333333	0.0014624388	-0.00186939325	-0.00308813133333333	-0.004024712	-0.00023151345	9.97461333333333e-05	0.00254083378333333	0.00099312205	0.000545079351666667	-0.00050115295	-0.00251991646666667	-0.00364202016666667	-0.000355124866666667	-0.00047674785	0.00207655587333333	0.00139426738333333	-8.55744383333333e-05	-4.27853433333333e-05	-0.00166038388333333
masumikir	1	-9.85408233333333e-18	2.1712625e-17	0.43733905	0.00143953515	-0.00673589586666667	-0.0216595175	-0.0033556128	0.0745962983333333	-0.00266397733333333	-0.0126851721666667	0.0633405	0.00086002527	-0.006802417	-0.00243419248716667	0.0025239016	0.0175030366666667	-0.00452235716666667	-0.00520275316666667	0.0122351493333333	-0.000997141566666667	-0.0030531924	0.00200437718333333	0.00204825413333333	0.006211417	-0.00454686466666667	-0.00274018841666667	0.0039134005	-0.0013259255	-0.000743185566666667	0.00164024406666667	0.0001653901	0.00210792466666667	-0.003906359	0.000178118433333333	0.00112230946666667	-0.00124078396666667	-0.000105551116666667	8.68066666666668e-06	-0.000273743483333333	0.0007413173275	-0.0031080585	0.000670579721666667	0.0003391321	-0.00131161069	-1.6205085e-05	-0.000430875656666667	0.000121462733333333	0.000382296183333333
padi_kenikir_puti	1	-1.88020733333333e-17	4.46538383333333e-17	0.4137446	0.00464645066666667	-0.00812908233333333	-0.028826695	-0.00990617466666667	0.0794922366666667	-0.00331863834166667	-0.014589645	0.0611767033333333	0.00287605833333333	-0.008582833	-0.00288280818333333	0.00434320625	0.019117755	-0.00578202266666667	-0.00624622516666667	0.0159726566666667	0.000845534116666667	-0.00353534716666667	0.00322693133333333	0.00316089783333333	0.00642661833333333	-0.00576044116666667	-0.00195595766666667	0.00541254733333333	-6.874955e-05	-0.000568177083333333	0.00253799383333333	0.000969404528333333	0.00225360585	-0.00502668616666667	0.000315273145	0.00131239338333333	-0.000284507513333333	0.000326928265	0.00177048446666667	0.000819945766666667	0.000985236373333333	-0.0039088065	0.000772992533333333	1.52795166666667e-05	-0.000730803233333333	0.00071807715	0.000570021263333333	0.000345548381666667	0.00062483955
siampang	1	2.32015566666667e-18	-4.5159185e-18	0.507286016666667	0.0007815172	-0.00689556966666667	-0.0099723095	0.0120407008333333	0.0623416083333333	-0.0007192839	-0.00720158233333333	0.0641858883333333	-0.0018254665	-0.00469590266666667	0.00369289598333333	0.00402203298333333	0.0102936648333333	-0.00378478335	-0.00512181633333333	0.0121071991666667	-0.00122816155	-0.00050731335	0.00637000916666667	-0.00179352761666667	0.000484247933333333	-0.00437753786666667	-0.002098029	0.004039023	0.000642605933333333	0.00162022395	0.00269271935	-0.0022915148	-0.00215253833333333	-0.00369907400333333	0.000631682145	0.00040753596	0.0010183191	0.00210354733333333	0.000991562583333333	-0.000536616398	-0.0022554465	-0.00256623999483333	0.000457548116666667	-0.000182442625	0.000717443133333333	0.00179893233333333	8.140765e-05	5.75405e-05	-0.0017306345
dahonggu	1	1.189506e-18	-8.67013883333334e-18	0.528687316666667	0.00153529748333333	-0.00381944591666667	-0.0111732203333333	0.0156733473333333	0.0609741183333333	-0.00578237766666667	-0.00910487633333333	0.06872428	-0.000162893038333333	-0.0047500345	0.00213626325	-0.00196858067333333	0.00759598483333333	-0.004438582	-0.004994448	0.0122417885	0.0015595549	-0.000700524133333333	0.0054241895	-0.00225471415	-0.00128044583333333	-0.00485263083333333	-0.00144007306666667	0.00375267316666667	0.00254958091666667	0.00100225678333333	0.00201130841666667	-0.00209873788333333	-0.00351728098333333	-0.004485858	0.000502246786666667	0.0005203109	0.00280967828333333	0.00119773805	0.000761439911666667	5.82692166666667e-05	-0.00289203741666667	-0.0035089595	0.000323023916666667	-0.000219851333333333	0.00202443145	0.00123533691333333	5.866869e-05	0.000121626739166667	-0.00203925692
reiho	1	5.00054166666667e-18	-1.26163915e-17	0.646480533333333	0.00526049616666667	-0.00605674583333333	-0.0101218541666667	0.0103688018333333	0.0416917016666667	0.000340353873333333	-0.00150724420666667	0.056542625	0.000444404905	-0.00288300186666667	0.00522987066666667	0.005350003	0.00164165112833333	-0.00227378238333333	-0.0054887965	0.00598645883333333	0.000802082816666667	0.00260859245	0.00591473216666667	-0.00171902893333333	-0.00529380466666667	-0.00472031683333333	-0.00341928198333333	0.00204722901666667	0.00219587758333333	0.00432493366666667	0.00183653716666667	-0.00156441335166667	-0.00537751266666667	-0.00516341483333333	-0.00047587885	-2.87627333333333e-05	0.00233361051	0.00400877416666667	-0.0005029426	-0.0004252694	-0.003863749	-0.004275044	0.000497701516666667	-0.000260067783333333	0.00215513358333333	0.0027019215	-0.000993775466666667	-7.0741696e-05	-0.002551231
norin_29	1	-1.24655490166667e-17	2.03684623333333e-17	0.554222933333333	0.00505131816666667	-0.00881322716666667	-0.0122343046666667	0.00677761883333333	0.0593779083333333	-0.00199993611666667	-0.0131702701666667	0.0554101066666667	-0.00029099275	-0.00594730066666667	0.00619157233333333	0.005529538	0.0101731018333333	-0.00600713516666667	-0.0093051695	0.0122677161666667	0.000773829116666667	-0.0003567893	0.0052308965	-0.00479916033333333	-0.00130965518333333	-0.00659505983333333	-0.0018227638	0.00529967916666667	0.00326090983333333	0.0003340824	0.000966325166666667	-0.00253502528333333	-0.00432860433333333	-0.00506422183333333	0.000846671916666667	0.00077828355	0.00304402466666667	0.000506408616666667	0.000667269783333333	-0.000491063071666667	-0.003813304	-0.00379301766666667	0.00068824855	0.000351706983333333	0.00231190166666667	0.000696923433333333	-0.00053713725	0.000272746833333333	-0.00345392033333333
norin_8	1	2.6536959e-17	-3.81070136666667e-17	0.622016683333333	0.00271896533333333	-0.00468090183333333	-0.00908185416666667	0.01451758	0.0495708383333333	0.00122471568333333	-0.00324372801666667	0.0525500883333333	-0.00155752876666667	-0.00260969066666667	0.00298443383333333	0.00596813538333333	0.00569019566666667	-0.00537939916666667	-0.00685827633333333	0.00556518416666667	-0.0006719632	0.00150226756666667	0.006375926	-0.00150708211666667	-0.00201521973333333	-0.006865346	-0.0030736352	0.00227985191333333	0.0015190195	0.00390832116666667	0.00159702443333333	-0.0020963185	-0.0036515005	-0.00580557616666667	-4.775329e-05	-0.000402429633333333	0.00156566544333333	0.00383478716666667	0.000271721643333333	0.000291325083333333	-0.00225944033333333	-0.005110649	0.000543197266666667	-0.000193691816666667	0.00133915095	0.00342585716666667	-0.000922501883333333	1.322515e-05	-0.0016450035
norin_1	1	-1.35013647e-17	2.23648746333333e-17	0.62896075	-0.00258866941666667	-0.00958730333333333	-0.0166985733333333	0.0201876466666667	0.0498502216666667	-0.0029503139	-0.00520317683333333	0.04962795	-0.00707793683333333	-0.00581497083333333	0.00712136033333333	0.00349994973333333	0.00892268366666667	-0.00492621566666667	-0.00535124316666667	0.00485975533333333	-0.0030899095	0.000963552421666667	0.0057634015	-0.00305590348333333	-0.000254194650433333	-0.00637200866666667	-0.0019418283	0.00065451925	-0.00054644995	0.00214048046333333	0.00108820885	-0.0009986707	-0.00112893666	-0.00541678816666667	0.000817983083333333	-0.000778247396666667	0.000206060366666667	0.00180861915	-0.0003336927	-0.000272263733333333	-0.000829582828333333	-0.00393703816666667	0.000692374785	-0.000233540341666667	0.0004822952	0.00184460403333333	-0.000415147511666667	3.4100245e-05	-0.000749269183333333
kinuhikari	1	3.15737758333333e-17	-4.5725462e-17	0.666604466666667	-0.003571985	-0.00343559203333333	-0.00450723076666667	0.0239793783333333	0.0457874466666667	-0.000333921383333333	-0.00465896038333333	0.04599037	-0.008375592	-0.000791271283333333	0.00704836816666667	0.00594262833333333	0.005573994	-0.00272282151666667	-0.00609262766666667	0.00498266716666667	-0.00439024166666667	0.00428848183333333	0.00582205516666667	-0.00348486733333333	-0.00242071581666667	-0.0051888675	-0.002810278	0.00223167651666667	0.000349626086666667	0.00458296883333333	-0.000226496026666667	-0.00324643066666667	-0.00308329283333333	-0.0048593485	-0.00013797515	-0.000198315983333333	0.001846262	0.00290307016666667	-0.000452766416666667	-0.000101012908333333	-0.00199200316666667	-0.00411602633333333	0.000287639773333333	3.37206866666666e-05	0.00162284991666667	0.00195218438333333	-0.00102468423333333	0.000848467703333333	-0.00158500125
fujisaka_5	1	1.06632916666667e-17	-1.64157916666667e-17	0.6301939	-0.00422918883333333	-0.00457782456666667	-0.00418110983333333	0.0315880333333333	0.0470107666666667	0.00275445766666667	-0.00482099903333333	0.0529149916666667	-0.008631806	-0.0002054801	0.00858310266666667	0.00448002968333333	0.0047846653	-0.0045012805	-0.00844416183333333	0.00454657471666667	-0.00418436225	0.00398908833333333	0.00657366016666667	-0.0036329448	-0.00219595681666667	-0.00563055233333333	-0.0033190695	0.00233042206666667	-0.0005185375	0.00478123616666667	0.000713950633333333	-0.00225580366666667	-0.00346662961	-0.0050612195	-0.00037365146	-0.000105795695	0.000494969316666667	0.003581113	-0.000665201583333333	-0.000341922976666667	-0.00213904183333333	-0.00428639433333333	0.000646294041666667	-0.000201506631666667	0.000687628333333333	0.00233509783333333	-0.00103160763333333	0.0006128798	-0.001589055
reimei	1	5.62057966666667e-18	-8.3353655e-18	0.6276907	-0.00189619351666667	-0.00306959828333333	-0.00202373833333333	0.0186316666666667	0.0502922533333333	0.000547421666666667	-0.00420123583333333	0.05441564	-0.00768889466666667	-0.00066500795	0.0061653085	0.006771488	0.00548963183333333	-0.00435431433333333	-0.0084422245	0.00651134466666667	-0.004949656	0.00273329488333333	0.0040090316	-0.00300934066666667	-0.00209976706666667	-0.00614217	-0.00261148216666667	0.00178534651166667	-0.00128434946666667	0.0029523405	-4.04527500000001e-05	-0.002251728	-0.00342373033333333	-0.00500977816666667	0.000146677483333333	-8.19516666666693e-07	-4.99523833333334e-05	0.00226002016666667	-0.0009245671	-0.000783485508333333	-0.0029603321	-0.00378899333333333	0.000705402016666667	0.000232146073333333	0.000435184533333333	0.00194394915	-0.000700471627333333	0.0006165197	-0.00235059028333333
ochikara	1	2.07664516666667e-17	-4.04887666666667e-17	0.542884133333333	0.0050951654	-0.00644959233333333	-0.0117572186666667	0.00212611016666667	0.0685088283333333	0.00485141201666667	0.0004228776	0.044996045	-0.00272698633333333	-0.00571156546666667	9.48638333333323e-06	0.0126687491666667	0.01927879	-0.00186396228333333	-0.0106157016666667	0.00815718616666667	-0.00327904783333333	-0.00176031471666667	0.0044024315	-0.00361389983333333	0.00636231516666667	-0.00455059233333333	-0.00335720766666667	0.005765868	-0.000176135583333333	0.000380518821666667	0.00134220666666667	-0.0012028335	0.00124236721666667	-0.0039049205	-0.00099578157	0.00135659911666667	-0.000622616808333333	0.000383856383333333	0.0013138991	0.0004289422	0.000892462933333333	-0.00320047916666667	-0.000342991553333333	0.000880930698333333	-0.00116447186666667	0.001155047955	0.000604071416666667	2.415795e-05	-3.85092383333333e-05
akihikari	1	-1.43573683333333e-17	2.67822183333333e-17	0.618434316666667	-0.00373402993333333	-0.006973774	-0.0144878861666667	0.0147685905	0.0523609116666667	0.00146710063333333	-0.00570758316666667	0.0534840666666667	-0.007821058	-0.00452986678333333	0.00507864113333333	0.00712806566666667	0.00907425066666667	-0.0053759385	-0.00628416566666667	0.005290727	-0.004851029	0.000575079616666667	0.00463372733333333	-0.00237358783333333	0.000623903316666667	-0.00572201483333333	-0.0018215547	0.00178809901666667	-0.0019065213	0.00183492995333333	0.00122963453333333	-0.00207053888333333	-0.000964524174333333	-0.00464906566666667	-0.000539881316666667	-0.00136380645	-0.00026082225	0.001859287	-2.68750033333333e-05	-0.000322317641333333	-0.000346377316666667	-0.00400955683333333	0.000451958193333333	0.00040184525	-8.47213833333333e-05	0.00185854583333333	-7.63769896666667e-05	0.000113523478333333	-0.0005723005545
khau_van_lanh	1	4.32149999999992e-20	1.65319e-18	0.569063033333333	0.00192364096333333	-0.00125189828	-0.000631429021666666	0.00571099616666667	0.0579910016666667	-0.00551773691666667	-0.00896738483333333	0.0567044	0.000328361916666667	-0.00158235346666667	0.001671891	0.000594640333333333	0.00952702116666667	-0.00239385576666667	-0.0009721175	0.00869515233333333	-0.0003002263	0.000110542066666667	0.003511174	0.00113785578333333	0.000713987033333333	-0.00291524966666667	-0.00168238553333333	0.00112973758333333	-0.000246479874166667	0.00195213096666667	0.00287312483333333	-0.00026838215	-0.00125456176666667	-0.00402336383333333	-0.000656820603	0.0006950432	6.58778833333333e-05	0.00239231616666667	0.000736711468333333	-0.000200930166666667	-0.00161238891666667	-0.0038109515	0.000120446853333333	4.58413833333333e-05	0.000366296561666667	0.002517746	0.000417097933333333	0.000147701633333333	-0.00116696741166667
khao_hang	1	5.61640666666667e-18	-1.12605833333333e-17	0.428654983333333	-0.00045249423	-0.00735975983333333	-0.0116704033333333	0.0090683691	0.075342985	-0.00172839728333333	-0.011430976	0.06680377	-0.000978823383333333	-0.00469577283333333	-0.000650946633333333	-0.000405463166666667	0.0167321366666667	-0.004207109	-0.0046684375	0.0166635183333333	4.06872e-05	-0.00292406166666667	0.00228347911666667	-0.00141708336666667	0.0046843955	-0.00383001166666667	-0.00216296083333333	0.00581701283333333	0.000721719525	-0.00109527495	0.00274814083333333	-0.000711027316666667	0.000439991366666667	-0.00378002033333333	-0.00108055735	0.0025157065	0.000691622345	-7.02905e-06	0.00180961383333333	-0.000933250891666667	-0.000983415053333333	-0.003249102	0.000312869336166667	0.000590602866666667	0.000764044476666667	0.00039346145	0.000682603173333333	-0.000510742231666667	-0.00123776693333333
taiwan_sou	1	1.314775e-17	-1.99914883333333e-17	0.63244865	-0.011920104	-0.00064632135	0.00507584216666667	0.0237651928333333	0.0409903583333333	-0.00144572566666667	-8.08820000000004e-06	0.06238015	-0.0119264508333333	-0.00168190906666667	0.00543634971666667	-0.00224457166666667	-0.000428398833333333	-0.00254104055	-0.003144603435	0.00764736916666667	-0.004255509185	0.000279696201666667	0.00368121183333333	-0.003805032	-0.00502662484166667	-0.00368282593333333	-0.000956242975	0.00264588066666667	-0.000193687928333333	0.000171091266666667	-0.000895988783333333	-0.00212438735833333	-0.00462781783333333	-0.00219411101666667	0.000733497266666667	0.000110289	0.00161704686666667	-9.22532166666667e-05	-0.00074687815	-0.000147874233333333	-0.00220389948333333	-0.00103743334666667	-0.000281272733333333	-0.000592048533333333	0.00182242995	0.00035362225	2.72492e-05	0.000223985738333333	-0.00149957896666667
hongxienou	1	-1.80513003333333e-17	4.09150361666667e-17	0.4852668	0.00175728766666667	-0.0021773535	0.0024658425	0.00550824743333333	0.0655827133333333	0.000427444183333333	-0.0067936465	0.0706306883333333	0.00107845426666667	-0.000280555683333333	0.0033885144	-0.00214051716666667	0.011808236	-0.00227441133333333	-0.00537271466666667	0.0110986288333333	0.00232202886666667	0.000144288716666667	0.0012142925	-0.00274056483333333	0.00242953766666667	-0.00310881016666667	-0.00133013922333333	0.00260153996666667	0.00273305933333333	7.07580866666667e-05	-0.00110224485	-0.00201407368333333	-0.000614287748333333	-0.00184025359166667	0.00148197895	5.47319e-05	0.0023723184	-0.0007359759	-0.00144517576666667	-0.000110691883333333	-0.00122007796666667	-0.00126828625	0.000691192866666667	0.0005068489	0.00169601586666667	-0.00091846435	-0.0007564308	-0.000196459583333333	-0.00144228166666667
dangrey	1	-6.82502102666667e-18	1.10978995e-17	0.557870033333333	0.0052589845	-0.0085731185	-0.0157287983333333	0.000514256833333333	0.058529175	-0.0027491974	-0.009045905	0.0574371083333333	0.00274378266666667	-0.007324577	0.000416034516666667	0.00158239873333333	0.0107245745	-0.00406936666666667	-0.0045488035	0.0104707525	0.00090629305	-0.00314078133333333	0.00456296966666667	0.000568674733333333	0.00165174791666667	-0.00491964	-0.00233463871666667	0.00121925318333333	0.000245400983333333	-0.000368256083333333	0.00247155566666667	-0.000630568466666667	-0.000362690051666667	-0.005164774	-0.000263917108333333	0.000289721733333333	0.000307863466666667	0.00041732385	0.000969630755	0.000135372883333333	-0.000659435938333333	-0.00406474066666667	0.000978096916666667	-0.000277576943333333	-0.00043719775	0.000678265083333333	5.56006816666667e-05	0.000570015098333333	-0.000411213733333333
aijiaonuo	1	1.69946053333333e-17	-2.32725216666667e-17	0.6319107	-0.0013006081	0.00465881533333333	0.0103698953333333	0.0134117055	0.0477011016666667	0.0021524811	-0.00258450275	0.059053555	-0.00414697383333333	0.004004222	-0.00381102224	0.006036232	0.004049452	-0.00293888485	-0.00048232675	0.00384476846666667	-0.00430190131666667	0.0019707845	0.00160301676333333	0.00101551355	-0.000854825716666667	-0.00184882445	-0.000247434016666667	-0.00021013135	-0.00166038705	0.00266933031666667	0.000570272916666667	-0.00067525435	-0.00108611933333333	-0.00185434578333333	-0.0003697533	-0.00108343903333333	-0.000623317838333333	0.00250308451666667	-0.000821288116666667	-0.000722440066666667	-7.01581883333333e-05	-0.0016882435	0.00059097695	-0.000385466833333333	0.000373085978333333	0.00152956816666667	-0.00062544026	-9.3991445e-05	0.000271403335
manri_2	1	-1.32453916666667e-17	1.89822266666667e-17	0.592007383333333	-0.00373256966666667	-0.00976548583333333	-0.00762174366666667	0.0220960316666667	0.051614135	0.003944381	-0.001820223	0.060540425	-0.00506758466666667	-0.00539553516666667	0.0054175205	-0.003254581775	0.00512424233333333	-0.0025198464	-0.00633617666666667	0.00931235166666667	-0.000132941	-0.00131012958333333	0.00473129083333333	-0.0056314675	-0.00294206336666667	-0.0041376935	-0.00201740433333333	0.005375717	0.00276670708333333	1.924455e-05	-0.000763594133333333	-0.003486936	-0.00493674883333333	-0.00315185483333333	8.47372e-05	0.000189748981666667	0.00310536833333333	-0.000535345833333333	-0.00088101145	-0.000685094	-0.003462245	-0.00271031941666667	0.000850781533333333	-0.000750236483333333	0.003015982	-0.000744841866666667	-0.000842527083333333	0.000239508733333333	-0.00219954971666667
daidantou	1	1.28348018333333e-17	-2.3465447e-17	0.468553883333333	0.00421728816666667	-0.00359200233333333	-0.00558523318333333	0.00109418366666667	0.068870335	-0.00450317883333333	-0.0120088176666667	0.0671277016666667	0.00437924283333333	-0.0012326839	0.00409560033333333	-0.00341544393333333	0.01353776	-0.0053566625	-0.00446504011666667	0.0127737508333333	0.00486464866666667	0.000957167666666667	0.00203159393333333	-0.002889101	0.00281306416666667	-0.00536747033333333	-0.0025208235	0.00507853229333333	0.00452602133333333	0.00170088422	0.00121763993333333	-0.00150217403333333	-0.00113907896666667	-0.0048437605	-0.000321015107333333	0.00135701359333333	0.00369302166666667	0.001425847295	-0.000520974683333333	0.000488719326666667	-0.00145109843333333	-0.004295322	-0.000165849986666667	-0.00024197685	0.00239358333333333	0.001097041835	-0.000357444801666667	0.000580256358333333	-0.0012543603
honggu	1	3.24394783333333e-18	-8.83134166666667e-18	0.460116816666667	0.00508765952916667	-0.00248523566666667	0.00326778892166667	0.0099243155	0.06932631	-0.000883359833333333	-0.00721450016666667	0.0709374783333333	0.000349809716666667	-0.00151792856666667	0.00444867616666667	6.74031666666663e-06	0.0131035126666667	-0.001063035	-0.00122387135	0.0184238383333333	0.00187284186666667	0.0008178038	0.00135415077166667	-0.0032730559	0.0012905727	-0.0008449285	0.000927272133333333	0.0051070375	0.00284852333333333	0.000644129	-0.00022071705	0.000458806933333333	-0.0018056646	-0.0002931292	-0.000330421916666667	0.0007769697	0.0020290824	0.0002623004	0.000985303095	0.000612126433333333	-0.0021655951	-0.000603067366666667	-0.000571040016666667	0.000663104568333333	0.00147586195	0.000606880966666667	-4.25390583333333e-05	-0.000198431983333333	-0.0021611663
niuyanggu_1	1	2.5449e-19	-1.13687516666667e-17	0.528002166666667	0.00418027283333333	-0.004474169	-0.0064885681	0.00337884431733333	0.06106128	0.00342145883333333	-0.000798519	0.067890545	0.00164286041666667	-0.00400589566666667	0.00289204401666667	0.000228628466666667	0.0104267453333333	-0.00121925765	-0.003349244	0.0135959956666667	0.0025377593	-0.000409705363333333	0.00343695955	-0.0037411855	6.06665333333333e-05	-0.0024733846	-0.00148633310666667	0.00497660316666667	0.00348296983333333	0.000191984946666667	0.000170775495	-0.00191615385	-0.00253922	-0.00183443346666667	-0.000185525881666667	0.00088072737	0.0027617845	0.00030724255	0.00033725315	-0.000412748441666667	-0.0022795035	-0.00174705338333333	8.12567e-05	0.000119307106666667	0.00223019883333333	0.000688278933333333	-0.000271001916666667	-4.50825116666667e-05	-0.00187283
khao_vay_deng	1	1.02962301666667e-17	-1.94694165e-17	0.5419469	0.00558559116666667	0.0015568065	0.0067087115	0.00236675601666667	0.0611778566666667	0.0037856499	0.000134253183333333	0.0588864233333333	9.17275e-05	0.000345697683333333	0.00226188934166667	0.007773905	0.0115984066666667	-0.000707956016666667	-0.00800810016666667	0.0127800116666667	-0.000106108516666667	0.00110272573333333	0.0040614127	-0.0030613585	0.0005456484	-0.00298388816666667	-0.00306265333333333	0.00392646683333333	0.00186575135	0.0018854445	0.000606782724333333	-0.00157246583333333	-0.0022455675	-0.00299333983333333	-0.00044033525	0.000801866526666667	0.00191510285	0.00152836123333333	0.000990089271333333	-0.000825394066666667	-0.00276805766666667	-0.00244029366666667	0.000491993716666667	0.0001812255	0.00189764231666667	0.00157303691666667	8.78666166666667e-05	-0.000185618116666667	-0.00221652695
jhimma	1	-9.492192e-18	2.99454166666667e-17	0.480195216666667	0.00522716766666667	-4.80335e-05	0.0036535711	0.00595430833333333	0.0667338733333333	0.002711653	-0.00842304966666667	0.0684787216666667	0.0037142415	0.00117588036666667	0.002435134	0.00283356398333333	0.00982487633333333	-0.003993459	-0.007220558	0.0154783083333333	0.00281877783333333	0.0017317833	0.00263328875	-0.000625651333333333	-0.0002272828	-0.00573954883333333	-0.0030362145	0.0044667975	0.00352233266666667	0.00216100716666667	0.00136467718333333	-0.00123466903166667	-0.00280306233333333	-0.00489068933333333	0.000250445783333333	0.000314144466666667	0.00304777683333333	0.00192103233333333	0.000564637833333333	0.00105457658333333	-0.00253672583333333	-0.003681623	0.000547685333333333	-0.00126466643333333	0.00196624216666667	0.00186190188333333	0.00111964271666667	0.000648557183333333	-0.00184922966666667
nepale_juran	1	-6.10471916666667e-18	1.14909665e-17	0.5499931	0.00452174428333333	-0.0054754275	-0.00579900683333333	0.00778597685	0.0566836183333333	0.001630403	-0.00676437783333333	0.0601108666666667	0.00160485698333333	-0.00424549883333333	0.000838976033333333	0.00190582692833333	0.00942082	-0.00393849616666667	-0.00638879216666667	0.00627915633333333	0.00175202215	-0.00134678473833333	0.0043165735	-0.0029822245	0.000720107433333333	-0.00538324966666667	-0.0024705505	0.003486939	0.00359600453333333	0.00041428525	8.63417833333332e-06	-0.00324430283333333	-0.00288504218333333	-0.00457708366666667	0.0014638602	0.00163942067166667	0.00347934983333333	0.000115678316666667	-0.0013850363	-0.000431089843333333	-0.00296336445	-0.00343751583333333	0.00152735428333333	-0.0005557666	0.00306402983333333	-0.000135856083333333	-0.00051675355	7.76817e-05	-0.00189726578333333
arc_7260	1	-1.93024833333333e-18	2.59113333333333e-18	0.6169717	-0.00187615483333333	-0.00979025166666667	0.0191260753333333	0.00259489783333333	0.051050905	-0.00450699416666667	0.00926737496666667	0.0631927666666667	0.00545936583333333	0.00252464733333333	0.00360370675	0.0107765706666667	0.00375767311666667	-0.00176413563333333	-0.011026226	0.0104695615	0.000449279833333333	0.0058591955	-0.00138486279666667	-0.005520356	-0.00573177933333333	-0.00630923883333333	-0.00201137476666667	-0.00357308651666667	0.00313934816666667	0.00329648473333333	0.00315719166666667	-0.00184467646666667	-0.00302962733333333	-0.0063119765	0.001514917876	0.000285979683333333	0.00367097783333333	0.003909294	-0.00109216166666667	0.00330936516666667	-0.0018149815	-0.003721709	-0.000976342133333333	-0.00100286188333333	0.00158868646666667	0.00276169316666667	-0.00175547526666667	-0.000110106133333333	-0.00167369406666667
pachai_perumal	1	-2.29701166666667e-18	3.95774166666666e-18	0.568203766666667	0.00247106553333333	-0.00104698008333333	-0.0001596868	0.0142931041666667	0.0502360683333333	-0.005201515	-0.0119445703333333	0.0666402466666667	-0.000585808096666667	-0.00196670763333333	0.00304721635	0.000464531698333333	0.00460969016666667	-0.00490286016666667	-0.00509101566666667	0.007694561	0.00100599668333333	0.000923159231666667	0.00498008788333333	-0.001669702045	-0.00276085533333333	-0.00584502616666667	-0.00106831656666667	0.00272857705	0.00186958776	0.00161701235	0.000820974666666667	-0.000613558783333333	-0.00400058783333333	-0.00498933116666667	0.00070359759	-0.00047849095	0.00164611276666667	0.00153411276666667	0.000623832783333333	0.00034375399	-0.00269146333333333	-0.003801916	0.000627794363333333	-0.000487371616666667	0.00143962795666667	0.00160003206666667	-0.000301180988333333	0.000430927881666667	-0.0017366655
bayuenuo	1	-1.07731981666667e-17	1.834696e-17	0.561642533333333	0.00446116033333333	0.000536383666666667	0.00116850366666667	0.00275024877516667	0.057435245	-0.00123257947166667	-0.00677042033333333	0.05744485	0.00228831175	0.000174754266666667	-0.000368075833333333	0.001324249885	0.00959491283333333	-0.00302048383333333	-0.00464546528333333	0.00941450266666667	0.00238293958333333	0.000980551281666667	0.0018638149	-0.00084854015	0.000227136983333333	-0.0039199545	-0.0017985909	0.000985008083333333	0.0022437305	0.00206429666666667	0.00140014361666667	1.34199333333333e-05	-0.00146047373333333	-0.00409425566666667	-0.0008740384	1.20144666666667e-05	0.00181786205	0.00244173083333333	0.0003388568	0.000575472616666667	-0.00146313269666667	-0.00388575783333333	0.000196930616666667	-7.93106416666667e-05	0.00120052238333333	0.0022169906	5.91358166666667e-05	0.00101501306666667	-0.00100943235
lep_xang	1	1.38105035e-17	-3.0591665e-17	0.4452388	-8.90357666666666e-05	-0.0130186508333333	-0.0270752	0.0113844068166667	0.0743899816666667	0.00101457198333333	-0.00943386666666667	0.061539465	-0.00330310575	-0.00947842366666667	0.0027949002	0.00508874833333333	0.0171617766666667	-0.00278786108333333	-0.00439214516666667	0.0135122316666667	-0.00237329501666667	-0.00371079483333333	0.00393940323333333	0.000215738833333333	0.0057258985	-0.00261090098333333	-0.00183081508333333	0.00438572683333333	-0.00160253125	-0.00111174776666667	0.002913872	-0.00104116333333333	0.00146693231666667	-0.00245835181666667	-0.00065747207	0.0017405025	-0.00101594245	-0.000182280421666667	0.00159251196666667	-0.0008583858	-5.89051666666667e-05	-0.00220816785	9.577585e-05	0.000772230416666667	-0.000512702166666667	0.000612772866666667	0.000995294466666667	-0.000558762502666667	-0.000370341683333333
padi_bulu	1	-2.48363563333333e-17	4.87998571666667e-17	0.483365383333333	0.00282556913333333	-0.00966542615	-0.0208457121666667	0.00299934598333333	0.0692795466666667	-0.00402908448333333	-0.0084943355	0.0620555016666667	0.00149924146666667	-0.00739802161666667	0.00265373235	0.00116613203333333	0.0135390233333333	-0.00321760883333333	-0.00516512583333333	0.0141072583333333	0.00023089625	-0.00179384695	0.0051164595	0.00146407756666667	0.00222491618333333	-0.003996288	-0.003646155	0.00437261966666667	0.0003718575	0.000389892666666667	0.00384388256666667	0.000261517733333333	-0.00133587611666667	-0.00434658783333333	-0.000777919746666667	0.0018497765	0.00014808655	0.00152646175	0.001116866578	0.000510652366666667	-0.0021444098	-0.00350094083333333	0.000343226283333333	0.000648227716666667	0.000416103216666667	0.00135481801666667	0.000473127326666667	0.000206408513333333	-0.00202858748333333
maninjau	1	-4.60289066666667e-18	3.74213666666667e-18	0.45043935	0.000696817191666667	-0.006805223	-0.0136449948333333	0.00209848583333333	0.0713772533333333	-0.0020165352	-0.0119309425	0.0691520633333333	0.00082176	-0.00527812516666667	-0.0003377486	-0.0009575946	0.0140097303333333	-0.00481947416666667	-0.004119456	0.0158885466666667	0.00091181685	-0.00223461951666667	0.0048361885	-0.000624457636666667	0.00274968703333333	-0.00486625466666667	-0.00237400295	0.00491590933333333	0.00126822135	0.000278336266666667	0.0031366335	-0.0008711525	-0.000675246283333333	-0.0045866795	-0.000364090066666667	0.0017434749415	0.00106576823333333	0.000864363715	0.000979487366666667	9.42750001666667e-05	-0.00159509138333333	-0.00367970466666667	0.000766898116666667	4.91850016666667e-05	0.000610304233333333	0.000821202275	0.000141389093333333	0.000416780833333333	-0.00120868036666667
ketan_gading	1	2.16919516666667e-17	-4.74316316666667e-17	0.4213862	0.00398443733333333	-0.00220024248333333	-0.011626578	-0.002610414	0.0777333966666667	0.00139757141666667	-0.01606693	0.06482299	0.00390163333333333	-0.00247180563333333	-0.00140706148333333	0.00098903413	0.0152032433333333	-0.0053079325	-0.00749292266666667	0.01684237	0.00313183066666667	1.13279666666667e-05	0.0025850788	0.00143611549833333	0.00338769283333333	-0.00658677233333333	-0.00399673333333333	0.0050441265	0.00208368601666667	0.0018393236	0.00240558616666667	0.000263527233333333	-3.68669043333334e-05	-0.00637092533333333	-0.00189703613333333	0.00161391433333333	0.00157710628333333	0.0022925465	0.000535178733333333	0.000493004933333333	-0.00109450559833333	-0.00563301066666667	-0.000294988061666667	-5.22859666666667e-05	0.000684398433333333	0.00233120083333333	0.000279732966666667	0.0006450359	-0.000931993725
dinalaga	1	-1.64050603333333e-17	3.27564336666667e-17	0.54589775	0.0020194476	-0.000453189333333333	0.00265225568333333	0.0120163925	0.0596705866666667	0.00136558333333333	-0.00721078433333333	0.06365036	-7.42767833333333e-05	0.000538222133333333	0.00178876953333333	0.00355787838333333	0.00789497833333333	-0.003629445	-0.00533489116666667	0.0096730615	0.0006190421	0.00233313642666667	0.004886111	-0.00233004795	-0.000979490266666667	-0.00467492016666667	-0.00273660703333333	0.0040298705	0.00269722835	0.00270094616666667	-0.000180172866666667	-0.00239278975	-0.003853058	-0.00357573216666667	0.00078955395	0.000536266866666667	0.00287916066666667	0.00186947711666667	-0.0010506778	-0.000533273445	-0.003220043	-0.002784826355	0.000425130483333333	-0.000499260426666667	0.00247661683333333	0.00084309305	-0.000862873321666667	0.000969380033333333	-0.00274003866666667
kampar	1	-1.12269975e-17	2.70967283333333e-17	0.427060083333333	0.00299303953333333	-0.00213346766666667	-0.0075326845	-0.000483034333333333	0.0782118033333333	-0.0053601875	-0.00769581983333333	0.0652193966666667	0.003295557875	-0.0017078455	-0.000509929983333333	-0.0010422826	0.0173820433333333	-0.00396464883333333	-0.00396412466666667	0.01731416	0.0023207735	-7.53177333333334e-05	0.00128476746666667	-6.40104833333333e-05	0.00485313283333333	-0.003568431	-0.00191530816666667	0.0062994925	0.00190549366666667	0.000858905616666667	0.00163261253333333	6.24749316666667e-05	0.000781970466666667	-0.00364896866666667	-0.00125988636666667	0.0022596957	0.00162760123333333	0.00123350893333333	0.00062746395	0.000223884281666667	-0.000542365716666667	-0.00337411316666667	-0.000156873416666667	0.000282300663333333	0.00105389729166667	0.00128389393333333	0.000383220331666667	0.000691566446666667	-0.0005357254
linjawan(h)	1	-1.46567906666667e-17	2.97857448333333e-17	0.550808566666667	0.00307705873333333	-0.00848540766666667	-0.0110106929333333	0.00250425131666667	0.0585619883333333	0.0017287375	-4.19562833333333e-05	0.0585856866666667	-0.00093433525	-0.005405144145	0.00289885328333333	0.00694667466666667	0.011030084	0.000859447233333333	-0.00389482033333333	0.0109494958333333	-0.00202689519833333	-0.00168007526666667	0.00364358753333333	0.00028134887	0.0022129757	-0.00107281316666667	-0.00144813466666667	0.00221785895	-0.000628438753333333	0.000407906	0.00155078291666667	-0.000316293811666667	8.97630166666667e-05	-0.00201114235	-0.00151213191166667	0.000619433316666667	-0.00011931215	0.00095633387	0.000208131745	-0.000464094683333333	-0.0002513731735	-0.00279043316666667	-0.00065666941	-0.000191183981666667	0.00016462305	0.00091730185	-0.000184330510166667	-0.000319004985	-0.000225378116666667
bunt_kardu	1	1.82771255e-17	-2.7164535e-17	0.484878566666667	0.000308176166666667	-0.0045431178	-0.00684067818333333	0.00141073233333333	0.0675856916666667	-0.000264748	-0.00672493183333333	0.0681369766666667	0.000517782916666667	-0.00432081083333333	-0.00395569216666667	-0.000959873533333333	0.0140781983333333	-0.00265178936666667	-0.00541897133333333	0.010291255	0.000701205284	-0.00315177283333333	0.00131042221666667	-0.000735511566666667	0.00385180283333333	-0.00357804825	-0.0026450625	0.00480727483333333	0.000653215116666667	-0.0019975374	0.000936341743883333	-0.00144988377666667	-0.000323824066666667	-0.00330645188333333	-0.000262247385	0.00154703195	0.0011687473	-0.00124586708333333	1.56678333333331e-06	-0.000194914885	-0.00127701246666667	-0.00274722921666667	0.000804709633333333	0.000795468583333333	0.000799809216666667	-0.00121761759866667	5.575655e-05	0.000575897983333333	-0.00148255411666667
jadu	1	6.04636453333333e-18	-1.09618126666667e-17	0.5490096	0.0006510302	-0.00677040433333333	-0.00517791433333333	0.000854681333333333	0.0628778683333333	0.00387537331683333	0.00034263995	0.0575115533333333	-0.00123657581426667	-0.00298173823833333	0.00500709371666667	0.00591103658333333	0.0129692545	-0.00133597082	-0.005267399	0.00844058766666667	-0.00197148446666667	7.69109166666667e-06	0.0033259937	-0.00119894618333333	0.00404946795	-0.00259321706666667	-0.00206345836666667	0.0013444259	-0.000352171583333333	0.00031540045	-0.000450939118333333	-0.000762585716666667	0.00114164616666667	-0.0025565498	-0.000458102115	0.000205294533333333	-8.78243e-05	-0.000160576066666667	-0.000263478518333333	-0.00043592629	0.00077429355	-0.002326885185	-0.00019895825	0.000663873283333333	0.000444116783333333	-0.00019396899	-0.000883769133333333	-0.000689853978333333	0.00043120289
khemjya	1	8.953532e-18	-1.48042666666667e-17	0.54488335	0.00160544066666667	-0.00982961916666667	-0.010813842	-0.00825428566666667	0.0607877883333333	-0.00417221568333333	-0.004295027	0.0539547783333333	0.00245464333333333	-0.0075955895	0.00410816303333333	0.0017265095	0.012172361	-0.00344954163166667	-0.00170316916666667	0.0119312253333333	0.000559564833333333	-0.00267360933333333	0.0040647745	0.0018701264	0.00275347186666667	-0.00410736225	-0.0018489335	0.0024375916	0.0003393175	0.000148595733333333	0.00185560105	0.000442756183333333	4.98316166666666e-05	-0.00394858995	0.000271533799333333	0.000849943331666667	4.13286666666667e-05	0.00132822036666667	0.000311826	-0.000133454133333333	-0.0009599737	-0.00279404743333333	0.00179211033333333	-3.39320666666667e-05	-3.72964666666667e-05	0.00119948305	-9.3060825e-05	0.000269209758333333	-0.000568900638333333
cs-s4	1	-2.11376813333333e-17	3.32835883333333e-17	0.644984883333333	0.00188246415	-0.00303345601666667	-0.00669614516666667	0.0121050233333333	0.044797805	0.00382781533333333	0.00216220073333333	0.0551345333333333	-0.003594751325	-0.001711615305	0.00307787948333333	0.00768029766666667	0.00575042911666667	-9.68487333333334e-05	-0.00592981883333333	0.0039099723	-0.00238909536666667	0.00192940395	0.004166855	-0.00191043701833333	-0.00124704931666667	-0.00244605116666667	-0.00247675733333333	0.00129827555	0.000508769816666667	0.00313430466666667	0.00162375835	-0.00203998628333333	-0.00277064776666667	-0.00278404855	-0.00107870317666667	0.000581355216666667	0.001506438845	0.00285633963333333	-0.000140026718333333	-9.81472166666666e-05	-0.001870148	-0.00309789106666667	0.0001789849	-7.89550333333333e-05	0.00124550070833333	0.00188482503333333	-0.000539082433333333	0.0006724686	-0.00128675023333333
wzbeuskij_2	1	1.1032453e-17	-1.86097063333333e-17	0.6228496	-0.0016208335	-0.00112334226666667	0.000734472333333333	0.0142967286666667	0.04660001	0.00258683643333333	0.001030564	0.0577676916666667	-0.00675978133333333	-0.00031332825	0.00183137	0.006201137	0.00551947606666667	-0.00121736428	-0.00575595583333333	0.00510177708333333	-0.00433045683333333	0.00117280201666667	0.00309422820833333	-0.00235478883333333	-0.00177024411666667	-0.00324151743333333	-0.000606927265	0.00121738976666667	-0.0014120522	0.00250242078333333	-5.89705833333334e-05	-0.0012712105	-0.0023979466	-0.00278779183333333	-0.000247831333333333	-0.000988307283333333	-0.00030441275	0.00179528696666667	-0.00059579605	9.28962433333333e-05	-0.00152903358333333	-0.0027767865	0.000189119883333333	0.000360829216666667	0.0001475295	0.00154402755	-0.00078478593	2.72190666666667e-05	-0.00105481426666667
guangluai_4	1	1.14707566666667e-18	-2.37183316666667e-18	0.658862116666667	0.00307909968333333	-0.0012826069	0.0012167915	0.00921688333333333	0.0382175516666667	-0.002711861	-0.00360247205166667	0.0623856916666667	-0.0015728916	0.000111267916666667	0.00107730130666667	0.0034074468	0.0004525336	-0.00303442733333333	-0.00626464483333333	1.7411905e-05	0.000330106666666667	0.00267698111666667	0.00509181416666667	-0.00271918966666667	-0.00264570785	-0.00576997016666667	-0.00148712391666667	0.000720651146666667	0.001791688	0.00371734335	0.000111691675633333	-0.000967015383333333	-0.00307199086666667	-0.0050794735	4.16539333333333e-05	-0.000170540071666667	0.00209309983333333	0.00214499	-0.0010408783	-0.0007874819	-0.00171187016666667	-0.00331159833333333	0.00070482165	0.000806743205	0.002043753	0.00103205638333333	-0.000897303666666667	0.000111155283333333	-0.0014403413
hasu	1	6.368047e-18	-1.22522416666667e-17	0.463539233333333	0.00140775055	-0.0064226885	-0.00820702283333333	0.011837307	0.06879816	-0.00116059918333333	-0.0103962775	0.0695991633333333	-0.00124100733333333	-0.00354192243333333	0.00454793301666667	0.00109574923333333	0.0131406986666667	-0.00372499016666667	-0.00544048133333333	0.0142896233333333	0.000337965216666667	-0.000251124816666667	0.00606797166666667	-0.00203073072	0.00223267551666667	-0.003681051	-0.0023265242	0.00587278916666667	0.00139201192833333	0.00155977183333333	0.0031736344	-0.00247319683333333	-0.00204789031666667	-0.00330774733333333	0.00097034795	0.00289761983333333	0.00182655715	0.0014642888	0.000398263783333333	-0.000812231466666667	-0.00284743083333333	-0.0019497456	0.00098093685	0.00039659365	0.0015253807	0.00101183711666667	0.00011362855	3.74928133333333e-05	-0.0024847695
91-382	1	2.53518e-18	-8.50117333333333e-18	0.5568072	0.00160804968333333	-0.0041091765	-0.005329242	0.004203752	0.0597867966666667	0.00015692605	-0.00383901066666667	0.06049247	-0.000139865783333333	-0.00327115881666667	-0.00252467891666667	0.002722184825	0.0122754356666667	-0.00166623138666667	-0.0034795095	0.00789340933333333	-0.000681529366666667	-0.00170818226666667	0.00411052466666667	0.0014588675	0.00210433866666667	-0.0024265991	-0.00116173688333333	0.00375058691666667	-0.00011353345	0.000798527126333333	0.0014927811	-0.00132260606666667	-0.00149430798333333	-0.00213251731666667	0.000836609933333333	0.000702780521666667	0.0005932162	0.00080989905	0.000327047195	7.4979e-05	-0.00189367603333333	-0.00150450290333333	0.000513421116666667	-0.000182375566666667	0.000291901066666667	0.00084264495	0.000166255316666667	0.000467212373333333	-0.00136437595
thapa_chinni	1	-5.34266483333333e-18	5.20055933333333e-18	0.53994675	0.00275166916666667	0.0008714325	0.00180423516666667	0.00680066233333333	0.0601715166666667	-0.000565776583333333	-0.00228302076666667	0.06579484	0.00145417865	-0.000581074366666667	0.00147341155	-0.00230828298333333	0.00923516583333333	-0.002416324	-0.006219437	0.0114348521666667	0.00363392199166667	0.0008468593	0.00295017883333333	-0.005657218	-0.0002594757	-0.003570883	-0.000843819266666667	0.00450211666666667	0.004968625	0.000799528376666667	-0.000159888383333333	-0.00261991833333333	-0.00328307133333333	-0.00279925158333333	0.000845289118333333	0.0010368396	0.0040013835	7.42189833333333e-05	-0.000658699173333333	0.000803959383333333	-0.0028189346	-0.00214990991666667	0.000179196483333333	-0.000229922978333333	0.0026622211	-4.54817283333333e-05	7.960167e-05	0.00092149645	-0.00223758973333333
neang_chhouk	1	9.31466333333332e-19	1.03199833333333e-18	0.432522016666667	-0.0017284708	-0.00199475169666667	-0.00956694666666667	0.0114770665	0.077036705	-0.0056508135	-0.00685106436666667	0.0643090883333333	-0.00297675351666667	-0.00454371763333333	-0.00112053816666667	-0.00019577835	0.0180318416666667	-0.00425500762	-0.006311537	0.01444151	-0.001363921605	-0.0019954807	0.00439516233333333	-0.00375242316666667	0.005634865	-0.0043912515	-0.002505706	0.007051809	0.00056453145	-0.000225015266666667	0.00259166331666667	-0.00240258483333333	0.00125482106666667	-0.00384164966666667	0.000752193016666667	0.00278938781666667	0.00111503218333333	2.81989816666667e-05	0.00152275923333333	-0.00105704086666667	-0.000332098766666667	-0.002749638	0.00077046265	0.00096261815	0.000951825383333333	0.000314645383333333	0.000715891766666667	-6.50610899999998e-06	-0.000545444566666667
manan_elatla	1	-8.36843443333333e-18	9.9883065e-18	0.488723583333333	0.0015964053	-0.0109240438333333	-0.0231259845	0.0051829974	0.0675482316666667	-0.0006747545	-0.0116090991666667	0.0605963716666667	0.00029892085	-0.0080261495	0.00155529116666667	0.00114850133333333	0.0144188626666667	-0.005244863	-0.0077624245	0.0120754673333333	0.00057232625	-0.00215016283333333	0.00563922716666667	-0.000708046516666667	0.00347503733333333	-0.00657278516666667	-0.0031571015	0.00420894683333333	0.00080340335	0.00050896381	0.002862008	-0.00106857533333333	9.78845483333333e-05	-0.005374421	0.00127026373333333	0.000527211145	0.000524110633333333	0.00102081501	0.000535465973333333	0.00077821575	-0.000270816788166667	-0.003781363	0.00161380136666667	-0.000415967916666667	-0.000569645016666667	0.00107197531666667	0.000182608727	0.0007809476	2.71912355e-05
dalibaigu	1	-1.00856666666667e-18	4.61845e-18	0.5426198	0.000917417816666667	-0.00107751518333333	-0.00358862913333333	0.0128599818333333	0.059220605	-0.00237854166666667	-0.00215342935	0.0670561283333333	-0.001298605	-0.00281539478333333	0.000813549885	-0.00165539385	0.00879604933333333	-0.000854869666666667	-0.0062406825	0.0112383151666667	0.00151135101	-0.000236844513333333	0.004821782	-0.00484037366666667	-0.000121887283333333	-0.003742703	-0.0027139935	0.0042372175	0.00362014133333333	0.000210257333333333	0.000791623018333333	-0.00334001416666667	-0.00301408378333333	-0.00330054133333333	0.00077995655	0.00050249032	0.00330823716666667	-0.000691107226666667	-0.0005019159	-0.000360819405	-0.00237457433333333	-0.00204730715	0.000896938666666667	0.000164652258333333	0.00247086983333333	-0.00059111389	-7.97790666666667e-05	0.000686302066666667	-0.00187492053333333
bie_blau	1	6.96986566666667e-18	-1.06499e-17	0.54212375	0.0011108585	-0.00642645766666667	-0.00991849166666667	0.00439077616666667	0.0590198266666667	0.00141941576666667	-0.00479934083333333	0.058832435	-0.00110164783333333	-0.005091415	0.00440306448333333	0.00180904866666667	0.0106869801666667	-0.00250011827833333	-0.0047720985	0.0102863146666667	-0.0007597085	-0.000668571833333333	0.0052806965	-0.00178777153333333	0.000509183666666667	-0.00356552016666667	-0.00163374588333333	0.00344876705	0.000431119735	0.0008247072	0.00276298516666667	-0.00192322389333333	-0.00243694046666667	-0.0030640915	0.000781738033333333	0.00119767583666667	0.000930148266666667	0.00152315652183333	0.000720264166666667	-0.000436380235	-0.00247809743333333	-0.00237232475	0.000578469566666667	0.000363214083333333	0.0006927702475	0.00147991356666667	0.00030434755	0.0001356774	-0.00218953863333333
kakouhaku	1	2.31558783333333e-17	-4.4995667e-17	0.505791116666667	0.00100959256666667	0.0019231792	0.000424431033333333	0.00705066866666667	0.0659170516666667	-0.00210150583333333	-0.00400291416666667	0.069144005	7.41884166666667e-05	-0.00183969538333333	-0.000900251133333333	0.00195311366666667	0.010470703	-0.00389126883333333	-0.00605795316666667	0.0121988351666667	0.000121338366666667	-0.000602308966666667	0.0031374495	-0.00224531298333333	0.000292356616666667	-0.00344923268333333	-0.00182147269166667	0.00597549666666667	0.00250828763333333	-0.000208941766666667	0.000434415695	-0.002789989	-0.00269525866666667	-0.00377540566666667	0.000109448531666667	0.000791818933333333	0.002367043	-0.000793971583333333	-0.000507224066666667	-9.424058e-05	-0.00326413666666667	-0.00245948211666667	0.000760301366666667	0.000694664498333333	0.00218105268333333	-0.000865044783333333	-0.000290535713333333	0.000449598502	-0.00248686116666667
ir_29	1	5.800587e-18	-1.33941433333333e-17	0.427871666666667	0.00526169542	-0.00436018333333333	-0.0144675075	-0.00623855146833333	0.0728501033333333	-0.0012610945	-0.0123282595	0.0646843816666667	0.00633903333333333	-0.00511033783333333	-0.00430328033333333	-0.0011438491	0.0154299	-0.0044752505	-0.00779150633333333	0.0112502446666667	0.004700131	-0.00301848586666667	0.00308741776666667	0.00104625058	0.00463967783333333	-0.00548965233333333	-0.0034073941	0.00364108466666667	0.0039192846	-7.15293833333333e-05	0.00214101228333333	0.000337619516666667	0.000737339316666667	-0.00501838183333333	-0.000677819633333333	0.00152308227333333	0.00267211686666667	0.000621256391833333	0.00159297216666667	0.0014972523	-0.000750647766666667	-0.0039623055	0.0010862357	-2.942325e-05	0.00167530418333333	0.000838378865	0.000289971583333333	0.0011607195195	-0.000847581933333333
totou	1	-7.045827e-18	1.4095955e-17	0.4709867	0.00224076231833333	-0.00141284771666667	-0.00468726536666667	0.0116062733333333	0.0661254433333333	-0.00516729866666667	-0.00985987766666667	0.071661025	0.000704948789166667	-0.00154969258333333	0.00276843901666667	0.0008415945	0.010553121	-0.0050561588	-0.00474748366666667	0.0147287016666667	0.00130113553333333	0.0008910203	0.00474167216666667	-0.00199443183333333	0.000423527416666667	-0.00530187316666667	-0.001946248	0.0045066635	0.00232530361666667	0.0023484065	0.00209011756666667	-0.00161506732	-0.00245972433333333	-0.00483894966666667	0.000488836966666667	0.001252511	0.00221153211666667	0.00208767433333333	0.000397946465	0.000409993868333333	-0.00250645585	-0.00374122583333333	0.00103018253333333	-0.000460031066666667	0.00135814786666667	0.00168744278333333	-0.000192183121666667	0.000675975716666667	-0.00181358716666667
gambir	1	8.66521333333333e-19	-3.63283500000001e-19	0.525184866666667	0.00491691333333333	0.00242631128833333	0.0053806255	0.0112911898333333	0.05833047	-0.00547917583333333	-0.0080602405	0.06530539	0.00166063196	0.00227354902	0.003412313	0.0045168465	0.00770645766666667	-0.00414073516666667	-0.00637052816666667	0.0107625966666667	0.000877992368333333	0.00346128888333333	0.00421335566666667	0.00107056735	-0.000699484866666667	-0.0060509675	-0.00324994116666667	0.00193815495	0.00102367572666667	0.0044428395	0.0015271731	-0.000474994466666667	-0.00269977583333333	-0.005729618	-0.000407452216666667	-0.000291286483333333	0.00109155991666667	0.003479707	-0.000750767113666667	0.000516266225	-0.00204298733333333	-0.004784775	0.0005164836	-0.00148531795	0.000519490116666667	0.0023715395	-0.00072805765	0.00114910146666667	-0.0009966205
aus_230	1	1.24591333333333e-17	-2.46548816666667e-17	0.496590266666667	0.00602508766666667	0.00143993037666667	0.00610155583333333	0.0107868081666667	0.06382787	-0.0012025408	-0.0058667575	0.0718082383333333	0.00237505535	0.00189667283333333	0.0042781068	0.0053023875	0.0077673605	-0.00423707283333333	-0.00891632366666667	0.0144042833333333	0.00128252506666667	0.00334212305	0.00391112285	-0.000310404233333333	-0.00223312093333333	-0.00518999483333333	-0.0029301595	0.00413851046666667	0.00210785145166667	0.00367908243333333	0.00138769893333333	-0.000238243366666667	-0.00373409116666667	-0.00483817883333333	4.21589533333333e-05	-0.0009378997	0.00154338376666667	0.00286910508	1.16635166666667e-05	0.000936849116666667	-0.00282939916666667	-0.00405448266666667	-0.000226810653333333	-0.00169527186666667	0.000626024983333333	0.0022268342	-0.000257411503	0.00116807841666667	-0.002096033
seenady	1	-6.17760166666667e-18	1.45453416666667e-17	0.5803644	0.00266142983333333	-0.002041854	-0.00102694683333333	0.0144081395	0.053767785	-0.00336650683333333	-0.00595281673333333	0.0599878816666667	-0.00209088986666667	-0.00147434283333333	0.00233415016666667	0.00443060983333333	0.006199673	-0.00290999591666667	-0.00447052133333333	0.0128182866666667	-0.00124465613333333	0.0008023549	0.004454374	-0.000815274566666667	-0.00297434583333333	-0.0045986195	-0.00207718958333333	0.00332485108333333	8.58904666666667e-05	0.002796003	0.00210033666666667	-0.00102157725	-0.00433840266666667	-0.0045954635	-0.0006099786	0.000121619866666667	0.000492914466666667	0.002299562	-0.0003933303	0.000269662866666667	-0.00312755666666667	-0.00393521383333333	-9.76966666666667e-06	-0.000992677781666667	0.000367463842333333	0.0019880378	-0.000115089116666667	0.000436183633333333	-0.00185646188333333
yousentou_29	1	1.6142555e-17	-2.41518633333333e-17	0.6064189	-0.0013066855	-0.00746733716666667	-0.0083928325	0.0121559633333333	0.0497938083333333	0.00383825291666667	0.0002811127	0.0597751133333333	-0.00214517883333333	-0.0040116575	0.00628065816666667	-0.000710832966666667	0.0043447021	-0.00296277721666667	-0.00575648983333333	0.00942835683333333	0.0008336227	-0.000369032633333333	0.00507953133333333	-0.00264174412166667	-0.0030419258	-0.00394877816666667	-0.00318604961666667	0.00322801233333333	0.00236312828333333	0.00136247521666667	0.000985724866666667	-0.00260362195	-0.0045214415	-0.00378508355	-0.0005551446	0.00119995008333333	0.00282939151666667	0.000474931300833333	-0.00115704785	-0.000613032466666667	-0.0032139895	-0.0031600615	0.000361504366666667	-0.000561543083333333	0.00267304783333333	6.29023833333333e-05	-0.00114389818333333	-2.61646666666667e-05	-0.002137747
ubaisen	1	-6.94185666666667e-18	1.66308783333333e-17	0.600655766666667	0.00305328041666667	-0.00810020866666667	-0.00903720445	0.01751024	0.0504339016666667	-0.000281062333333333	-0.00709562966666667	0.05910305	-0.0017351276	-0.00420119475	0.00540260833333333	0.00120420718333333	0.00506413916666667	-0.00524583083333333	-0.0057022845	0.00830275316666667	0.00119463983333333	0.000251235982966667	0.0026464619	-0.00222269706666667	-0.00357848548333333	-0.00605030533333333	-0.00051740165	0.00121769133333333	0.00207042558333333	0.0005676711905	0.000545921566666667	-0.000393131266666667	-0.004222006	-0.0043354835	0.00103563305	-0.000982023235	0.001504573705	0.000733720373333333	-0.000543811998	0.000620245233333333	-0.0033154725	-0.00330550583333333	0.00124478291666667	-0.00100592635	0.00142606863	0.000542407968333333	-0.000492831866666667	0.0007335116	-0.0020938979
heipigu	1	-9.38233383333333e-18	2.10903933333333e-17	0.54771445	-0.000517379966666667	-0.00175405885	-0.00815130683333333	0.0144892616666667	0.0628678683333333	-0.00405149016666667	-0.00537316871666667	0.0697449966666667	-0.00031106325	-0.0031795927	0.00320395008333333	-0.00201387153333333	0.0066728595	-0.00206776203666667	-0.00438384366666667	0.011520221	0.00148032643333333	-0.00162837886666667	0.0019865942	-0.00487595466666667	-0.00118838137166667	-0.00230665933333333	-0.000681446883333333	0.0030387735	0.0031091155	-0.000503925074833333	0.00155683799833333	-0.00141503866666667	-0.0025945365	-0.0026663685	-0.0005610511	0.00140049758333333	0.003176267	-4.78736733333333e-05	0.000145944466666667	-0.000586561883333333	-0.002651865	-0.00254407971666667	0.000583381158333333	0.000260421801666667	0.00284189666666667	-0.000216096933333333	-0.00104283493333333	-0.000193531966666667	-0.00211287931666667
lalahpak	1	1.13203963333333e-17	-2.17261214333333e-17	0.57479655	0.003942771	-0.00192893541666667	0.000749884166666667	0.0136591778333333	0.0554229316666667	-0.00371394151666667	-0.0126382913333333	0.0570464266666667	0.000825034116666667	0.000601836338333333	0.00605614483333333	0.000783632823333333	0.00821512583333333	-0.00740543216666667	-0.00809431583333333	0.00754022133333333	0.00195245241666667	0.003534872	0.00421106016666667	-0.00185248791666667	-0.000600893033333333	-0.00812821583333333	-0.00170520425	0.00260667253333333	0.00272975716666667	0.00392204498333333	0.000553907766666667	-0.00093549053	-0.00258226816666667	-0.00669448383333333	0.000380459766666667	0.000792579083333333	0.00210447861666667	0.00271422805	-0.00083470309	0.00015377845	-0.00184047478666667	-0.00519212933333333	0.00116200303333333	-3.54134e-05	0.00118810051666667	0.0019838036	-0.0009050148	0.000370307966666667	-0.00132639166666667
chuumoushi	1	-8.17430666666667e-18	1.19502416666667e-17	0.671615583333333	0.00333146266666667	-0.00598373216666667	-0.0112152971666667	0.0033683295	0.0379758916666667	-0.00280100583333333	-0.00801453816666667	0.0532022716666667	-0.000708675553333333	-0.00740569033333333	-0.0009394385	0.00632579983333333	0.0001080428	-0.00769926843333333	-0.00712313366666667	0.001440122681	-0.000363933716666667	-0.00247097916666667	0.007741443	-0.0029649155	-0.00315176031666667	-0.0088860755	-0.001724367315	0.0008005934	0.0019448711	0.00199816871666667	0.0024991945	-0.00259411876666667	-0.00387389014166667	-0.00710207133333333	0.00126269248166667	8.63632166666667e-05	0.00264751788333333	0.0023624779	-0.000731608871666667	-0.000522597466666667	-0.00231395566666667	-0.0043067925	0.00213086866666667	-0.000920796283333333	0.00176497445	0.00188090921666667	-0.000869807725	0.0011359223	-0.00120480438333333
junsouhaku	1	-1.0342478e-17	2.11904886666667e-17	0.449889833333333	0.0049883885	-0.00201602903333333	-0.0042346695	0.000943633366666667	0.07135452	-0.00195928496666667	-0.0116472028333333	0.0672316683333333	0.00332489278333333	-0.000944193885	0.00167635	0.00248291995	0.0142053816666667	-0.00468087466666667	-0.00574938116666667	0.0146999083333333	0.00292010033333333	0.00102942233333333	0.00331328116666667	-0.00129397508333333	0.00302170766666667	-0.00526235833333333	-0.004049282	0.004908278	0.003163418	0.0021317915	0.00224360716666667	-0.00105375371316667	-0.0006861185	-0.00513061583333333	-0.000638683766666667	0.00143823868333333	0.00290907466666667	0.002488787	0.000475917366666667	8.28069616666667e-05	-0.0015523775475	-0.004379585	0.0002491861	9.41939166666667e-05	0.00206830716666667	0.00197824516666667	6.94046833333333e-05	0.0003917633	-0.0013122612
shinha_sen	1	-8.0481145e-18	1.32784363333333e-17	0.472519433333333	0.00217125341666667	-0.00253234186666667	-0.0022612135	0.00471914066666667	0.0704295966666667	2.00929333333335e-05	-0.00586171078333333	0.07089279	0.0011960879165	-0.00261651	0.00149905068333333	-0.000312603138333333	0.0134082816666667	-0.00270542041666667	-0.00543419233333333	0.0128667466666667	0.00147107900333333	-0.000735928766666667	0.0039666192	-0.00253983616666667	0.003182807	-0.00396067033333333	-0.003263241	0.0055199395	0.00249476483333333	0.000270641143333333	0.00160159763333333	-0.003052505	-0.000791509883333333	-0.00356893483333333	9.78054833333332e-06	0.00327443333333333	0.00273287583333333	8.83334166666667e-05	-0.000921473183333333	-0.00057851065	-0.00188163681666667	-0.00282710483333333	0.00077133525	0.000135503001666667	0.00210676766666667	-0.000229032216666667	-0.0003543276	0.000334139686666667	-0.00148769965
shoutan_zairai	1	-9.16431523333333e-18	1.53619316666667e-17	0.634363516666667	0.00674969121666667	-0.00375279003333333	0.00891536828333333	0.000803880105	0.03937089	0.000696064666666667	-0.000612450833333333	0.0665819916666667	0.00440972583333333	0.000740496833333333	-0.00136396150666667	0.0102579903333333	-0.00400337021666667	-0.0033992966	-0.00635028983333333	0.0042949935	0.00102825283333333	0.00196067566666667	0.00210480268333333	-0.000688309783333333	-0.0083785795	-0.00440773058333333	-0.00180555606666667	-0.00126652238333333	0.00171967803333333	0.0024404445	0.00146107818333333	0.000493339816666667	-0.00663758383333333	-0.00453875755	-0.00046880285	-0.00179176266666667	0.00167255228333333	0.00249415433333333	0.000218155466666667	0.00037965668	-0.004320047	-0.00293195181666667	-3.59426e-05	-0.000667979683333333	0.00168669633333333	0.001663293	-0.000745238802333333	-0.000641491466666667	-0.00302934175
moch_ine_sukesan	1	-1.51334521666667e-17	2.55331263333333e-17	0.55989965	0.00482824814	-0.00596833283333333	-0.0080031571	0.00258795516666667	0.0564654566666667	-0.00542603608333333	-0.011924589	0.0580797766666667	0.0027866797	-0.00294508598333333	0.00460150633333333	0.0038603935	0.00691753116666667	-0.0056475275	-0.00382912468333333	0.009687768	0.0011325258	0.000545953266666667	0.00396012485	0.00060784365	-0.00160206475	-0.00559443616666667	-0.00247243838333333	0.00331234283333333	0.00160379881666667	0.00289461513333333	0.00196068186666667	0.000125986	-0.00353372066666667	-0.00547915116666667	-0.00057236575	0.000189354811666667	0.00118849173333333	0.0033125907	-2.4391729e-05	7.26120333333334e-05	-0.00295703816666667	-0.00435102683333333	0.000287878366666667	-0.00111165925	0.000768196066666667	0.00277449767833333	-0.000715127666666667	0.000914495733333333	-0.00205465716666667
kamochi_kantonfukinsan	1	-1.02152266666667e-17	1.46624983333333e-17	0.599394233333333	0.00295134816666667	-0.00123360765	-0.0016137935635	0.018943535	0.0477275216666667	-0.005929924	-0.00839916916666667	0.0588572433333333	-0.00129112678333333	-0.00166096266666667	0.00211513918333333	0.00332123259711833	0.00196128141666667	-0.004722949	-0.00780814166666667	0.00788430366666667	0.0011593868	0.001444066595	0.00442015066666667	-0.00168032131666667	-0.00447195883333333	-0.007516214	-0.00276738383333333	0.00115253993333333	0.00274981965	0.00288779816666667	0.00227672566666667	-0.00140022715	-0.00490692033333333	-0.00671577433333333	0.000437806255	-0.000385176605	0.00302816701666667	0.00333477483333333	9.34366333333333e-05	5.31962666666667e-05	-0.00310503505	-0.00516724916666667	0.000764705733333333	-0.00118236545	0.00264365421666667	0.002954838	-0.000483037026666667	0.00040450635	-0.00171602664166667
xiaobaigu	1	6.75092833333333e-18	-1.78262833333333e-17	0.60762055	0.00124827713333333	-0.00689659883333333	-0.00884341233333333	0.00859888035	0.05811107	0.00134779783333333	0.00177709503333333	0.0552770633333333	-0.00246404138333333	-0.00617556716666667	0.00132813811666667	0.00224895753333333	0.00983445483333333	0.00128030971666667	-0.0071825485	0.00603867771666667	-0.000707828716666667	-0.00186572746333333	0.00499122233333333	-0.003819536	0.00206507783333333	-0.00189803791666667	-0.00323640433333333	0.003567968	0.00117377603833333	0.000731223383333333	0.00137474066333333	-0.00128883647333333	-0.00141958769	-0.00289583316666667	-0.000910876633333333	0.00143594521666667	0.00176510096666667	0.000405142241666667	-0.00013412845	-7.158415e-05	-0.00171367495	-0.0021716155	-0.00034875096	0.000489744983333333	0.00106872226666667	0.000347162833333333	7.57394566666667e-05	0.000405564383333333	-0.00125269746666667
dadaigu	1	-3.41363619166667e-17	5.4291283e-17	0.554545633333333	0.00925686943333333	-0.00476127638333333	0.00805704	0.002875964	0.0552439433333333	0.00333086872666667	0.00455044316666667	0.0719843183333333	0.000798657833333333	-0.00181954735	8.29072000000001e-05	0.00482000005	0.0059700285	0.00145364983333333	-0.00561384283333333	0.011816892	-0.000452804716666667	0.00097768615	0.00300604688333333	0.000419801333333333	-0.00165037808333333	-0.00254343428333333	-0.00313732286666667	0.00129128666666667	5.82149999999996e-06	0.00229335025	0.00167488751666667	0.000264158583333333	-0.00244013233333333	-0.00286739945	-0.00161898743333333	-0.000112063133333333	-0.0006327025	0.0017818748	-0.00013952035	-0.000766613166666667	-0.00140721696666667	-0.00266472348333333	0.000490241753333333	-0.000451002833333333	-0.000746273	0.00158670141666667	-0.000680391233333333	-0.000192248738333333	-0.000526817283333333
wahuigu	1	-6.3544545e-18	8.21284833333333e-18	0.558510483333333	0.00587515426666667	-0.0126921771666667	-0.0232113748333333	0.000977937833333333	0.0572562433333333	-0.00163615521666667	-0.00398450966666667	0.0616849833333333	0.000472695233333333	-0.0104671428333333	0.00117322103333333	0.0046772165	0.00969468266666667	-0.00128239866666667	-0.00583140733333333	0.0105302496666667	-0.00133875353333333	-0.00342939083333333	0.00564364066666667	-0.000683471966666667	-0.000111985768333333	-0.00400587166666667	-0.00241278178333333	0.0036476885	-0.000108763533333333	-0.000293494438333333	0.00216538225	-0.000729679516666667	-0.00255500466666667	-0.00394186583333333	-0.000393230573333333	1.42522666666667e-05	-0.000248782083333333	0.000386096483333333	0.00160807786666667	0.000401360363333333	-0.00213775455	-0.003337746	-0.000472042033333333	-4.48823916666667e-05	-0.000613247783333333	0.00130977055	0.000711397783333333	-0.000289275866666667	-0.00147883562166667
bincol	1	-1.8796527e-17	3.15069021666667e-17	0.58529965	0.0025114905	-0.00039162465	-0.0015946405	0.01130982355	0.0537368233333333	-0.002536141	-0.00106339516666667	0.06498007	-2.15955833333332e-05	-0.00182395244666667	0.00222253833333333	0.000875883	0.00389260258333333	-0.002488796	-0.00597834066666667	0.0099099525	0.00211522578	0.000257960396666667	0.00274120335	-0.0034761315	-0.00243074	-0.00465105283333333	-0.00196752331666667	0.00166484015	0.00375932383333333	0.000891064571666667	0.000411026533333333	-0.0021147466	-0.0036130055	-0.004463911	0.0005753826	-0.000134529616666667	0.00394604815	0.000583516438333333	-0.000244672233333333	0.000133953733333333	-0.0026533298	-0.00315523833333333	0.00100216993333333	-0.000480523686666667	0.00272036128333333	0.000421344453333333	-0.000852193351666667	0.000832202466666667	-0.00154535631666667
binatangan_2	1	-1.59822536666667e-17	2.78794098e-17	0.575800766666667	0.003117499	-0.00383530633333333	-0.00166529233333333	0.0127885583333333	0.0548475133333333	0.004418062	-0.00622702916666667	0.0576705516666667	-0.0018251318	-0.0023697786	0.006624213	0.000906887041666667	0.00739639666666667	-0.00335401551666667	-0.00692877066666667	0.0105557796666667	7.89672166666667e-06	0.000883138183333333	0.00400119166666667	-0.0027613197	-0.00121341352333333	-0.005193678	-0.00214491983333333	0.00266751326666667	0.000798842366666667	0.00208333796666667	0.000871888226666667	-0.00105915363333333	-0.00258280355	-0.00463387366666667	-0.000532352821666667	0.000369444446666667	0.000463696583333333	0.001840427	-0.00041419175	0.000484182716666667	-0.00227452963333333	-0.00418499466666667	0.00015173105	0.000168046886666667	6.59147e-05	0.0012963392	-0.00105747767666667	0.00049882755	-0.00165851845
sikasunbo	1	-4.36773996666667e-18	2.74811483333333e-18	0.427493833333333	0.00144795863333333	-0.00419401166666667	-0.008135443	0.00395229333333333	0.0750891266666667	-0.00306837633333333	-0.0149320863333333	0.071348035	0.00121584794833333	-0.00462237003333333	-0.002878116	0.000832318466666667	0.0153562916666667	-0.00526072816666667	-0.0066897045	0.012977262	-0.0002094043	-0.00198591016666667	0.00465225066666667	8.93984833333333e-05	0.00450028673333333	-0.0059404675	-0.00248743736666667	0.0050193035	0.0003953096	-0.000153100833333333	0.0016848144	-0.000634326616666667	0.000888488466666667	-0.00451037783333333	0.000816802533333333	0.00114719806666667	0.0002580281	0.000211672483333333	0.000838674921666667	-0.000570864635	-0.000131952833333333	-0.00354110766666667	0.0006958937	0.000395340266666667	0.000107372766666667	0.0001944362	0.000420027961666667	-0.000255229578333333	-0.000405230266666667
peam_chiker	1	3.22715733333333e-18	-7.67282166666666e-18	0.4587422	-0.00033983105	-0.00406154483333333	-0.00892911833333333	0.011642916	0.0717651416666667	-0.0038149994	-0.00932847466666667	0.063601105	-0.00195876083333333	-0.0040432954	-0.0046697415	-0.000132143516666667	0.0162142933333333	-0.003377662	-0.0027946507	0.01188507	-0.0005485251	-0.00269560361666667	0.00321924164	-0.000426274666666667	0.00516191166666667	-0.00353099221333333	-0.00241409033333333	0.0054452425	0.000246655283333333	-0.0003956523	0.00146506545	-0.00203215616666667	0.000239935166666667	-0.00337364866666667	0.000541229198333333	0.00213308833333333	0.00098549682	-4.58350666666667e-05	0.000524615816666667	-0.00038912365	-0.00086270455	-0.00254728535333333	0.000398305	0.0005313576715	0.00105756885666667	0.00010622605	0.000498930538333333	-0.000435602183333333	-0.000952425366666667
angpor_sang_san	1	1.2709285e-17	-2.414529e-17	0.4889324	-0.0007383591	-0.00509467216666667	-0.0108992888333333	0.00808535016666667	0.069320995	-0.00209987896666667	-0.004134239	0.0634815266666667	-0.002420761	-0.00519495916666667	0.0001452466	0.001423673	0.0170749716666667	-0.00130239941666667	-0.00187524456666667	0.0104999573333333	-0.00175623455	-0.00271864833333333	0.00389967551666667	-0.00178028057166667	0.00650076716666667	-0.00161706898333333	-0.00163142866666667	0.00360110496666667	-0.000112313633333333	-0.000491564083333333	0.00234796658333333	-0.00265169616666667	0.0020794383	-0.00171928093333333	-5.44211833333334e-05	0.0024895445	0.000806359225	-0.0004053879	-6.832411e-05	-0.00193699356666667	0.000435412483333333	-0.00120004363333333	0.000736658016666667	0.000700135833333333	0.00115945545	-0.000354167335	0.000456854141666667	-0.00080846085	0.0002189117
py_khao	1	4.6822e-19	5.3404425e-18	0.561019983333333	0.00501363406666667	-0.00948066816666667	-0.0161214021666667	-0.00126580248333333	0.0586420416666667	-0.00579964733333333	-0.008042159	0.0632782266666667	0.00141158105	-0.00731868846666667	0.0033970725	0.00325095055	0.00768646866666667	-0.00342027198333333	-0.00612476283333333	0.00949134916666667	-0.000569481763333333	-0.00285516425	0.00524516516666667	-0.0008096278	-5.61375333333334e-05	-0.00425968	-0.00199383048333333	0.00281202978333333	-0.000189919541666667	3.868168e-05	0.00315658833333333	-0.000438703115	-0.00182190246666667	-0.00421957133333333	-7.1844295e-05	0.00059587755	5.41507833333333e-05	0.0008952551	0.00109686491666667	-0.0007831197	-0.00188226035	-0.003341019	0.00053864375	0.00080397175	5.85059166666667e-05	0.00108643595833333	0.000476193439	-0.000487508383333333	-0.00189179566666667
ngo_luu	1	-7.59837766666667e-18	1.020612615e-17	0.56504465	0.004079939	-0.00189500615	0.00136299541666667	0.00601156533333333	0.05717614	0.0013779325	-0.00430043958333333	0.061717475	0.00104336881666667	0.00095196887	0.00428457366666667	0.00336363416666667	0.00856645166666667	-0.00255359333333333	-0.0041695695	0.0121031691666667	0.0004471577	0.00211068865	0.00138689319	0.00102565677	-0.000433464583333333	-0.003337634	-0.00158220566666667	0.00104294968333333	0.000221862416666667	0.00260706066666667	0.000900236616666667	0.000620354	-0.00145749693333333	-0.00343213133333333	-0.0007589889	-0.000447960966666667	6.31239666666667e-05	0.00251732106666667	7.21745216666667e-05	-1.95081325e-05	-0.0013997668	-0.00321870766666667	0.000334664125	-0.000345966466666667	0.000335376035233333	0.00199216808333333	-0.000221325343333333	5.290992e-05	-0.000736363331666667
cha_sen_lun	1	7.39762616666667e-18	-1.14832473333333e-17	0.55929545	0.00627765	0.00108012273333333	0.0113857488333333	0.00478917833333333	0.057956955	0.00195480395	0.00591360903333333	0.06207313	-0.000404568616666667	0.0024498446	0.000320701333333333	0.011829642	0.00847334766666667	0.00154657133333333	-0.00728220583333333	0.0112595105	-0.00212816088333333	0.00136867276666667	0.00235899118333333	0.00122135301666667	0.000151452016666667	-0.00296189616666667	-0.00423100816666667	0.0015469216	-0.00140504733333333	0.00255618473333333	0.000812781855	-0.000747614143333333	-0.0015104695	-0.00398564616666667	-0.0007317911	0.000158119183333333	-0.000836884533333333	0.00245751885	0.000130684983333333	-0.000149493133333333	-0.00134487566666667	-0.00368440833333333	0.00039303955	-0.000411584833333333	-0.0008753767865	0.00193037181666667	-0.000535991916666667	0.000211572366666667	-0.000566948616666667
moe_ma_kha	1	-6.72114666666666e-19	3.83670000000001e-19	0.455647116666667	-0.0008503019	-0.00275838378333333	-0.00820601966666667	0.0041931268	0.0727842816666667	-0.00640294756666667	-0.01047155	0.0619482916666667	-0.000278127923666667	-0.00414946376666667	-0.00278570577833333	-0.00467359466666667	0.017459715	-0.00482810016666667	-0.00488753033333333	0.0138313716666667	0.00181153466016667	-0.00262808423333333	0.0024956762	-0.0018163913	0.00592367383333333	-0.00506875733333333	-0.00232888141666667	0.005136696	0.00172186586666667	-0.00104340446666667	0.0021886865	-0.00111562425	0.00161030782833333	-0.0042589415	-0.0002287274	0.00235942511666667	0.00176769844166667	-3.85113333333333e-05	0.000883395983333333	0.000127062645	0.000322907333333333	-0.00344143266666667	0.000719414183333333	0.000578734571666667	0.00120772495	0.000181328366666667	0.000721512983333333	0.000347992183333333	-3.89583333333334e-06
khao_kwe_lan	1	-1.76894073333333e-18	7.86957816666667e-18	0.613128866666667	-0.00160184365	-0.0107301595	0.00737237776666667	0.00479152533333333	0.0499848516666667	0.00210118048333333	-0.00146596338333333	0.0692380466666667	-0.0014414177	-0.00135334281666667	-0.00609426456666667	-0.002202553	0.00115931121666667	-0.00458665333333333	-0.00424841823333333	-0.000154542	6.960635e-05	-0.00283597606666667	0.00673183588333333	-0.00113775266666667	-0.00111744996666667	-0.005857088	-0.00348034316666667	0.00242024666666667	0.000750141333333333	0.00126625627183333	0.00037105345	-0.00202223988	-0.00284262535	-0.00602161883333333	-0.000512296116666667	-0.00110584676666667	0.00152961025	0.00115914039133333	0.000599789666666667	0.000112387133333333	-0.00201671534666667	-0.00488474616666667	1.45008166666667e-05	0.000817785483333333	0.0008432562	0.000881949733333333	-0.0014923453	1.361561e-05	-0.001439852
dhalashaita	1	-2.37140983333333e-18	3.55728533333333e-18	0.501396683333333	0.00379258318333333	0.0004092007	0.00388459166666667	0.007467723	0.0631684216666667	-0.00231824966666667	-0.0119866215	0.0642959716666667	0.0006979284	0.00108003666666667	0.00200103035	0.00439374038333333	0.0113278496666667	-0.0054322225	-0.006462973	0.0108691913333333	0.0001479187	0.00165286033333333	0.00262470368333333	-0.0002177727	0.00165988996666667	-0.005739715	-0.0021453432	0.00310884316666667	0.00049595725	0.00207173066666667	0.0005006095	-0.000420954278333333	-0.00104507913333333	-0.00497960816666667	-0.00014329155	-0.000396289416666667	5.61106666666666e-06	0.00195820866666667	0.000378956995	0.000348570856666667	-0.0008433518	-0.004135948	0.0008468309	-0.00051968325	-0.000365206566666667	0.001627643	-0.000384646883333333	0.000407518183333333	-0.00064441802
dumja_kaap	1	4.4585435e-18	-5.63788966666666e-18	0.548565783333333	0.0083047487	-0.00623908583333333	-0.00659275388333333	-0.00812390333333333	0.0636654316666667	-0.001466344	-0.00714378	0.0528148183333333	0.00498739455	-0.0027624415	0.0042154585	0.00613553633333333	0.0141448566666667	-0.00291465728333333	-0.00611811733333333	0.009598843	0.00124222831666667	0.000620428233333333	0.00459851666666667	0.00151618005	0.00412590503333333	-0.00399170166666667	-0.00146731296666667	0.00254550598333333	0.000480002666666667	0.00231548133333333	0.00118151226666667	0.000777724933333333	0.00137569158333333	-0.00367224566666667	0.000149513666666667	0.000500561	1.59428833333333e-05	0.00213614722833333	0.00015257502	0.000363987966666667	0.000942578333333333	-0.002974708	0.000497649933333333	0.000397577683333333	-0.000439265433333333	0.00194502855	-0.000346063046666667	0.00017367075	0.000566892666666667
ippa	1	2.78615145e-17	-5.87621831666667e-17	0.46652695	0.00259557196666667	-0.004652063	-0.00856721528333333	0.00831172255	0.0691779533333333	-0.00496966816666667	-0.0104462558333333	0.06530328	0.000828892116666667	-0.0032360424	0.00216067178333333	0.00110245543333333	0.0139352816666667	-0.00504865383333333	-0.003554437	0.0134178916666667	0.000260826916666667	-0.000535172666666667	0.00356266133333333	0.00114817083333333	0.00262148233333333	-0.00515143466666667	-0.00334516991666667	0.0047532555	0.000225375666666667	0.00123294448333333	0.0029373525	-0.00110656833	-0.000795562283333333	-0.005120955	-0.000127727383333333	0.00150162578333333	0.000566250083333333	0.00136763443333333	-4.97688333333334e-05	-0.000175024016666667	-0.00104849993333333	-0.00447201783333333	0.000116119645	-0.000705416466666667	-7.91398243333333e-05	0.00110594793333333	-6.3575115e-05	0.000627802645	-0.0007231016
arc_6565	1	9.19564833333333e-18	-1.25535916666667e-17	0.55644385	0.00632886716666667	0.00111152336666667	0.00801073245	0.0128430725	0.0576882266666667	0.00185088733333333	-0.0086484305	0.0558371733333333	0.00220968908333333	0.00303525408333333	0.00530608038333333	0.00346796133333333	0.00927452566666667	-0.00452955316666667	-0.00718043766666667	0.00827449533333333	0.002320282	0.00503835483333333	0.00377384205	-0.0013612479	0.000689218783333333	-0.00627958083333333	-0.0036025705	0.002705775488	0.00330503066666667	0.005135309	8.78287833333333e-05	-0.000911716266666667	-0.00175687085	-0.00558700083333333	4.52166833333333e-05	-0.000371103533333333	0.00270836683333333	0.00353245248333333	-0.0013934175	0.00121427786666667	-0.000900186811666667	-0.00478911433333333	-0.000276589031666667	-0.00151905936666667	0.00158479283333333	0.00230303906666667	-0.000498791115	0.00110075863333333	-0.000191716316666667
arc_7286	1	4.79877166666667e-19	-1.58391333333333e-18	0.5322226	0.003402082	-0.00206208266666667	0.00194227283333333	0.0155464983333333	0.060367505	-0.00232440466666667	-0.00545253701666667	0.0599399416666667	-0.000738513666666667	4.72887166666667e-05	0.00656737266666667	0.00199501512166667	0.00988999016666667	-0.00277233383333333	-0.005763437	0.0115205783333333	0.000832752816666667	0.00263255198333333	0.004501451	-0.00309487128333333	-0.00053552115	-0.00438162633333333	-0.00219541516666667	0.00584550966666667	0.00265554165	0.00315953628	0.00165122183333333	-0.00219207198566667	-0.00413262633333333	-0.00417807833333333	-0.000193844383333333	0.0012461412	0.00251405511666667	0.00233033871666667	-0.000128585866666667	0.000260819668333333	-0.00322192533333333	-0.00314510683333333	-4.5559055e-05	-0.000614396225	0.0017273986	0.00188105268333333	8.67444e-05	0.00113791831666667	-0.00239640926666667
arc_7323	1	1.40039933333333e-18	-4.32257583333333e-18	0.551616616666667	0.00495054518333333	0.00014483625	0.00752329016666667	0.01123665	0.05641712	4.11762833333334e-05	-0.00887201885	0.0577715433333333	-9.95509833333333e-05	0.00168810971666667	0.0055140505	0.0055000545	0.0107822846666667	-0.0038787242	-0.005933709	0.0074885675	1.69363e-05	0.00331920826666667	0.00396856521666667	-0.000208978783333333	0.0014964715	-0.005432753	-0.00260888383333333	0.0028682275	0.00103814536666667	0.00351327283333333	-8.28109833333334e-05	-0.000608224858333333	-0.0009550873	-0.00508690866666667	0.000103323666666667	-5.69099e-05	0.00095859685	0.00280291655	-0.000497171683333333	0.000702459616666667	-0.000766477733333333	-0.00373659133333333	0.000367360033333333	-0.00059579115	0.00074708625	0.00202040761333333	-0.000481679093333333	0.000952600566666667	-0.000302105783333333
pusur	1	-9.96144333333333e-18	1.88424416666667e-17	0.5230396	0.001832739	0.000580402416666667	0.00695283666666667	0.0161165916666667	0.0637282733333333	0.00136383211666667	-0.00466854816666667	0.05790046	-0.00251714371666667	0.000754630516666667	0.00413314016666667	0.00518292866666667	0.014282244	-0.00199941613333333	-0.00497119783333333	0.0101348735	-0.00193423966666667	0.00155316411666667	0.00509865283333333	-0.000576039916666667	0.00328533183333333	-0.0033918375	-0.003143587	0.00397371066666667	-0.000510316225	0.0025359565	0.00149963215	-0.0018598118	-0.00028872095	-0.0033592585	-0.000616467066666667	0.00190213308333333	0.000440769716666667	0.00191476456666667	-0.0006846944	-0.000751030928333333	-0.00134659146166667	-0.002813319	0.000365378518333333	0.0004322806	0.000304235848333333	0.000959730681666667	-0.000539729066666667	0.000393566033333333	-0.00109932867966667
nepal_1	1	1.80795378333333e-17	-2.80434925e-17	0.55715925	0.000720427316666667	-0.00501031611666667	-0.00474223921666667	0.0110438835	0.0581364983333333	-0.00209560536666667	-0.00658253233333333	0.0644864416666667	-0.00178432756666667	-0.00389655166666667	0.000438757666666667	-0.002081386	0.00865438483333333	-0.00465769766666667	-0.00771001416666667	0.00789401383333333	0.00206207921666667	-0.0011365338	0.0047037575	-0.00518391933333333	-0.000466866266666667	-0.0057478315	-0.00198874703333333	0.00477172816666667	0.003818182	-6.626375e-05	0.000129724133333333	-0.00331397066666667	-0.00317731181666667	-0.00456908683333333	0.00145063953333333	0.00046326786	0.00367060166666667	-8.3720195e-05	0.000151496651833333	0.00092199925	-0.00227491605	-0.00286050798333333	1.06731833333333e-05	-0.000668391916666667	0.00243151408333333	0.0004997187	0.000365609616666667	-0.000106141116666667	-0.0018751568
xuanchangmi	1	2.08042336666667e-17	-4.09936388333333e-17	0.536442066666667	-9.26668333333333e-05	-0.00524190665	-0.0080688815	0.0143852473333333	0.0614323066666667	-0.00310286316666667	-0.00768316616666667	0.0620970583333333	-0.00189682353333333	-0.00411335216666667	0.00272160156666667	-0.0023521268	0.0108827851666667	-0.00399367571666667	-0.00558312083333333	0.0117876676666667	0.00130589768333333	-0.00107055052833333	0.004322429	-0.00433988116666667	0.000559600286666667	-0.00539164216666667	-0.00289284065	0.00518916866666667	0.00273389646666667	0.000477871066666667	0.00151522948333333	-0.00259956016666667	-0.00281366283333333	-0.004706684	0.000485672683333333	0.00152336258333333	0.00313050833333333	0.0004699003	-0.0001240474	-0.00039960535	-0.00272995783333333	-0.00335763316666667	0.000904132033333333	-0.000547483566666667	0.00228665933333333	0.000436774815333333	0.00030518827	0.00091640005	-0.00194986033333333
liuzhoubaoyazao	1	-3.25623216666667e-17	5.43292716666667e-17	0.570177816666667	-0.000210682933333333	-0.00294735141666667	-0.00318308066666667	0.0145364131666667	0.0530447983333333	-0.0001629025	-0.00266356835	0.0666590283333333	-0.00198248333333333	-0.00239774251666667	0.0026570655	-0.00291976866666667	0.0063824545	-0.003010025	-0.00532064283333333	0.00715047316666667	0.0013766788	-0.0006546123	0.00367086883333333	-0.00475215616666667	-0.00115404186666667	-0.00449587766666667	-0.00212770761666667	0.00297121703333333	0.00262392213333333	0.000344578083333333	0.000735680166666667	-0.00206792166666667	-0.003359941	-0.00397620883333333	0.000210379936666667	0.000807159466666667	0.00236017715	-0.000222475106666667	-0.000661769733333333	-0.000164649033333333	-0.00310950193333333	-0.00295205366666667	0.000684883161666667	6.63869166666667e-05	0.0018875875	-0.000749255721666667	-0.0008980153	0.000701119966666667	-0.00235086398333333
xiligu	1	-7.33123968333333e-18	6.115557e-18	0.535838033333333	0.0020081063	-0.007208358	-0.00661772218016667	0.00357327233333333	0.0604634916666667	-0.00164559423333333	-0.00170417266666667	0.0721628416666667	0.00117966393333333	-0.00480878716666667	2.28014833333333e-05	-0.00111920824166667	0.00853403966666667	-0.00265477933333333	-0.0072505495	0.0086152885	0.002760436	-0.00163305416666667	0.0062016815	-0.0052012845	0.0002209622	-0.003814882	-0.00126566181666667	0.00584596183333333	0.00394447433333333	0.000126496508333333	-7.975505e-05	-0.00238703106666667	-0.00305827416666667	-0.0036032705	-5.83156768333333e-05	0.000703466566666667	0.003879928	-0.000255574651666667	2.14083833333333e-05	-0.000854759633333333	-0.00258666366666667	-0.00252299516666667	0.0011215032	-0.0003949592	0.00269727016666667	-1.67133966666667e-05	-0.000356132916666667	0.00079187695	-0.00160447148333333
aijiaonante	1	7.26040666666667e-18	-9.598e-18	0.59449705	0.00293690226166667	-0.00062878255	-0.002819175	0.00504601433333333	0.0509468783333333	-0.00378910566666667	-0.00548539615	0.0640199183333333	0.00376743785	-0.000850578533333333	0.00337028325666667	-0.00568158083333333	0.004087062	-0.00359140116666667	-0.00263397863	0.00570103233333333	0.00583021683333333	0.00181871131666667	0.00430538716666667	-0.00356804216666667	-0.002335396	-0.00437453266666667	-0.00103157006666667	0.0015028423	0.00569398416666667	0.00177336655	0.000188785666666667	-1.67421833333333e-05	-0.00320610871666667	-0.00402947216666667	0.00019848235	-0.000218336133333333	0.00409348883333333	0.000823893533333333	-0.000391804266666667	0.00129258681666667	-0.002576586265	-0.003321396	0.0002774392	0.000267185703333333	0.00256144765	9.61576166666667e-05	-0.0005843957	0.00163116993333333	-0.00175915131666667
[truncated: 31 more columns]
