# Supplementary material for: Genomic Prediction of Biological Shape: Elliptic Fourier Analysis and Kernel Partial Least Squares (PLS) Regression Applied to Grain Shape Prediction in Rice (Oryza sativa L.)
Source: PLoS One. 2015 Mar 31;10(3):e0120610. doi: 10.1371/journal.pone.0120610 (PMC4380318; doi:10.1371/journal.pone.0120610)
Supplement: S1 Dataset — The zip file includes two directories: Directory “GenotypeScore” contains SNP genotype scores after imputation of missing genotypes, and directory “FourierDescriptor” contains varietal averages of elliptic Fourier descriptors. (ZIP) [file pone.0120610.s001.zip › S1_Dataset/FourierDescriptor/FourierDescriptor_datasetB.csv]

	a1	b1	c1	d1	a2	b2	c2	d2	a3	b3	c3	d3	a4	b4	c4	d4	a5	b5	c5	d5	a6	b6	c6	d6	a7	b7	c7	d7	a8	b8	c8	d8	a9	b9	c9	d9	a10	b10	c10	d10	a11	b11	c11	d11	a12	b12	c12	d12	a13
1	1	-2.69964925e-17	4.803028e-17	0.611169375	0.00103933825	-0.0057648235	-0.009906241	0.01047621275	0.0423641125	0.00344284675	0.000106244325	0.0554261625	0.000412774	-0.00147549545	0.0045477405	0.00345400975	-0.00097604235	-0.0006236741	-0.0020441684	0.0091191095	0.00243802805	0.001621705875	0.001253399525	-0.0020552700025	-0.0073452565	-0.00045861	2.194925e-06	-0.000146893825	0.00492445675	0.001359818325	-0.00076818785	-0.001751926325	-0.00575727225	-1.12654999999999e-05	0.0005948907	-0.00138418425	0.00464954	0.00124986985	-0.000935437225	0.0004513186	-0.00400295725	-0.00023695525	-0.001230545025	-0.0001897802	0.003602071	0.000896534375	-0.0006309691125	0.000685427775	-0.0028542945
2	1	-1.87245495e-17	3.49208125e-17	0.633625675	-0.00190120775	-0.00237584225	-0.0068728665	0.0191799375	0.0392359475	0.00244720465	-0.001288504225	0.0477547925	-0.0062896406275	-0.0029721623	0.00688389475	0.00784074275	0.0019607558	-0.00152963725	-0.00839132325	0.00160371325	-0.003752697325	0.0025994812	0.0082014485	-0.0022555485	-0.0037987354	-0.0043419114	-0.004784856	0.0018001195	0.0007304495	0.00385421525	0.00086676155	-0.00430124775	-0.00496736	-0.004271718275	-0.0003895378025	0.0001973609175	0.00251449225	0.00194974885	-0.001484683695	-0.00066594731875	-0.0043544005	-0.002803482625	6.9205205e-05	-6.59882e-05	0.002891215125	0.0006893138125	-0.000435644775	-0.00034288888	-0.00384247075
3	1	-4.446125e-18	9.0344565e-18	0.500483525	0.00226856075	-0.0100337995	-0.01231985325	0.006070962	0.058985675	-0.0032494235	-0.008229188175	0.0598932025	0.000869648525	-0.006361224	0.00375414125	-0.00154406355	0.00677950675	-0.00525519725	-0.00454464145	0.0105152255	0.0029200015	-0.001752172185	0.003907757	-0.002618712	-0.001517318	-0.00447452975	-0.00108992435	0.0030234425	0.00388238925	-0.00122882458	0.000258321075	-0.001931910375	-0.00421874325	-0.0030557455	0.000317125825	0.00132926411	0.003267514475	-0.000625695975	0.000600394425	-0.00048231065	-0.0041602015	-0.00249819575	-0.0003784114	-5.99656925e-05	0.002754594175	-0.000336229	0.000299290625	-0.000771932625	-0.003188448525
4	1	-1.946328515e-17	3.616542575e-17	0.476210575	0.004475036825	-0.01025773675	-0.0160157535	0.007118144	0.0646341475	0.0028371224	-0.0100160056	0.06522092	-0.001719536925	-0.0070111815	0.008286079	0.00084574625	0.011958409	-0.002340368525	-0.00941904025	0.0157590375	-0.000881564175	-0.00015751165	0.005251292	-0.00372492595	0.00039020485	-0.0047367595	-0.00214509025	0.007011291	0.001567308375	0.0018862686	-0.000167529275	-0.00328743505	-0.00309425825	-0.003983115	0.000470688225	0.001584543975	0.00153248325	0.001394714225	-0.001375316575	0.0004674167	-0.0026062455	-0.00312794075	0.0002929048825	-0.00101697605	0.00064592995	0.001095515125	-0.0006493824775	0.001066286425	-0.002207604
5	1	-2.680750075e-17	8.04045975e-17	0.36288585	0.000684247025	-0.00598445475	-0.01986679375	-0.00693107875	0.0800328575	-7.3488098e-05	-0.00616137495	0.066815995	0.00114847225	-0.0068114333	-0.005178257275	-0.000906575175	0.01735185	-0.001484512	-0.000802090375	0.0183112875	0.001069831	-0.0054892786	0.002138023965	-0.0004692626775	0.0046870925	-0.001002432	0.000599099	0.007255629	0.00129922875	-0.0028561785	0.0031049833875	-0.000848220975	0.001045299325	-0.00093864475	0.00081035965	0.00230287347	0.001513443875	-0.002316950525	0.002854577	-0.00130912295	1.7308275e-05	-0.001059204	0.00073409235	0.00117498302	0.001276451	-0.0014493145725	0.001865274475	-0.00012306005	-0.00067255245
6	1	7.11001725e-18	-5.0351025e-18	0.61072265	0.003886583725	0.0020520045	0.00106506275	0.016307643	0.0476198725	-0.000371802625	-0.00354985525	0.05580682	-0.000445999275	0.002368676375	0.0037012007	-0.00117485875	0.0047050925	-0.0034638725	-0.00519487725	0.00889460025	0.00246980335	0.0046959715	0.002329179	-0.00297790865	-0.00317965675	-0.00566423225	-0.002509705	0.00465629825	0.00404633775	0.00454440625	-2.0487375e-05	-0.0028790195	-0.0048359395	-0.0049510825	0.000319940175	0.000218042025	0.0039788115	0.0029703405	-0.00044818815	0.0014884310125	-0.002431358925	-0.0032773755	0.001168931275	-0.001972292425	0.00228700675	0.00178586225	-0.00099060335	0.001502444	-0.000982772025
7	1	-1.7637152e-17	3.63534955e-17	0.48941885	-0.0013953399	-0.00128053165	-0.01316329575	0.00352087575	0.065027545	-0.0006046907275	-0.00413000325	0.05667218	-0.002059465125	-0.004019452025	-0.002727231	0.00122676115	0.013244995	-0.002680201375	-0.00471585975	0.0117871525	-0.001275871075	-0.0012970044	0.00160051225	-0.00055010155	0.003554389	-0.0036495065	-0.002784341925	0.00414274875	0.0002014355	-0.0006711739	0.00066191145	-0.000823161675	-0.000369668325	-0.00317270785	-0.00057123345	0.00243334925	0.00108732924	-0.00042975755	0.0004407401775	0.00019745125	-0.0011661800675	-0.0026745896	0.00027448	0.00083461025	0.0008442186	-0.000565140975	0.000554175725	0.0001792403	-0.001541142125
8	1	8.51575275e-18	-4.0810375e-18	0.413751425	-0.002527622	-0.0049704295	-0.0194479675	-0.0071630965	0.0769333375	0.0013713466	-0.00133914775	0.0626823625	0.002692063725	-0.0053897395	-0.000207197	0.0015870113	0.0190922875	-0.001628269775	-0.002436516625	0.0149807475	0.00029080765	-0.00348683	0.000239447825	0.000369831425	0.005207868	-0.002378134625	-0.000972502	0.0055983225	-0.000281321825	-0.00254580675	0.000963573475	-0.000411902175	0.0015240315	-0.002117697925	-0.000946103625	0.002133573625	0.000525082925	-0.00085798935	0.000501067725	-0.000624379025	0.001080665641	-0.0018335174275	-0.0004405336475	0.0013591393	0.0007169995	-0.00074000147	0.000311515175	-0.000173415625	-0.000390429575
9	1	3.0544225e-18	3.052937925e-18	0.59157635	0.01366760225	-0.00648809975	0.00971352025	0.01330579425	0.036638525	0.0086001015	-0.002187707025	0.060440045	0.0003370655	-0.00751480275	0.001039728	0.010499091	-2.694275e-05	0.00534032825	-0.00248286275	0.00806823425	-0.00110897725	-0.00356472425	0.003631571	-0.002641327	-0.002539344775	0.001581791225	-0.002347567875	0.00109467225	0.002420044775	-0.0003000841	0.0017819565	-0.004161505	-0.00332160125	0.00093151125	-0.00068961225	0.0020069696	0.00261880575	-5.49017500000001e-05	-0.001040175175	-0.001553225175	-0.00309356475	-0.00079512715	0.000779244	0.0010890058	0.002718732775	0.00042870025	-0.001101698025	0.0008006999	-0.0029138215
10	1	8.21753225e-18	-1.42039125e-17	0.644615725	0.01234351525	-0.00356049575	-0.00609487725	0.01683654125	0.0316537975	-0.002170107675	-0.00793855625	0.0379315225	0.00625928025	-0.003407698475	0.0025149825	0.00924075705	-0.0018874375	-0.00942206925	-0.00888785225	-0.00251410185	0.0062012585	0.0007418805	0.00641514925	0.000154783	-0.005328411771325	-0.01022136775	-0.00167598575	-0.000484305	0.00704884805	0.002766508	0.00054314775	0.000448557605	-0.00555227825	-0.00776448025	0.000908998075	-0.00058969025	0.005851761	0.00221985025	-0.0002678817	0.0012380175	-0.0039398835	-0.00499664075	0.0003261871125	-0.0015403854	0.0039704035	0.0017481459	-0.001029929625	0.0007919458	-0.00283185025
11	1	1.899725e-19	1.67595e-19	0.482321325	-0.0049065715775	-0.011392219175	-0.018420687	-0.0062502425	0.06965114	-0.00585333225	-0.00841456625	0.0518517	0.002188861	-0.00902186525	0.00019608725	-0.003590327325	0.01814762	-0.00409690156	-0.00296747805	0.01079625475	0.001425307375	-0.00286333975	0.003915988	-0.001301671275	0.0053589375	-0.00490579525	-0.001948115825	0.0072988335	0.0034098125	-0.00174863605	0.00144067905	-0.002028654625	0.001578551275	-0.0036247135	0.000955529425	0.0022873123	0.003407762	3.23336e-05	0.000692495325	0.000152364	-0.00067117265	-0.0013613375	0.001584573325	0.001110269425	0.001696007	-0.000173959125	0.0003182331	0.00127316475	-0.00123447775
12	1	-6.11281e-18	1.8546735e-17	0.42997775	-0.00035970613	-0.008240032375	-0.01366279675	-0.000237469475	0.0754229175	-0.00554428275	-0.01228003175	0.059683245	0.00012597975	-0.006929302	0.0002484275	0.00316744725	0.0182575375	-0.00476866775	-0.0026744945	0.01329972	-0.0011996657	-0.00334903275	0.00444226165	0.00089741915	0.00677595675	-0.005025191	-0.002090709575	0.00637934575	6.66586e-05	-0.000714841675	0.002631876	-0.00174823025	0.001097872275	-0.00351648025	0.001277496595	0.0034652225	0.00101976875	-0.000385001975	0.0001542961175	-0.00026097465	-0.000433697475	-0.00259536465	0.001051603075	0.000957837125	0.0006895145625	-0.0006124808375	0.00094900105	0.0006324181	-0.000539790345
13	1	-1.5128055e-17	2.358156e-17	0.472233225	-0.00203529925	-0.0125932075	-0.01729197525	0.009247689	0.058467115	-0.008396256	-0.0155107175	0.0655657125	-0.00190830545	-0.00843304375	0.0055399195	-0.0001227504	0.00586409425	-0.01082501975	-0.0055543505	0.0105920995	0.001373897295	-0.001838645425	0.00784413775	-0.002522501175	-0.00184825345	-0.00996291525	-0.001755196325	0.001003666925	0.002709083	0.00147485075	0.0032854235	-0.001151046375	-0.00309739725	-0.00781733475	-0.00065453255	-0.00090335825	0.0023165509	0.002543398	0.00140782604975	0.000623654625	-0.002312124	-0.006255605	-0.0003134263	-0.001819108275	0.00156224915	0.00277704	-0.00019159615	0.00035397215	-0.00184131925
15	1	-7.658727425e-18	1.6958339e-17	0.609939425	-0.011134616675	-0.0098975375	-0.0208509075	0.00225294525	0.041335065	-0.0006954811125	-0.00715757075	0.050571505	-0.01218802725	-0.00681079725	0.0016070205	0.00335592925	-0.000726254275	-0.00275306975	-0.0072597695	0.00027307475	-0.00743284875	-0.000140359225	0.00383571625	-0.00203212025	-0.004988398	-0.00379120325	-0.0040900199	-0.00160812575	-0.00308539675	0.0021933995	0.0007266513105	-0.00219836915	-0.00455829	-0.00332885025	-0.000741297865	-0.000655413975	-0.0004432817	0.00247770075	0.000237488675	-0.00105620135	-0.0032902365	-0.00249606575	-0.000325621625	0.00097376205	0.0006161151	0.00269640125	8.918518e-05	0.00011358	-0.00270032825
16	1	-1.79267175e-17	5.131498e-17	0.342804325	0.002368742925	-0.00798968075	-0.0222404175	-0.00939378425	0.08302011	-0.0038520295	-0.01154260775	0.056999975	0.00178867055	-0.00699014325	-0.002776359075	0.00202568625	0.0212548975	-0.0050252035	-0.00659869975	0.0142732125	0.001504306525	-0.003732498575	0.002819241475	0.0012833855225	0.00823104025	-0.00505405825	-0.0048448805	0.00699400975	0.001264276275	-0.0006647638	0.00300219325	0.0006448589	0.002467255475	-0.004818744	-0.00176924545	0.0033981715	0.000881746925	0.00092717	0.001439424275	0.001126566675	0.000393279425	-0.00423071125	-0.00046956045	0.001745311175	0.000472604875	0.0011862241	0.0009709992825	0.0012732475	-4.6634275e-05
17	1	9.1012425e-18	-2.53866185e-17	0.58110865	0.00381046555	0.0010008979	-0.00326880375	0.005447404475	0.045945085	-0.0029695484	-0.01234962775	0.0637308625	0.0033189765	0.00130895875	0.0034738205	-0.00087036825	0.001864170775	-0.00832513175	-0.0070588905	0.0054802965	0.00418366725	0.0035641235	0.00344977275	-0.0004152459	-0.00318596865	-0.0092243755	-0.00277211375	0.001147331225	0.0033155244	0.00360619225	0.000494802175	-0.000222865525	-0.004166764	-0.00700178325	0.0005820133325	-0.0011682115025	0.002811936925	0.0022281615	-0.000742311375	0.001260209785	-0.0029975109	-0.00520648425	0.000265161025	-0.000643797925	0.001144663425	0.00129772745	-8.11622499999999e-06	0.00130673725	-0.00260867975
18	1	5.46930875e-18	-7.15144875e-18	0.51571415	0.002594578925	-0.00790181375	-0.0191321475	0.00489724375	0.0616855025	-0.0043717325	-0.0122446585	0.0555602	0.000892059675	-0.00660544675	0.0009630386	0.001362391675	0.01186055875	-0.006826089	-0.005725871	0.0075202125	0.0009592805	-0.0014858802	0.003594958	-0.001741498875	0.002204752	-0.0065271275	-0.00175369905	0.0011627954	0.0019067025	0.00063981743	0.001096288525	-0.000844783225	7.9217825e-05	-0.00598406975	-8.1385985e-05	-0.0001154724375	0.0016897232	0.00101468	0.000127545725	-0.000415794925	-0.000436308925	-0.00473980725	0.00040206365	-0.001156096675	0.0011312971	0.000892435625	7.927555e-05	0.000780393325	0.0004251016
19	1	1.793425e-18	-2.651486e-18	0.5388154	0.004655428	0.004802035	-0.0060477455	0.00181570575	0.05968431	-0.0009634052	-0.00535376975	0.06042687	0.0008056785	0.002421034325	0.00025590825	0.00092000555	0.00773718575	-0.00396944025	-0.00570003025	0.00358113425	0.00010593865	0.0010398905	0.00109639985	-0.0034408455	-0.0010083893	-0.004092121	-0.002948446	0.00080804125	0.00236036725	0.002032672	-0.000586795445	-0.00233589825	-0.001468162875	-0.00410362	0.00016589715	-0.00205922605	0.0016238833	0.000196146875	-0.001378194025	0.000566244675	-0.0010161758	-0.00302695525	0.000415395825	-0.00201764552	0.0006869935	8.8230075e-05	-0.00031954847	0.0007063061	-0.0006023006
20	1	1.2562695e-18	-8.0127245e-18	0.53028315	-0.003476780175	-0.005459478	-0.011658478	0.00171844725	0.05680173	-0.00489721175	-0.00693036775	0.054823615	-0.0029652389	-0.00688575525	0.000414595665	0.000828729425	0.00757753575	-0.00644081125	-0.000699064	0.00866851325	-0.001410726875	-0.003203369975	0.0037558384	-0.001271183	-0.00094783005	-0.00532761425	0.00040682825	0.0022444869	0.0005265886	-0.0018671136	0.0009825211725	-0.001955523575	-0.00303576485	-0.0040823695	0.0017626467425	0.000503677685	0.001851806575	-0.001499909025	-0.00068884025	-0.0006389617155	-0.002875139875	-0.00263901545	0.0011052740275	-0.00015619215	0.0019276952575	-0.001541262775	-0.000605507075	0.00045426219	-0.002285062525
22	1	2.4889275e-18	-5.601242e-18	0.5222514	-0.00056257	0.0002317645	-0.0027684965	-0.00305443825	0.0649344075	-9.524500975e-05	0.00123618435	0.0550769125	-0.000801192975	-0.002231064	-0.002453101225	0.00230314815	0.0146554385	-0.000950357375	-0.00528560625	0.00894203675	-0.00144823725	-0.00090854925	0.003471423	0.00032924225	0.004605623875	-0.00304330125	-0.0014434545	0.003528586	-0.000649627	0.0003237250375	0.0003541958	-0.001051730875	0.00059047875	-0.0023728155	0.00015076275	0.002002576825	-4.7274025e-05	0.00013995062	-0.000849424125	-0.000258049875	-0.0002398376	-0.0017781548	0.001290502525	0.00075421885	-0.000159038275	-0.00016398245	-0.0008555266	0.00037230805	-0.00062874905
24	1	1.38235e-19	-5.6707075e-18	0.449950325	0.00225924325	-0.00551544075	-0.0156666025	0.00018811275	0.07170574	-0.00140896385	-0.00868195475	0.060622035	4.23499749999999e-05	-0.00598800275	-0.0017204105	0.001472850525	0.0148538675	-0.003591371	-0.001878296875	0.0144523475	0.00138314035	-0.0031807335	0.00153242499225	-0.0030997215	0.0031191875	-0.002887994	7.7597275e-05	0.0048444985	0.00177462215	-0.001623993825	0.0015056478	-0.00210527155	-0.000316302475	-0.00232213225	-0.000128424715	0.001321068125	0.002199164775	-0.000772109125	0.00050611782	-0.001336067675	-0.001242055925	-0.001863351	-0.000432957125	-3.4746165e-05	0.00161604615	-0.000156179775	0.0010265679	-0.000666271975	-0.001152086275
25	1	1.90707999999999e-19	-5.6829775e-18	0.480109775	0.00068483455	-0.00217394575	-0.003467389	-0.0020924015	0.06647984	-0.00316972525	-0.0044215725	0.057769495	0.000778588125	-0.00240914385	-0.0006556145	-0.00026375825	0.012700381	-0.0041550285	-0.00401531175	0.01386097775	0.0015256168175	-0.001354562225	0.000853962675	-0.001327506875	0.0010461325	-0.004837658	-0.00220179005	0.00488272875	0.00232437185	-0.0008136953075	0.000485490425	-0.000879743975	-0.00229693825	-0.00435099725	-0.000589868725	0.001369386925	0.0021352089	-0.0003807276475	0.00031707385	-0.0002489136725	-0.002628205	-0.00381004625	-7.857389e-05	0.000357653725	0.0019746472	0.00018494748	0.000292251075	4.96028e-05	-0.00289902125
26	1	-3.377576925e-18	-1.6306825e-18	0.45105025	-0.001347266	-0.0013621955	-0.00967742975	0.00113089375	0.0694905725	-0.00226912205	-0.01068689975	0.060736655	-0.00120729425	-0.00375684725	-0.005116099925	-0.000337944	0.0137821375	-0.00535638375	-0.00481453525	0.0153080925	-0.00061407845	-0.003266551	0.00067372425	-0.000701652925	0.001431381425	-0.00458064975	-0.001711581975	0.00527322375	0.0005923385	-0.0016179598	0.0010689174	-0.001419003925	-0.00180771	-0.00370806475	-0.00020246195	0.00192045375	0.00135628815	-0.0008299438525	0.000160362825	-6.617715e-05	-0.00261689875	-0.0030470395	-0.000282298775	0.0004210187025	0.00117742885	-0.00053632385	7.43585625e-05	-0.00012164465	-0.002642871
27	1	-2.40669e-17	4.925213e-17	0.47271605	0.00311302525	-0.00338579925	-0.000275223575	-0.0026881085	0.0673657825	0.001067602825	-0.0034778654	0.0549298475	0.00050055075	-0.000254593925	0.00225403375	0.002127305175	0.012783147	-0.0015839585	-0.003035148025	0.0122870125	0.001481577425	0.000189368325	-0.000916170225	-0.0062692665	0.00211407375	-0.001042949	0.0016668114325	0.004262636675	0.00354561825	-0.0008140169	-0.0016533535	-0.00370668925	-0.00082784674325	6.89899999999999e-06	0.0007211465	0.000294755	0.00331309525	-0.001111738375	0.00028795875	-0.00222970775	-0.0008016805	-0.000203892575	-0.001200058025	-0.000226854275	0.002764036675	-0.0006917344	5.09180824999999e-05	-0.001797034225	-0.00066221755
28	1	2.815566e-17	-4.777209e-17	0.5478288	0.000479818175	0.00289820775	0.006167587775	0.01802985825	0.05345438	0.00070075825	-0.001827903	0.0564506825	-0.00173222965	0.002295777	0.001426124	0.000485673	0.00607513175	-0.0020713541425	-0.00458489745	0.00875079775	0.00210905875	0.00214712455	0.00036474907	-0.0024074026	-0.00229576075	-0.00328385675	-0.0004141163	0.002116937775	0.004215443	0.00106822975	-0.00181972865	-0.00228012025	-0.0036035423	-0.002563351425	0.000674272275	-0.000479194005	0.004567336	8.1918125e-05	-0.0008756054	0.000384450725	-0.002695612775	-0.002022729025	-5.9912975e-05	-0.0006456125625	0.00359602285	-7.91689999999996e-06	0.0004387583775	0.001020100575	-0.002084728
29	1	-2.31516475e-17	4.32227025e-17	0.548180975	-0.000314323225	-0.0044815715	-0.00496597225	0.00789425225	0.05767019	-0.00061821206	-0.00297096475	0.06404649	-0.00191441895	-0.0022210225	0.00329375675	7.55637500000001e-05	0.00848241525	-0.002866949075	-0.004247511	0.01013919075	0.0006192704	9.40079475e-05	0.0008718125	-0.00255940275	-0.00028536325	-0.003479806	2.6568e-05	0.00356782275	0.0017917947	7.62188750000002e-06	0.000688886425	0.000206400775	-0.00298321315	-0.002511286225	0.000407873925	0.00173959925	0.001789934	0.0003306815	0.0006007016	-0.000655553225	-0.00302683075	-0.002134120625	0.00024041268	0.00045140795	0.001747545	7.4349175e-05	-0.00011617125	0.0002074891	-0.00216897925
32	1	6.2161425e-18	-1.48896711e-17	0.661417825	-0.00584383575	-0.0015998525	-0.0072444485	0.013920709075	0.026082765	-0.008631862	-0.011470182	0.0419531675	-0.00611604475	-0.00235868755	-0.0024244901265	-8.54259999999999e-05	-0.0064203685	-0.01255684125	-0.0077076665	-0.0026280105	-0.00169889825	0.0002985925	0.00546667575	-0.00149071325	-0.00851572375	-0.0122600925	-0.003850853275	-0.00414590125	0.00100882255	0.003276860175	0.00043206075	-0.00253584825	-0.00628906525	-0.00909022125	-0.00114370365	-0.001885302125	0.0021172996	0.00218586655	-0.0006863204	-0.000434954625	-0.0047516865	-0.006242319	-0.00062491015	-0.001556539575	0.0014234110825	0.001298641325	-0.00050299585	0.00053808355	-0.00355026525
34	1	-1.93448075e-17	4.23616425e-17	0.484339575	0.0106316025	-0.000444957	-0.00191246925	-0.0038803575	0.0631319225	-0.002362226	-0.00393909925	0.0658459125	0.00739793425	-0.0010073491	-0.00149549125	0.00305716625	0.008323057	-0.00323487975	-0.0034734645	0.0126307185	0.005569971	0.00040168925	0.00108390325	0.00140350443	-0.0016608927675	-0.0046282715	-0.001237584225	0.00520776275	0.003249676675	0.00063142149	-9.8074075e-05	0.0005169835	-0.00281035775	-0.0033608055	-0.0003034620175	-0.0008569361925	0.002686392	0.00034802845	0.00084037235	0.00069993765725	-0.00245714525	-0.003017974425	-0.000141521975	-0.001433293175	0.00166655875	0.0011406585	0.000780677625	0.000317081825	-0.001420553325
35	1	8.82719e-19	-1.75633575e-18	0.546569475	-0.0046250345	-0.0120322483	-0.01007722	0.010174941	0.0575001625	-0.000847442495	-0.0019106875	0.058613995	-0.0033398535	-0.0047553275	-0.000488771575	0.00039040075	0.00986003625	-0.00250785415	-0.005774283	0.005296919	-0.001718638	-0.00063917775	0.002989515525	3.29374999999991e-06	0.002044307	-0.00484019775	-0.005074525	0.00069218125	-0.00051430105	0.00146049775	0.002848353275	-0.000925430775	0.00107225155	-0.00558221025	-0.000126763625	-0.0001116615625	0.000718315425	0.00250148275	-0.00048345175	0.000436034125	0.00095238425	-0.00367718325	-0.000456072125	-0.001009262	-8.47541e-05	0.001995505	-0.00018817799125	0.00063715425	0.000698925175
37	1	-1.3909255e-17	3.15380775e-17	0.36947155	0.00316261825	-0.007154752	-0.01842152825	-0.00960582775	0.0795850675	0.000798960725	-0.00433984625	0.058405135	0.0011745305	-0.00516349325	-0.00284490075	0.0021108354	0.0184512425	-0.0015424857	-0.0069899515	0.0136452445	0.001017083875	-0.002647438	0.00028610435	-4.6819e-05	0.005685194	-0.002626104075	-0.00381378185	0.005891575	0.000908514125	-0.000434366975	0.00056812015	-0.00020929955	0.00085079075	-0.003214561875	-0.002480049715	0.003604997	0.0011798771	8.890395e-05	-0.0013074028	-0.000947843825	-0.00096287205	-0.002670459925	-0.000641839075	0.001824993975	0.001617116775	-0.000288138225	-0.000755042	0.000206771475	-0.00150358394
39	1	-1.925489575e-17	4.17024625e-17	0.5000011	0.0013292928	-0.00304212475	0.0053143805	-0.00744444825	0.0594646425	-0.00441984965	-0.009220562	0.06909118	0.00494255425	-0.002476257575	-0.00740733125	0.001582565325	0.00704852125	-0.00481748425	-0.00296573225	0.00621315475	0.004388478	-0.000645339775	0.00575129125	0.0043662075	-0.000564193475	-0.005498402	-0.00409997075	0.002411418975	0.0034987794	0.000781152575	0.001805158	3.54027500000001e-06	-0.0017609614	-0.0062323075	-0.000790902025	-0.000585809525	0.00371761335	0.00107606355	0.0009863952925	0.000576455475	-0.0021554802675	-0.00559531025	0.00014498885	-0.000314639425	0.0025669956	0.001273688215	0.000844516325	0.0012818361	-0.00196129009675
40	1	1.326737e-17	-1.72353025e-17	0.581470525	0.0010855093	-0.0031269875	-0.0127343595	0.00575326425	0.0493394075	-0.003207964775	-0.00802324175	0.059832185	-0.00106965675	-0.00452433475	-0.000857560175	0.004939552	0.005209603	-0.00402466825	-0.0032032975	0.004935594	-0.0016592828	-0.00054460825	0.00475253965	0.001089253775	-0.0018298213625	-0.004478	-0.001859247	0.00203023075	-0.00082185775	0.001790499425	0.001743189325	-0.000280857625	-0.00344636975	-0.00379990475	-0.0007415278	0.00062491495	-0.000717075555	0.0020951983	-0.0002304888825	0.000493603075	-0.002350729	-0.0031940587	0.000273750265	-0.00075740515	-0.0006210642	0.00194992775	-0.000502988525	-0.000249876325	-0.001224016625
43	1	-1.77209425e-17	3.22726325e-17	0.5779457	0.003509214575	-0.00552269075	-0.004909392	0.0126050125	0.046032585	0.001248496525	0.000664694325	0.0658369425	0.001353946128	-0.001236625375	0.005702202	0.00277950415	-2.33859825e-05	-0.00177998795	-0.004009853475	0.01084766175	0.002961548	0.001962448525	0.002654751	-0.001828975725	-0.00687928075	-0.003050934	-0.0014988384	0.0028170937	0.00463853275	0.002134817	-0.000472085725	-0.001787991275	-0.007164105	-0.0025751099	-0.000695023925	0.00043458525	0.0043233745	0.00155792775	-0.0006954602625	0.00019172155	-0.00545701425	-0.00217475663	-0.000104569275	-7.508405e-05	0.003309393	0.00076620732	-0.00037695145	0.0005742387275	-0.00385075125
44	1	8.7831625e-18	-2.0313e-17	0.4365238	0.003525466975	-0.001827707	-0.001251448225	0.0049641995	0.06616557	-0.004422751425	-0.0020172478	0.06157739	0.0063015915	-0.0013575773	0.0028770175	0.0041183385	0.011311193	-0.0069254385	-0.00310611425	0.014375825	0.00450914975	0.0004011533125	0.003563943	-0.002137421175	-0.0003828923	-0.00629744375	-0.002138922825	0.00643173625	0.00641574875	0.00260251825	0.000300577125	-0.0025052175	-0.00301473125	-0.005246975	0.000575540975	0.0018643645	0.005394853	0.0021071365	-0.00053001795	-0.00078897115	-0.00368026025	-0.003920481	0.00112474885	-0.000394793525	0.00359413025	0.0013856719325	-0.00082217569	0.001239728175	-0.0025426414
45	1	-1.90493083375e-17	4.6023911875e-17	0.4155805	0.002627743675	-0.0055270055	-0.017227405	-0.005519593875	0.072984305	-0.0048412125	-0.01349561	0.063069405	0.002832723	-0.00675126125	-0.00320674	-0.002260916975	0.0147610375	-0.005795935	-0.004237128025	0.015157095	0.0033389145	-0.0044498675	0.0022771729	-0.000706391225	0.002940722975	-0.00557325475	-0.0015389565	0.00585448025	0.003170597	-0.001855238525	0.0028013505	-0.000812572755	-0.00101106225	-0.004018118275	0.000290759275	0.0017949218	0.00256515975	-0.00062173955	0.0014509867	0.000796788125	-0.00167009905	-0.003127077975	0.00029404136	-0.00014608045	0.0015995107	-0.000191553425	0.00090899925	0.000847759575	-0.00143620775
46	1	1.12632e-17	-3.19421075e-17	0.410834075	0.00167970495	-0.00099541525	-0.0037970435	0.00750185905	0.0784087275	-0.000837419135	-0.012175796	0.0590775025	-0.0007859682375	-0.002279075525	-0.00118168855	0.00272103875	0.01689029	-0.004065506025	-0.0056107289	0.0143385725	0.000246310475	-4.75395000000003e-06	0.00566770075	-0.000460770275	0.005049573	-0.00519337675	-0.00413888175	0.00639965525	0.001255994325	0.001745206	0.00131649835	-0.002063084325	0.0001446065	-0.00416804675	6.4632e-05	0.0018387542	0.00140048705	0.00121763615	0.000556551145	0.00027398695	-0.000545961375	-0.00382118575	-0.0003886603	0.000562668475	0.0012412726	0.001586364	0.0008963675	-8.2227025e-05	-0.00090537285
49	1	-2.808986325e-17	5.65549795e-17	0.537902075	0.00776875875	-0.0039286375	0.00037279325	0.01202009875	0.0542546875	-0.001814808815	-0.007665734725	0.0625717625	0.00292111722225	0.000452304825	0.00437522425	0.006773263	0.0061756815	-0.00611557395	-0.00845752925	0.0080516405	0.00236367195	0.00369993425	0.005715763	-5.24533750000001e-05	-0.0022077255	-0.007955486	-0.00294080475	0.003308345175	0.00292204225	0.00471518575	0.000980009875	-0.000908419575	-0.004527889175	-0.0068912945	-0.00032086955	8.3629675e-05	0.0029923698	0.0030956554	-0.00049965425	0.00011747359	-0.0031316731	-0.004963894	0.000684666975	-0.00118045265	0.00206739135	0.002254318825	-0.000355359125	0.00033300443	-0.00286831375
50	1	6.04023175e-18	-1.459731e-17	0.6634302	0.00477555825	-0.00557692725	0.00038721125	0.00546996525	0.03653239	0.000550682475	-0.000439138975	0.0531360025	0.0028562301	0.0018730895	0.0021187563	0.00592663175	-0.00213192225	-0.00414149275	-0.00574064725	0.00517994675	0.002931192	0.0032444515	0.002834109	0.000446244415	-0.00671515775	-0.0056981634	-0.001885779325	0.0026931875	0.0049235445	0.005386035	0.0004103245	-0.000153073275	-0.00734110175	-0.00453285775	-0.001237279775	-0.000690059075	0.003118747	0.003346191	0.000427422025	0.0014954133	-0.0034718065	-0.00515314725	-0.002416873425	-0.002053927325	0.0012053631125	0.00387081375	0.0012357713625	0.00106665835	-0.00186572175
51	1	4.50820135e-17	-6.968364e-17	0.63136705	0.0100664155	-0.00507267025	-0.0065166875	0.016369053	0.034666535	0.003360180875	-0.00274872255	0.05318753	0.003868995	-0.000959194	0.00643405075	0.00806117775	-0.0042780388975	-0.001590062	-0.00394965225	0.004155328475	0.003864660125	0.002295793125	0.002727161	-0.0013568263	-0.00912037925	-0.00088541525	0.00039019075	0.0001024589875	0.0048446125	0.00234292175	-0.00041971675	0.00068170345	-0.00776526375	-0.000271141	-0.00010720491	-0.0002291091	0.003516094525	0.001319709	-0.000668488575	0.000234593175	-0.006193195	4.18973e-05	-0.000196796875	-0.000383414225	0.003265166375	0.000759569	-0.00154565175	0.0002316358	-0.004190045
52	1	-7.4254425e-18	9.272185e-18	0.5903254	-0.00144851815	-0.0030867725	-0.01245147125	0.01193763675	0.0524327625	-0.00524331925	-0.0088020365	0.0491847525	-0.0032893233075	-0.00485901675	0.00105558975	0.00166821625	0.00772836875	-0.007932392	-0.00390421435	0.00446521675	0.000363969505	-0.000101116775	0.00454265225	-0.002549129	8.02333e-05	-0.006350832	0.0006714635025	3.37175000000026e-07	0.002596569	0.002042564125	0.00191399805	-0.00023982245	-0.00134480195	-0.0048250285	0.00125065905	-0.001134693325	0.002185186375	0.00293133275	0.000523405615	0.000490455125	-0.00106125225	-0.00281673845	0.00032884845	-0.00105141925	0.0020912693	0.002758422475	-0.000498189675	0.00051005795	-0.00091446615
53	1	-1.3662e-18	8.336733e-18	0.340616925	-0.001006672425	-0.0055677811	-0.01745036575	-0.00275560925	0.08382302	-0.0031555625	-0.01445178675	0.0590339575	0.001213385525	-0.0055076475	-0.00683670975	-0.003105923825	0.020693225	-0.00571419775	-0.006626944	0.0176106475	0.001168757875	-0.0042151736	-0.000484390325	-0.000567459225	0.00612397975	-0.00518928525	-0.00343033275	0.007536899	0.001246604375	-0.00214836835	0.001520260475	6.425935e-05	0.00160039425	-0.004541827	-0.0012096337	0.00417220675	0.000907324675	-0.000986831625	0.00080883345	9.768557e-05	-0.00054185583475	-0.0040139385	2.56694475e-05	0.002364161	0.000885103125	-0.0003589521125	0.0008245059275	0.0007323198	-0.001243424975
54	1	1.2359246e-17	-3.329936e-17	0.4237831	0.0029217445	0.001245094525	-0.00034093375	-0.00897328379	0.0743455225	-0.00080376875	-0.00495076425	0.06057164	0.00386277525	-0.000598525875	-0.00352482835	-0.0003663719425	0.0157044375	-0.003205605	-0.00634263275	0.0136549625	0.00273121305	0.0003749864925	0.00265129875	0.0015325337	0.00371149	-0.004378348	-0.00305622519065	0.00560973775	0.002227139275	0.0015604722925	0.00156173645	-0.000168607825	-0.000339500475	-0.004499915	-0.0008962621	0.00205083525	0.00251008275	0.00169988025	-6.329725e-05	0.000308215825	-0.00140651985	-0.00376580225	0.00023384035	0.000555630875	0.001950497625	0.001461452375	3.952825e-05	0.0003891972	-0.001346863
55	1	-2.13728375e-17	4.08481075e-17	0.504768175	0.00029764705	-0.0033643405	-0.00375484475	0.00524353575	0.058629945	-0.001231586	-0.00810594425	0.06077134	-0.000870563425	-0.00198084025	0.00399650025	0.002921686775	0.0082411025	-0.00339487425	-0.0051359975	0.0098623135	-8.48664999999999e-06	-3.516e-05	0.0040160825	-0.00092812525	-0.001624648175	-0.00357804525	-0.002581971775	0.00561391525	0.0019557645	0.000833645975	0.00044513275	-0.00396142175	-0.0045697525	-0.003155851	0.0003464981	0.002252063475	0.003555968525	-0.000136140175	-0.00069220315	-0.0005254793175	-0.00452327275	-0.001991083575	-0.0001432378475	-0.000176031275	0.003077296325	-0.00037501535	-0.0002910579725	-0.00029913339	-0.0033878935
56	1	2.6010531e-17	-3.728456575e-17	0.629748075	-0.0018511538	-0.00650957925	-0.00558111805	0.01183352225	0.040955865	-0.000195134475	-0.00624807285	0.0520027575	-0.003614477175	-0.001538288625	0.00898770075	0.00451322225	0.00141873775	-0.00463355825	-0.00672157275	0.00669061725	0.00030389205	0.00346162875	0.003118088125	-0.0023842951	-0.00525471	-0.00524013345	-0.00206165235	0.00195218567	0.00303798425	0.0023266815	-0.00156912375	-0.0010196075	-0.004826369825	-0.003912841375	-0.00051796305	-0.00030910485	0.00326892095	0.001029969175	-0.00072681164	0.0001981767	-0.003845947725	-0.00317521845	2.071185e-05	0.00027381375	0.00246993825	0.001423338725	6.6167525e-05	0.000290212475	-0.00370818175
57	1	2.34203475e-17	-4.59989375e-17	0.571171825	-0.00304771825	-0.00529661825	-0.001496223075	0.0030275223	0.0522008425	-0.00199435235	-0.0054716995	0.0614218875	-0.003486234	-0.0019810309	0.004284678425	-0.0004451	0.00617679225	-0.005171325	-0.00596975875	0.00869081525	0.000201968575	0.0012280711	0.00422152225	-0.0040616715	-0.001369452075	-0.0048143935	-0.0001844986225	0.00469890275	0.002769670825	0.0018876735	-0.000859714925	-0.00195949865	-0.002891418875	-0.0034710385	0.0018836525	0.0003713056875	0.003192795875	0.0012666726	-0.000448748175	0.001276440635	-0.002021535775	-0.00154341733	0.0008735693	0.0001052105	0.0022163755	0.000984217815	0.000175137125	0.00073911125	-0.00147966955
58	1	-3.2196275e-18	5.083735e-18	0.5550268	-0.00287177575	-0.0072754052	-0.002387347	0.00160770975	0.0502432225	-0.00568595325	-0.00861978175	0.058539795	-0.000544368175	-0.0024404647	0.001088353075	0.001669064	0.002530833825	-0.0097373485	-0.007411948	0.0015579535	-0.00107545045	0.002027452765	0.002945621	-0.0004294794	-0.002566156675	-0.00935447	-0.0033226465	-0.00310734475	0.000713285275	0.00348481025	0.0006159012	0.000272345	-0.0014416419	-0.00870868775	0.000527599825	-0.00365060325	-3.48161e-05	0.003310265	-0.000772484525	0.000325763575	-0.0002120147625	-0.00533765275	0.0009321832	-0.00231544175	7.1520875e-05	0.0026155265	-0.001636055075	0.001144701	0.000729816825
59	1	6.9126225e-18	-5.0429025e-18	0.664629525	0.0020157487	-0.005669727	-0.00860179875	0.0140911055	0.0340312075	0.000433299475	-0.0030434745	0.0428274975	0.00022395101	-0.005025704	0.00392963675	-2.097925e-05	-0.003480197415	-0.00331438	-0.007221362	0.006466418	0.00500625175	-0.00168401235	0.00267675235	-0.0050301665	-0.010661214	-0.00495219525	-0.00219542025	0.003086852875	0.006793345	-0.0018270467	7.93847275e-05	-0.0015876041	-0.0092758975	-0.003296623975	0.000188744875	0.0001779397625	0.005747902	-0.001120170525	0.0002801006825	-0.0003673276275	-0.0068479215	-0.001878336	-0.0005891889	0.000212381125	0.00441211475	-0.0012208249	-0.00035503965	-0.000193476975	-0.00426886925
60	1	-1.0344905e-17	2.432448e-17	0.54303585	0.00630174525	-0.01220846675	-0.016301763	-0.00017380045	0.05635105	0.0032865770175	-0.00556450475	0.05644967	0.002351113	-0.00794947175	0.00736500225	0.0067664375	0.00918978575	-0.0025615655	-0.00768178475	0.00883733525	-0.000852712425	-0.0005100667	0.0068814015	0.00079889625	0.0011318819625	-0.004691937025	-0.0035734145	0.003444923	0.000201132025	0.00197495375	0.001790904335	-0.00197927725	-0.001312606925	-0.004112932525	0.000459813775	0.00126456695	1.8125775e-05	0.001954471325	-0.00044243705	4.79199e-05	-0.00070197845	-0.00271359025	0.0002966401075	-0.000347407025	-0.000909363825	0.0016373864	-0.0002093496	0.00040511625	-1.1516475e-05
61	1	1.477600975e-17	-3.59739465e-17	0.528709025	0.0032112795	-0.0018523945	-0.0009662279175	0.00556348375	0.0561682625	-0.001038378725	-0.004775948	0.06474859	0.0036322287	-0.0004452305	0.00352213725	-0.001883327525	0.006704641	-0.0036481675	-0.00556882475	0.00913417075	0.0051282745	0.00104973335	0.001862973675	-0.00324223675	-0.0012110439	-0.00484354025	-0.0026381785	0.001744390475	0.006598624	0.0011325525	0.00117534135	-0.0018799161	-0.00324365125	-0.00422745725	-0.00015178865	-6.257315e-05	0.00533526925	0.0007390897425	0.000429222025	0.000868698675	-0.00286623075	-0.003325130325	-0.0001948590625	-0.000602381095	0.0040028615	0.0005573038275	-0.0003919901575	0.001159774475	-0.00203867525
62	1	-1.466332775e-17	3.084877075e-17	0.620355275	-0.00783580625	-0.010169534	-0.01332707725	0.01120480575	0.0447236475	0.00666180175	0.00567599435	0.0512121	-0.00833736575	-0.005245460925	0.007967731075	0.000868595775	0.00446545285	0.001601681075	-0.007860533	0.003947619525	-0.003746607475	0.002657732025	0.00717087575	-0.00628654975	-0.001587569375	-0.002095138325	-0.0042190665	0.003369613025	0.000864191175	0.003462815	-0.000256202575	-0.00422385	-0.00362723675	-0.002142346675	-0.00025478465	0.001554186675	0.0023172934	0.00249984125	-0.0006688631675	0.00046140075	-0.00272860425	-0.00175606945	-1.05147499999999e-06	-0.0002884503	0.0017052548325	0.001445891875	-0.000709196325	-0.000157515075	-0.002113496655
63	1	1.01578475e-17	-1.51125775e-17	0.6830124	-0.0052674625	-0.00227511575	-0.004760603	0.0203455375	0.0339159675	0.00058190485	-0.002798332575	0.052736495	-0.00825129875	0.0011803874	0.00371597475	0.00790977975	-0.0017079163	-0.003596902925	-0.00343340125	0.0008153151	-0.00476427975	0.005003194	0.005567887	0.000958186875	-0.0043106535	-0.0038078595	-0.00249982875	-0.0016424858	-0.000773632075	0.0055656455	0.000913490425	-0.00042679745	-0.00330936225	-0.00397787625	-0.001130967	-0.001174835275	0.000522390175	0.00422970325	-0.0008763135	-0.00047934265815	-0.0020655955	-0.00352559325	-0.001005762925	-0.0007749141625	0.00179289825	0.0032593075	-0.000636730725	0.00026383325	-0.001838823375
64	1	3.09920275e-17	-4.9516205e-17	0.6671045	-0.006004582275	-0.00369789325	-0.00706430225	0.012591566	0.0382524125	0.001840343375	-0.0021845325	0.0519772425	-0.0078643725	-0.00309179425	0.000104436325	0.00527450425	0.00199949525	-0.00388638075	-0.00806433375	0.001910383885	-0.0031015595	-0.0003580905025	0.00204743425	-0.00285190875	-0.00217590995	-0.0044470085	0.00114392446	-9.099825e-05	0.00116142365875	-0.000503606175	-0.0009260602475	-0.0015603097075	-0.0023258385	-0.002276257275	0.00081641945	-0.000878396775	0.002268158275	-0.00098611885	-0.000666248505	-0.00011382895	-0.001742061325	-0.001417962	0.0002099857	0.00036156885	0.00274653675	-0.001262938725	-0.000546811175	-0.000257284325	-0.002134817975
65	1	9.9311575e-18	-3.51766325e-17	0.4468463	0.0015327695	-0.0009717916	-0.0133047	-0.0009184349	0.0715687475	-0.0029047525	-0.01023775275	0.0668426375	-0.000500563	-0.00435917875	-0.00428866175	0.00069274545	0.0125979075	-0.003680914925	-0.003458135025	0.0173620075	0.000443387925	-0.003276807335	0.00204408475	-0.000444016275	0.00094014125	-0.003445545075	-0.001392085445	0.00666797475	0.00050376795	-0.00115093165	0.000671481945	-0.000904400465	-0.0025895965	-0.002538310675	-3.3777175e-05	0.002477334175	0.0011693523385	-0.0009073455	0.00088341665	-0.000208467025	-0.0027909545	-0.001952990575	-0.0001827872175	8.8570375e-05	0.00044821215	-0.00025150625	0.000942713425	0.000676063275	-0.0022778241
66	1	-1.882949025e-17	3.4261095e-17	0.5710257	-0.011529232	-0.0148704705	-0.0231368475	0.017605647	0.04936127	-0.0015830957	0.0030564327	0.04972418	-0.009517496	-0.01086777575	0.002249595	0.002384942175	0.0073221465	-0.004845844825	-0.00253223885	0.0011337465	-0.003947963125	-0.00433637275	0.003966431325	-0.00338814975	0.0008521366	-0.0049963545	0.00193683125	0.00017219675	6.6110425e-05	-0.00176793125	0.0001025581	0.000527394	0.000296894225	-0.002797173175	0.0020233466	-8.44187500000002e-05	0.000665098675	-0.000220233475	0.000448554425	0.00174082105	0.00035099855	-0.00199831105	0.000331357675	0.0004984725	0.000724358375	0.0007668039875	-0.0016257049	0.000843915475	0.000240949125
67	1	-2.7758293e-17	3.98163925e-17	0.618396975	-0.00260604575	-0.00185742375	-0.008645679	0.0083275285	0.04466036	-1.55937500000001e-05	0.00024287725	0.05555492	-0.00653455525	-0.00279925795	6.02802500000001e-05	0.00747802625	0.00360105975	-0.0019548416	-0.00509652	0.00420104925	-0.00378473475	0.00103118355	0.00528671225	-0.001917282075	-0.0022739045	-0.0036881455	-0.00235007305	0.001811201025	-0.000547549275	0.00309707655	0.0001368957465	-0.001953769175	-0.003216139	-0.00290462925	-0.000148264025	-7.924075e-06	0.00074419745	0.001800310775	-0.001389809125	-0.000589413225	-0.002469488125	-0.00194448565	-0.000376690825	-0.0005226815175	0.00093456836	0.001089699	-0.00182134275	-0.000303514195	-0.002154295025
69	1	-5.41488275e-18	5.80549e-18	0.439737325	0.0046115764	-0.0019872983	-0.004258493	-0.0039838777475	0.07552493	-0.0005823816	-0.00444505575	0.054537485	0.00270581025	-0.002246288	-0.0014979317575	0.00655142225	0.018070005	-0.00283953975	-0.004703486925	0.01121537225	0.001228141625	-0.000508316925	0.00341361725	0.00083431985	0.0057010335	-0.00390338325	-0.00333920615	0.00437709175	0.001210588	0.00112082305	0.00179554075	0.000689150325	0.0014904017	-0.00444597175	-0.002100494125	0.00157910415	0.000995015825	0.00138030625	0.00091671191	0.00070757105	0.000193054	-0.004138128	-0.00067427175	0.000481890725	0.000595474625	0.001461759	0.000417029025	0.00078518665	-0.000190567575
70	1	2.04155e-19	4.801635e-18	0.50081805	0.003604818275	-0.003613314825	-0.008841171	-0.000131248	0.061041805	-0.0014176065675	-0.0103214685	0.05973198	0.0036738723975	-0.00413887725	-0.00012854725	0.000835530525	0.008903308	-0.0057634265	-0.0085641055	0.0121211425	0.0023902443	-0.001338437475	0.003756620825	-0.00125371565	-0.00071661065	-0.006523509	-0.002775192275	0.0037239775	0.0035265907	0.0007791086	0.001844457675	-0.00179202005	-0.00338927525	-0.0059452	-0.000741240775	0.0013710652	0.00294044495	0.00114541415	0.0007605157	-0.0001430216075	-0.003264451125	-0.004929642	0.0001838193525	0.0002095031	0.002219045525	0.00152336135	0.000405847975	0.0002082321	-0.0028564735
71	1	-6.73879e-18	7.684165e-18	0.45907815	0.0022404076	-0.00533407095	-0.00902776225	-0.0062745285	0.06733071	-0.002852716975	-0.011914762	0.0613612475	0.0029603583	-0.00617666725	-0.00090757275	-0.001565805	0.011618263	-0.00595718975	-0.0052278675	0.01221676925	0.00275255357	-0.002313761525	0.00498511525	0.000562261675	0.001671541225	-0.00604288225	-0.003902882125	0.0028231025	0.002413705	0.0002024201525	0.002758579	-0.001259162025	-0.001748705925	-0.006065441	-0.0004128003	-3.41950249999999e-06	0.002824558075	0.0011802511625	0.002060146	-0.00080453865	-0.002055536	-0.00511345575	0.00026619345	-0.00077549119	0.0024603495	0.0015011912	0.0016077795	0.000744547475	-0.00227695725
72	1	1.599366625e-17	-3.6998335e-17	0.480520225	-0.001478834425	-0.0034784275	-0.0081846675	0.0059362125	0.062063555	-0.00534277475	-0.01114169525	0.0754173625	0.000475501075	-0.00181668555	0.004551094	0.00198093325	0.00617663225	-0.0069497795	-0.003997942	0.01024546075	-0.0001646598175	0.001323645	0.00630596675	0.00131064376775	-0.000942348815	-0.00702081425	-0.002088803275	0.0021659415	0.0006940796875	0.003629696625	0.00213711975	0.00136279225	-0.00240443475	-0.00622810025	-0.0001665068375	0.000102485275	0.0001362833675	0.00358201	0.0003014907	0.00133982275	-0.0023882195	-0.00504684475	0.000361727025	-0.0004550915	-0.00017494745	0.00273110775	-0.0003622976	0.001030046	-0.00166341225
73	1	5.89060225e-18	-2.016135e-17	0.419859125	0.0033942525	0.00037169985	-0.00329349125	-0.0058518041	0.0761439025	-0.001553527975	-0.00905792075	0.0624336675	0.00149686075	-0.002580631825	-0.000784770325	0.0034734571	0.01634639	-0.0033694925	-0.00477369775	0.0161335975	0.000730608325	-0.00078233415	0.002127809575	0.0001915639	0.0039778615	-0.00368188575	-0.002062073875	0.006632859	0.001616391675	0.0003397648475	0.00124619965	-0.0007040675	-0.000141717875	-0.00288591425	-0.00024850655	0.00301063445	0.00133506105	0.0001364487	-0.00080541947	0.000880267025	-0.0014116466	-0.00200626615	0.000368118025	0.0012213860125	0.001066601225	0.0001238092	-3.58776e-05	0.0003948926825	-0.0010931601925
74	1	-2.0234e-19	3.00337e-18	0.36649275	0.000721050225	-0.00378177225	-0.0070325095	0.00423812175	0.0811014825	-0.003236821025	-0.010995769	0.0637319525	-0.00061886925	-0.00376058945	-0.00190349555	0.00120288525	0.019473965	-0.004935978	-0.00748381825	0.01313285	4.091827e-05	-0.00115846115	0.00424892025	-0.00088964675	0.0066607315	-0.00560147175	-0.003200938575	0.00728838425	0.0010984903225	0.000819818105	0.0032400525	-0.000353897475	0.00148813985	-0.00443043	-0.000666092275	0.00374513225	0.00063347143	0.00162738025	0.00104488606	0.001006487845	-0.00019298765	-0.0038632545	-0.0003481758925	0.0005479805	0.0002234509175	0.001367431525	0.000208588859	0.00079665985	-0.0002436369
75	1	2.75883075e-17	-5.13245e-17	0.528213675	0.003714676025	-0.0058945975	-0.013369715	-0.003628149	0.05685059	0.000122475025	-0.00415823175	0.0626029475	0.00248911349	-0.00427557675	0.000628388275	0.00276186625	0.00635203	-0.0031224522875	-0.006839605	0.011828965	0.00166165375	-0.000299479125	0.003370052	-0.001405985125	-0.002832199125	-0.00464115125	-0.002735461	0.00400167325	0.00228463075	0.00128796325	0.000419891935	-8.4514225e-05	-0.00525658875	-0.00374527875	-0.000427364875	0.001219121075	0.001471718	0.0006594691	-0.00082813845	0.0018466125	-0.004540103	-0.00287305175	-0.000347281	-0.000755104475	0.0003918526	0.000730812525	1.0991875e-05	0.000593267735	-0.0033848915
76	1	2.719550125e-17	-5.44338525e-17	0.468795625	0.00365217465	-0.00251584625	-0.00337702075	0.0070622175	0.0613915375	-0.002319767075	-0.00316899395	0.0653486825	0.002009111775	-0.001451417425	0.0018708275	0.003358346025	0.007871269	-0.003137583575	-0.002628857	0.01028379525	0.0015317748	0.0009744101	0.002785055775	0.000306496315	5.547455e-05	-0.00443730275	-0.001981546	0.00377338075	0.002142214125	0.00192749365	0.00078498165	-0.00087914615	-0.002031397875	-0.00431720025	0.000143822975	0.0008508368	0.002367461	0.00174397285	-0.0003074190625	0.00039266974	-0.00175355755	-0.003687984	-0.00017592066	-0.00013900345	0.00141466	0.001195672325	-2.081635e-05	0.00059272165	-0.00081574817
77	1	-2.03776465e-17	3.4119425e-17	0.575503975	0.00591766365	-0.00123119875	-0.00154278	0.013158165	0.048947685	-0.0026629175	-0.00714151225	0.0601385775	0.00219227225	-0.0011704455	0.0010066662	-0.00034982075	0.00623731175	-0.00480239375	-0.0033035415	0.004004121225	0.00280014025	2.41416e-05	0.0026778059035	-0.00280346175	-6.4247625e-05	-0.0052848205	-0.0029677206225	0.0009993574	0.00293434105	0.00106170275	0.00085098725	-0.001951334875	-0.00184054015	-0.00593094325	-0.001337287925	0.0008543816	0.002346381275	0.000949839	-0.00035089424	-0.00076716875	-0.0016916818625	-0.00438883825	0.000193578085	4.3779325e-05	0.0021046413525	0.00049465595	-2.87018075e-05	-0.000357360925	-0.001381268175
78	1	1.469563225e-17	-2.8739645e-17	0.428302225	0.00213448425	-3.14157999999999e-05	-0.00491564175	-0.001171154775	0.070331395	-0.00325564625	-0.010813963	0.0608398875	0.00093908325	-0.001158984175	-0.000884264725	0.0031846427	0.0127562225	-0.00560661475	-0.005733874	0.01128677925	0.0013781855	0.00088944875	0.005302171	0.001282158075	0.002674380675	-0.00665793975	-0.0040263385	0.002648286425	0.0007708341	0.00297687	0.00343346925	0.0001019676725	-0.00075992943375	-0.006350487	-0.0006881963	-0.0001757605675	0.001221138	0.00307743225	0.00070722565	-0.000200481125	-0.0009888417	-0.0049968565	-0.0003577272	-0.00182696025	0.00062673325	0.00302812275	-9.59723e-05	0.000480634175	-0.000495309225
79	1	1.367161575e-17	-2.86953075e-17	0.530615075	0.003877967	-0.003869817725	-0.01139393025	-0.0018075705	0.0594525975	0.0004486427	-0.003464619	0.062532265	0.001388208925	-0.00434350175	0.00066415005	0.0037907575	0.0073370125	-0.00195824765	-0.0021756815	0.0122959095	0.00149910025	-0.000847082725	0.00358539575	-0.0001420082	-0.00269807325	-0.00243758355	-0.0010529093	0.00416520475	0.002668027475	0.00017520435	-0.000221501825	-0.001738760875	-0.005054475	-0.0017527242	0.000152162575	0.00089542125	0.00302291485	-0.0003157361	-0.0003130182025	0.00035685345	-0.00440206275	-0.00163237635	-0.000511386	-0.000858554325	0.00208345425	-0.000208272675	-0.000403253175	0.000171967075	-0.00357891075
80	1	4.77733e-18	-2.32235095e-17	0.3700355	0.00200771175	0.00312727975	-0.0082236503375	-0.0239849125	0.08515266	-0.00591902925	-0.00900246585	0.05614433	0.003126014375	-0.0026425826675	-1.7789e-05	-0.001603278325	0.0212314425	-0.003657223375	0.000546454075	0.0128138515	0.003433367	-0.000464416	-0.000371036175	0.00200924025	0.00803423075	-0.002384432625	0.001096694	0.0049956475	0.001905115625	2.5993275e-05	0.00047488375	-0.0004342117	0.0029776255	-0.0010929688	-0.00014215605	0.00354038125	0.0021259651	0.000166914	0.00045651825	0.0002445866	0.0009305661	-0.001098322	0.00018947285	0.0019480756275	0.001845879425	0.0003764333	-0.000173616425	-3.724095e-05	-0.00040871005
81	1	-9.640802e-18	2.227687425e-17	0.3923539	0.00584365975	-0.0017676705	-0.0046765925	-0.003948466925	0.074770555	-0.004472068	-0.0149978825	0.0623506975	0.0048571085	-0.001331197025	0.001685372275	0.00139398975	0.01369812	-0.00686666475	-0.00846278025	0.0142715485	0.0037475792925	0.000534164325	0.00384256225	-0.000930320525	0.001803123025	-0.007240008	-0.00491306775	0.00535685575	0.0041039355	0.00184691315	0.0023723581175	-0.00063296154	-0.00120405735	-0.0066723245	-0.001070963225	0.001616187775	0.00318466975	0.00197118895	0.000818887125	0.00025709875	-0.00212067345	-0.00477986525	0.0001400476925	-0.00066274125	0.0027178595	0.001632549675	0.00012299969	0.000902354175	-0.001244399575
83	1	1.967459175e-17	-2.644245875e-17	0.66639555	-0.01151164125	-0.00793628725	-0.01277913375	0.00238018525	0.0345552375	-0.00047103225	-0.00736412	0.0458544725	-0.00851669425	-0.0044952315	0.00421935325	0.0026869135	-0.00075831975	-0.006902009	-0.00794305125	0.00275246675	-0.003185512	0.001201385825	0.00456277025	-0.003960145225	-0.0067574685	-0.00740055025	-0.00179911675	0.0012232125	0.0008626759	0.00156006575	-0.001559850025	-0.000353792125	-0.0066138715	-0.00480874525	-0.000293642475	-0.00211505185	0.0005899221	0.0015479675	0.00052933425	-0.000475653475	-0.00518535825	-0.0031919595	-0.000691725494	-0.000116099325	0.0010884289	0.00182500975	-0.00089411625	-0.0007722165	-0.00470395425
84	1	-6.52896e-18	7.2670475e-18	0.575206425	0.0022099981275	-0.00997205525	-0.0158525	0.01103188825	0.0522520975	0.0002302361	-0.00044006975	0.0597463425	-0.002064725425	-0.00704115125	0.00092575415	0.004703935	0.006014227	-0.00180426075	-0.004006316	0.00911629325	-0.000536601	-0.002017787575	0.00478049	-0.0019192797	-0.002660497975	-0.0030529445	-0.0021673355	0.00453637475	0.000347355275	0.0009712315	0.001409245675	-0.00184579625	-0.0047059285	-0.0032384115	-0.000342780375	0.00123328235	0.001609802125	0.001321322595	-1.73582625e-05	-0.001181421625	-0.00400176	-0.0024664525	0.000544378115	1.802207e-05	0.0014420600575	0.001531102925	-0.00077087845	-0.00034888924	-0.00258581745
85	1	-8.5030495e-18	2.36023625e-17	0.49496785	-0.003303281275	-0.00245682425	-0.00172365145	0.006295961	0.0627192625	-0.001901995775	-0.00721613225	0.0555245025	-0.00130274675	-0.000148218725	0.0065055485	-0.002677085875	0.01258759875	-0.00400360715	-0.0052586355	0.01158357675	0.00293090075	0.00144935475	0.003090406025	-0.001222125075	0.00264516775	-0.0045571045	-0.001568860275	0.00476311725	0.0031126135	0.0020851845	0.000824478745	-3.46587750000001e-05	-0.000664472675	-0.00353563975	-0.0004964593	0.002962277225	0.00329019875	0.0021586175	0.0008479794025	0.00091054305	-0.001323011975	-0.00259209925	0.00020944755	0.000597162225	0.0026472295	0.0023155545	0.0003659926425	0.00092326435	-0.0014704046
87	1	6.17063e-18	-1.2475265e-17	0.494677675	0.00253828075	-0.00547826025	-0.001748015	0.0108170243	0.067495465	0.0018729041425	-0.00563297925	0.06308534	-0.004289309725	-0.002776741975	0.0037070865	0.00459012025	0.01316911125	-0.0018139878025	-0.002175525125	0.01207315	-0.002937976	0.00190087035	0.00203875225	0.000164763925	0.001588028025	-0.00269663	-0.0019602755	0.005160132	-3.174715e-05	0.001899005	0.001324501625	-0.0014735625	-0.00220417195	-0.002792258	-0.00135996116275	0.001682958	0.000531318715	0.001465854	9.49663125e-05	-0.000277552275	-0.00251067075	-0.002246122225	-3.105318e-05	0.000814384625	0.000736393415	0.001672505825	0.0004467137375	-0.000109134075	-0.0019842297
88	1	6.9942175e-18	-1.2464075e-17	0.548779425	-0.00109000175	-0.00760374775	-0.00803201675	0.01244199775	0.0582843675	-0.001990851125	-0.00728321025	0.0587656825	-0.002830557375	-0.00378925675	0.0050735014	0.002398925525	0.00970181925	-0.00459145425	-0.00466364225	0.0083345825	-0.0009079533	0.0006010167	0.00403843275	-0.001789088425	0.0005556134	-0.00501554925	-0.00314361625	0.0024886616	0.0016190437	0.001335901	0.0004241796	-0.003116998	-0.001315738375	-0.004596697	0.00053627785	0.000589603575	0.0023871155	0.0014260122425	-0.0011883535	-0.00041811399	-0.0016185968	-0.00333651075	0.000231051175	0.00037679805	0.0021261215	0.000621578925	-0.0007968729	0.000258585525	-0.00167192565
89	1	2.43671749999999e-19	-8.64125000000001e-19	0.60571855	-0.00843774525	-0.00325699275	-0.01154278475	-0.0002208345	0.05059113	0.0013100928	0.000694863505	0.0493461925	-0.0055103415	-0.005369809	-0.0030432582	0.00204266275	0.00874253725	-0.00272229375	-0.006327275	0.0059663	-0.002999231675	-0.002175767	0.00410067125	-0.00116489685	0.00035497285	-0.00561873	-0.003932557	0.0025036233	-0.000870221025	-0.000200196575	0.0009700547	-0.000767812925	-0.00152620735	-0.00463431275	-0.001002788025	0.00152267625	-0.000248769825	0.000833603999	0.00027682195	-0.00031348155	-0.002043138275	-0.0040106055	-0.0006250851	0.0003791195425	3.947785e-05	0.0010300757	-0.0005015607	-0.000298556155	-0.00212990275
91	1	-1.93548275e-17	3.134491e-17	0.674036425	-0.000300746	-0.0040410105	-0.006635465275	0.023304515	0.0411678175	0.002034221325	-0.001342195155	0.050411635	-0.008293861	-0.003502038	0.00219907225	0.00272233165	0.005018335	-0.001586564975	-0.0046442575	0.00667677925	-0.0046805415	0.0005771964	0.00414521225	-0.004830038	-0.002199349	-0.0026689445	-0.00141128825	0.00366438275	-0.000925368125	0.0015403146975	0.000449699775	-0.0028476945	-0.0040390715	-0.002280177275	6.79548e-05	0.00225331025	0.00093092996	0.00088402768425	0.0001019069	-0.001307787625	-0.003974305	-0.0010832354	0.000512152825	0.000544432925	0.002100273	0.000650561505	-0.00022441455	-0.00084726865	-0.00333539875
92	1	3.2072682e-17	-5.5119482e-17	0.575266875	0.00332906755	-0.000213186575	0.0056177725	-0.00021282725	0.05149115	0.002555961625	-7.02258e-05	0.0621005625	0.000917419275	-0.00126958325	-0.00360189325	0.0031958214	0.004945992	-0.001798158275	-0.00729667725	0.005637124	0.0005175081	-0.000501859	0.004642455775	-0.00249564625	-0.0025583757375	-0.0039855585	-0.00323902985	0.00472727975	0.001186117935	0.00071925195	-0.001172796225	-0.000519112025	-0.00395756675	-0.0035098725	-0.00029860405	-0.000577558175	0.000864015125	0.00038814255	0.000423444	0.0007499514	-0.00308148825	-0.002878890875	-0.00089166213	0.0006570822	2.67603e-05	0.000439208	0.00072014515	-3.25963e-05	-0.0023672035
93	1	1.101346925e-17	-3.1150957e-17	0.35810555	0.0006165375	-0.0092892055	-0.0266793825	-0.01107955075	0.0837736725	-0.00403393375	-0.01268322475	0.0568028675	0.002037618775	-0.0099070715	-0.003492459	0.00061734225	0.0224048575	-0.00605153625	-0.00494520425	0.014461115	0.0012745310125	-0.0047090735	0.00381724875	0.000926740675	0.00855528225	-0.00502478825	-0.0023851755	0.006582958	0.0010387475	-0.00141995765	0.0037270865	0.000647769125	0.00333213225	-0.0047039065	-0.00082089525	0.0026059735	0.00035610725	-0.000421821925	0.001977763	0.0009628068375	0.001408806575	-0.0040544135	0.000394447575	0.00042579385	-0.00022466615	0.0003185746925	0.0013575719	0.001550701525	0.001029053725
94	1	-1.558360825e-17	1.294425e-17	0.62199155	-0.0034556355	-0.00189357225	-0.008875566375	0.0037146365	0.0418599575	0.00217425275	-0.00012247925	0.0494436675	-0.002903507	-0.00133211005	0.003243222	0.000458296525	0.000562094275	-0.0014031075	-0.007103511875	0.008011344	0.002212736375	0.00215098625	0.0006026585	-0.0073909015	-0.006873007	-0.00414781325	-0.00035787515	0.002642520375	0.0057906205	0.000982757	-0.0015109946	-0.001837294525	-0.00699657625	-0.0024040504825	-0.00025544325	-0.00061332923	0.00415738675	-0.00043380825	-0.001690390075	0.000767937325	-0.005328588	-0.0027737465	-0.00122454719	0.000311752675	0.002997666775	-0.0002269415	-0.000960761075	0.000791177825	-0.0045974075
96	1	1.7065661475e-17	-3.33792775e-17	0.531228675	0.00046723125	-0.0057435051	-0.00941485375	-0.008210279375	0.0607348375	-0.00098704028	-0.0031650306	0.0554756575	0.00207157325	-0.00385563865	0.00467098925	0.00234308635	0.01041056175	-0.00352783975	-0.0023191867875	0.009398173	0.00020209475	0.000565778185	0.0040320655	0.00141472186	0.00146293843	-0.003875719	-0.00107978425	0.002429012535	0.000886193	0.0014980216	-0.000296750475	-0.00074825275	-0.001454450725	-0.00310891225	-7.6287425e-05	0.000982682575	0.00071086075	0.0009541154325	-0.00059993219	0.0007643395	-0.0018330985	-0.002547271	-0.000547316125	0.000517193175	0.0002550537	0.001117951325	-0.0002230334275	-2.7382125e-05	-0.001899976
99	1	-1.092277575e-17	2.4181955e-17	0.43734095	-0.002115962975	-0.00352173925	-0.0029159255	0.00630090475	0.071628625	-0.001768390875	-0.0070923771875	0.0633431825	-0.00291358475	-0.002618365125	-0.00160371125	0.0002226	0.0155140525	-0.00434868775	-0.00535866475	0.01289120625	-0.001044552655	-0.00176833	0.0023218943	-0.00329698775	0.00430871725	-0.00499351025	-0.001605230875	0.00378564725	0.00060931075	-0.000384808775	0.001270359175	-0.00275131325	0.000783049125	-0.00418760075	0.001186767825	0.000617255375	0.001402274875	4.00725e-05	0.0008539055	-0.000275301525	6.5934325e-05	-0.0030034522	0.00060563873425	-0.0003808786	0.0009011133	0.0006224186975	0.000603089	0.000494920495	-0.0001740064
100	1	-2.5810725e-17	3.255603e-17	0.556382575	0.002802358	-0.00720559975	-0.0098108065	0.006993627175	0.0549841125	-0.00062293895	-0.000943951225	0.0623656175	-0.0005386525	-0.00345586005	0.001187660355	0.0069510185	0.007333172	-0.001553794225	-0.00425662	0.0089085755	-0.000281270275	-0.00091657425	0.0023523302	-0.000379631625	-0.0010597940575	-0.0027012815	-0.001299505375	0.002366110125	0.0013198666	0.0007581288	0.00175857295	-0.000853574175	-0.00326103025	-0.0025348950675	0.0002758001325	0.0007451741	0.00218121609725	0.001193045825	-0.000234359425	0.000883655725	-0.00303569653725	-0.00155648925	0.001099215655	-0.000146206625	0.001901187475	0.000744326175	-0.0002465190525	0.0010269262	-0.00260355095
101	1	-1.12212285e-17	2.4317585e-17	0.405834375	0.002192915	-0.00715987775	-0.0270398925	-0.013585764	0.0777071525	-0.00302672875	-0.008256308	0.059320595	0.003066048	-0.0074194355	-0.0021347588	-0.002378840325	0.01886618	-0.00313940425	-0.00541605325	0.01141587	0.0020180899	-0.003896469	0.002012759475	-0.000217238075	0.00695698975	-0.00392884375	-0.0045462765	0.003834436	0.0012823097	-0.0006311969	0.00221437795	-0.000722955565	0.0020057390925	-0.00438886525	-0.00227194725	0.00244692225	0.001154596575	5.0796825e-05	0.0007470424	-3.11282499999994e-06	0.00023816635	-0.003695373	-0.0009704526	0.0008145354	0.000598569125	0.0006528989	0.000292823325	0.0009107561	-0.000651034625
103	1	-3.985891e-18	5.692551e-18	0.6273222	-0.0058937135	-0.00783382075	-0.009677021	0.0050102785	0.03851326	-0.002918685475	-0.0083821975	0.048413035	-0.00526475425	-0.00493042375	0.003180724375	0.004088471	-0.001127968875	-0.006263816	-0.0068393015	0.0017214444075	-0.002586474225	-0.000421701925	0.0042466895	-0.00115462005	-0.006243105	-0.0064905815	-0.002073420425	-0.0001622473	0.001208174	0.0012442842	-0.00027353585	-0.002003007475	-0.00721124925	-0.00531357	-0.000438923375	-0.000317995225	0.002286264975	0.0007613743075	-0.00025314695	-0.00071131375	-0.0055879895	-0.0039989935	6.8196375e-05	-0.0009217831	0.00239018035	0.000562903325	-0.000597115925	-0.00031556625	-0.00451921325
105	1	-2.94225825e-17	5.14608225e-17	0.5012927	-0.0009476245	-0.0069447225	-0.01500108575	0.01749480825	0.06433446	-0.00012891295	-0.0073605405	0.05762659	-0.00364535425	-0.0044754755	0.00382002	-0.000427033125	0.01117049475	-0.0036410735	-0.004812222975	0.0113927235	0.0001159907	-0.0002090159	0.004273417075	-0.00379467225	0.001243564825	-0.0040315585	-0.001901298575	0.0041621045	0.00210658985	0.001330078725	0.0024494795	-0.003849337	-0.00223543825	-0.00363427175	-0.000233185175	0.0007936253375	0.00298122825	0.001218112875	0.00020437935	-0.0004739257175	-0.0017747206	-0.00284117525	0.00016442710035	-0.0005626008	0.00263355975	0.0009157596	-0.000174295775	0.0002305109475	-0.001472937925
106	1	1.8081675e-18	-9.3682125e-18	0.4272411	0.000939011625	-0.00792993175	-0.0206453405	0.00029952	0.0703850425	-0.0042710295	-0.01149364975	0.06845396	0.001296406775	-0.00592775625	0.0018424065	0.000423328325	0.0115763905	-0.005310044	-0.003070801	0.01295435975	0.001648798	-0.0021666549	0.0074841615	0.0002379215	0.001032885475	-0.00575010725	-0.00231785725	0.00376804225	0.001560347075	0.001958728675	0.00548521875	-0.0007406668525	-0.00212225295	-0.0055450015	1.9422725e-05	0.00154341235	0.00153855325	0.00293566675	0.0017095964	7.18137499999996e-06	-0.00246824475	-0.0044548815	0.001120061905	-0.0003336553025	0.001458385875	0.002644875	0.000906893355	0.000278046	-0.001820614125
107	1	-1.364240625e-17	3.54030725e-17	0.401380725	0.0045231945	-0.0038666255	-0.00450599775	0.00609365675	0.0783793775	-0.00128844425	-0.0086353875	0.061364645	0.00088062575	-0.00214974015	0.000961834	0.00344689815	0.017125005	-0.00458744875	-0.00747118	0.0162828225	0.00213135	0.00039751266	0.004834498	-0.001571878625	0.00352137825	-0.00531246025	-0.00265206	0.00783855125	0.003118211	0.00186849725	0.001041074375	-0.001970274425	-0.001051285075	-0.00405931775	0.0006759805	0.001244724125	0.00293881625	0.001724026	0.0008513135	0.00133530175	-0.001304201075	-0.0030347695	-0.0009291354325	-0.000179826925	0.0021172915	0.00212748625	0.00187288975	0.00018231635	-0.00156842625
108	1	1.166906725e-17	-2.45262975e-17	0.4963557	-0.002611126425	-0.0057843445	-0.010800932	-0.00842539135	0.066770185	-0.00035773785	-0.0016142185	0.0564095375	0.000443003925	-0.00432610505	-0.0013209243125	0.001654116925	0.015257265	-0.00196425625	-0.00371430975	0.01056248425	-0.000490290975	-0.0011412385	0.00237148415	0.00065577895	0.00338521375	-0.00239743725	-0.0021458940125	0.00541907175	-0.000556347075	0.00058616316	-0.000140535675	-6.456226e-05	-0.00108152027	-0.00136839525	-0.0002799259	0.002234255875	-0.000845949135	0.0007520796	-1.25966e-05	-0.000187917725	-0.002310629675	-0.001232366875	-1.790225e-05	0.0005753402975	-0.000719934	0.000188258115	0.0005757904075	-0.0003578756	-0.002248440275
109	1	1.806908875e-17	-5.571252625e-17	0.399206525	0.00172407075	-0.00836637175	-0.02311523	0.00116638975	0.07723524	-0.0042791255	-0.0092573265	0.0591184	-0.0006850558	-0.00649081125	0.0031516426	-0.000873702225	0.0182978475	-0.00638907525	-0.00801052875	0.0145265925	0.00145992705	-0.00342182045	0.00382181275	-0.0012520402	0.004604914	-0.00747656875	-0.0024248815	0.005671561	0.001904511025	-0.000394561225	0.00299772575	-0.0006043922	0.001036403925	-0.00658793725	-5.29365e-05	0.0010419963	0.0017413271825	0.000636323375	0.00225555125	0.001069655825	0.0008254819	-0.005488538	0.000562372275	-0.001006486375	0.000711596725	0.00138896482575	0.00147967515	0.00034982895	0.0002370521625
110	1	9.37911e-18	-1.508296e-17	0.489909566666667	0.013518242	0.00914864933333333	-0.00927180666666667	0.0196868791	0.0653777766666667	-0.00336350423333333	-0.006642822	0.0622619866666667	0.000165006	-0.00219447766666667	9.40541e-05	0.00443261333333333	0.0118122443333333	-0.001021936	-0.0032473512	0.009255742	0.000123667966666667	-0.002005437	0.00330746233333333	0.000693404033333333	0.004866691	-0.00281043066666667	-0.00300963033333333	0.00142305946666667	-0.000555592833333333	5.42859e-05	0.00158464116666667	-0.00117813066666667	0.001882187	-0.00346823833333333	0.000115742133333333	0.000397707666666667	-0.000116244376666667	0.000304602	-0.0007413523	9.08903333333334e-05	0.001063964	-0.00293432633333333	0.00091073308	9.01054e-05	-0.000620755373333333	-0.0004116629	-0.0005536346	0.00044469647	0.000459061166666667
112	1	-1.50244926e-17	4.56479511e-17	0.3284502	-0.0010012733675	-0.008601863	-0.01771614775	-0.002339073	0.0861243175	-0.00421072225	-0.009431267	0.05868888	0.00035597275	-0.00783670225	-0.0026686195	0.001880021725	0.023693055	-0.0052676125	-0.00540448575	0.0152910275	-0.00050431665	-0.00366946915	0.00312235875	-0.000528452425	0.0081830465	-0.0048672185	-0.002997798	0.0070695575	9.5597e-05	-0.00160011275	0.00224538325	-0.0010594484	0.00354518325	-0.004855405	-0.000748984375	0.0034594085	0.0001637850625	-0.000635695	0.0017879315	6.90690675e-05	0.00119248004	-0.00411207975	0.00087706259	0.00090660405	0.000509335675	0.000225130325	0.00177468425	0.000927626275	0.0009640298
113	1	-1.043352125e-17	2.0869135e-17	0.65350675	-0.00430758865	-0.013883925	-0.011131881	0.010814245225	0.0380852175	0.00263818225	-0.006080500975	0.05067294	-0.0078739375	-0.00608792825	0.0092713635	0.003761346225	0.001074943325	-0.004275163	-0.00873358625	0.004617996625	-0.001895579	0.0021460035	0.00350530375	-0.00636085775	-0.0056908545	-0.00465601775	0.0009560495	0.002121099075	0.0024065022925	0.0015630727	-0.000472481325	-0.0009223628	-0.00489862875	-0.0018653201	3.787375e-05	-0.00085065735	0.002513122	0.0015664760825	-0.0012224522325	0.001217257275	-0.003830553375	-0.00137554275	-0.00013825066675	0.0003735921	0.00155629955	0.000801665625	-0.00094428975	0.00079910275	-0.003122347725
114	1	3.0272185e-17	-5.6768245e-17	0.53532185	0.0015308755	-0.01040865375	-0.00602583875	0.00642426475	0.05691226	-0.00113631645	-0.0067031295	0.058595485	-0.000815950825	-0.0035617848475	0.004408978325	0.0046637224	0.00519686175	-0.00481654025	-0.004365838775	0.00873127825	0.0002914254425	-0.000977985	0.00525807175	-0.000630299625	-0.002781580575	-0.005131421	-0.002746930075	0.003189263	0.0019286525	0.000813816	0.0012157114075	-0.0019077543725	-0.005188065	-0.00435481525	0.000133893675	6.20088749999999e-05	0.0025411515	0.0008237075	0.0007242525	0.00107137925	-0.00447356125	-0.0030524122	-0.00102796815	-0.000357665775	0.00147068625	0.000824926725	0.000428324675	0.0007922334	-0.003397639
115	1	-3.9810725e-18	5.270185e-18	0.5925852	-0.003288349	-0.01536443675	-0.02449914425	0.012761980675	0.04495428	0.00028869825	-0.004890264625	0.04272267	-0.008987095	-0.0110502255	0.00084030265	0.010950362	0.006308741	-0.00317488175	-0.008294578	-0.000449509025	-0.00614080025	-0.00378452875	0.00453876975	-0.000655288725	5.79057375e-05	-0.00524085575	-0.00398747025	0.00049500355	-0.002663255875	0.000423613975	0.00103129645	0.0003045448	-0.00139706425	-0.004644877	-0.002633389	0.000178824575	-0.001390429375	0.00159724585	5.57175000000001e-05	1.264875e-05	-0.00175579525	-0.00452405325	-0.00028036215	0.0010876499975	-0.0009213493	0.0028348105	0.00015577326	0.000652839725	-0.00159246475
116	1	-4.2307e-19	1.04057075e-17	0.44129275	0.002047254	-0.005619231	-0.00812061	-0.009037751	0.0711511925	-0.0022039616	-0.006180017	0.06040302	0.0020879271	-0.00418677175	0.000233837125	0.00058793295	0.01514449	-0.00377409325	-0.003655419375	0.0140686375	0.001576295	-0.00203178305	0.0035809145	-0.000854049	0.002712467375	-0.004222144	-0.00161979905	0.00668105075	0.0019119686	-0.000287346175	0.0015133565475	-0.0002464431	-0.0017795778	-0.00353559775	-0.00106346034	0.00200215225	0.001671330125	-0.000298871075	6.4472218e-05	-0.00020371055	-0.00216988665	-0.003428118	-0.0001193685925	0.00052194455	0.00166655635	8.33674999999994e-06	-6.2456679375e-05	-8.8101e-05	-0.0024752205
117	1	-1.44037525e-18	3.3233975e-18	0.552528075	0.003559508525	-0.0046968376	-0.0097382805	0.00976424025	0.049521565	-0.00079203135	-0.00515147525	0.055967415	0.001140495825	-0.00439698675	0.00347080125	0.00275319235	0.003007549075	-0.00361875075	-0.0067525515	0.00554586425	0.0033743773	-0.0004641318095	0.003945795725	-0.00365244575	-0.004754737	-0.00499220075	-0.001449906275	0.00052575995	0.0053341995	0.000612323075	0.000303690025	-0.00126234875	-0.0054212555	-0.003148227	0.00036751485	-0.0014808345	0.005116907	0.00026570495	-1.65621749999999e-05	0.000780915175	-0.003768809375	-0.00224918225	-0.00054663	-0.00125147825	0.003825489875	0.000535959575	-0.0004188575	0.001060349525	-0.00238617675
118	1	-7.18117e-18	1.50438e-18	0.622665275	0.0079595895	-0.00234382955	-0.003452425	0.00054894025	0.03487692	8.8226975e-05	-0.006079195	0.0505426675	0.00497690125	-0.00195238235	0.008693649	0.0051799449	-0.007256181325	-0.002587179	-0.0057317635	0.00847498525	0.00588588325	0.00196569925	0.00384046725	-0.00445240725	-0.0131075725	-0.00173267868	0.0017829997	0.00122167758	0.00754156875	0.000549845625	-0.000296916535	-0.00047505414	-0.0100007865	0.00091246728	0.0006905596925	-0.001470801475	0.0046061875	-0.000984069775	-0.000534962925	0.000488159915	-0.0062540375	0.000594581325	-0.0008814054	-0.000470754	0.00332174175	-0.0011933648	0.00029603805	-0.0010901919	-0.00365801775
119	1	1.3177815e-17	-4.2820415e-17	0.37240885	-0.00349834225	-0.00601236575	-0.00867591575	0.00561835775	0.078813565	-0.003603289	-0.007950097	0.0641359725	-0.00125580825	-0.00468735225	-0.00526637075	0.00041030175	0.017708365	-0.0037787045	-0.002041756675	0.01211246	-0.0019540905	-0.00344197325	0.00222751945	-0.0001894545	0.00537333025	-0.00372315215	-0.001744578025	0.00478386225	-0.000848522825	-0.00174158155	0.0023320819575	-0.000971152725	0.001674788675	-0.0034674275	-0.0007654645875	0.00223855793	-4.29248425e-05	0.000119586525	0.00180959775	-0.0010301489	2.250135e-05	-0.00281621375	1.4962425e-05	0.00172754935	8.935765e-05	0.00015405725	0.00035001171	-0.000572878025	-0.000919982725
120	1	-6.783615e-18	2.30615525e-17	0.43828375	0.0003006074	-0.001087599	-0.00563941405	0.00618392025	0.07304672	-0.002194227875	-0.00933988215	0.059440635	0.0006991482	-0.0027291975	-0.002279718575	0.00291957105	0.0159762825	-0.004787301	-0.00872304575	0.0133785625	0.0002048041975	-0.00054203495	0.0046789255	-0.0016325458175	0.004202062	-0.00623273225	-0.003663726	0.00536005875	0.00201220175	0.001211967475	0.002246792625	-0.00185513045	-0.000173383275	-0.00553777375	-0.0009025723	0.002074185025	0.001829528825	0.00187991975	0.000728637865	-0.00055125735	-0.0011254407	-0.003972977	0.00072726413	0.000330654825	0.001523708225	0.00186378755	0.00055767895	0.0006176471975	-0.001253592475
121	1	3.18129775e-17	-4.846867e-17	0.637960525	0.00187452525	-0.0091595755	-0.01260333375	0.013480109	0.0394755675	0.00109537415	-0.006721181	0.0491652675	-0.001905906	-0.00481015425	0.006728595	0.00660162425	0.001426656875	-0.0056466835	-0.00896321275	0.00599432425	0.0008157845	0.0027913035	0.00593979675	-0.002049876	-0.00569437275	-0.0066451885	-0.0032148835	0.00187970475	0.0034040593	0.003729856	4.946315e-05	-8.3334825e-05	-0.005677492	-0.006119384	-4.0292175e-05	-0.0008569958	0.002578115025	0.0022211055325	-0.000133340325	0.00105570085	-0.0039021235	-0.0049183495	-0.000256522685	-0.0008659034	0.001899747775	0.00246311225	-0.000162860025	6.16715075e-05	-0.0030932545
122	1	2.506652125e-17	-4.28823925e-17	0.548105425	0.0054833145	-0.00361635825	-0.000705862	-0.001582796575	0.0596373325	0.000875089775	0.0015110575	0.0562765575	0.00121969	-0.0005454912	-1.51660499999999e-05	0.0073494077	0.010989192	-0.00243294815	-0.0082455555	0.00640193725	0.0012622375375	0.00111375	0.004292332	-0.002333051	0.001182554575	-0.0044616995	-0.00207987275	0.004726742075	0.00281358625	0.002037243922	0.000671858425	-0.0011756913	-0.001755198375	-0.004302872	-0.00124246195	-1.63835000000003e-06	0.0029345	0.002253241725	0.00106525745	-0.00033192255	-0.001299033775	-0.00374753225	-0.001238427625	-0.0002374007	0.00263300375	0.0021071274	-0.000360239775	-0.000385473425	-0.00141902395
123	1	-1.67890325e-17	3.1221475e-17	0.565812925	-0.003093244925	-0.007835084	-0.0131154675	0.00778016325	0.052815985	-0.00143580645	-0.003801661	0.059993055	-0.003679101325	-0.0066952215	0.0039332965	0.00097523727	0.0065419905	-0.00433537225	-0.00530260375	0.00925610975	-0.0003426536725	-0.00183423635	0.0040652915	-0.0046547165	-0.001676611675	-0.00513644325	-0.00185235535	0.00403008375	0.00287110575	-0.0007402767	-0.00045886513	-0.00322800425	-0.00427089	-0.0038477605	0.0003710665875	0.0005986578	0.00328120525	-0.000759785975	-0.000780930425	-0.000730839145	-0.00342959575	-0.002705763	0.000385018225	-0.00076104505	0.002826821	-0.00044493882	-0.000360569375	0.000488282768	-0.00293974375
124	1	9.35161e-18	-1.45885175e-17	0.44164435	0.002738950075	-0.0032144515	-0.00789320525	-0.0109937155	0.07096432	-0.002689486025	-0.0148690275	0.055776235	0.0035007255	-0.003559199925	0.0016385895	-0.00142738	0.01537433	-0.00638772	-0.0075445755	0.01042488875	0.0031657714375	-0.000136381175	0.000611861225	-0.001405550775	0.003677323425	-0.006609286	-0.00466605625	0.00438413025	0.00395246065	-6.36222e-05	-0.0007098295	-0.0007847288	7.015675e-05	-0.0055703285	-0.0005421015225	0.0008373092025	0.0030738577	5.926035e-05	-0.001074962575	0.001211770895	-0.0006451854	-0.004307829	-0.00058000705	-0.00019938863	0.00193797675	-0.00015856203	-0.000422972125	0.0015496558	-0.00069436203
125	1	-2.7832773e-17	5.22104075e-17	0.516496925	-0.0041107463475	-0.004636592	-0.00564854925	0.0128908415	0.0608667875	-0.00433858425	-0.006936977	0.0626431125	-0.003330818675	-0.00444392875	0.00033244585	-0.0039642029175	0.0101847525	-0.0048910855	-0.004171178	0.00844378525	0.00152682675	-0.001725609775	0.005502725	-0.0051577095	0.001144427795	-0.0053121915	-9.86913e-05	0.003964637	0.003263522	0.0002077261	0.001656304275	-0.001281138	-0.001896443275	-0.00393580975	0.000847761575	0.00157558365	0.00320298875	0.0002309733	-0.0001700762	0.000704758575	-0.00228742555	-0.003023225	0.00053743638	0.0005330601125	0.00270473745	0.000292669025	-0.000429967775	2.553593e-05	-0.00211458235
126	1	1.88159775e-17	-3.5711905e-17	0.5054435	0.008135155	-0.0046067515	-0.0002797253	-0.0023558097	0.0606625125	-0.002521402375	0.0001013505	0.0608685	0.00308049075	-0.002069264275	-0.001077138	0.00926837275	0.00803520175	-0.003320430525	-0.0048399485	0.00579451275	0.001667566125	-0.0007826801	0.004191137225	0.0003098563	0.000238433425	-0.005555731	-0.004266773	0.001299106725	0.00196268375	0.0007766728	0.001473109675	-0.00077319775	-0.00178726193	-0.00616044475	-0.0008685383	-0.00068797165	0.002079735575	0.001121763825	-0.000152274325	-0.000284788005	-0.001707576635	-0.00479735725	0.0001170102	-0.001285303075	0.0016748325	0.0003892387975	-0.0008413822	-0.00055226375	-0.001095742025
128	1	-1.16682185e-17	2.5655868e-17	0.522626775	0.00040609605	-0.00485849175	-0.00511257825	0.00412028475	0.0624575175	0.00108988975	-0.005811359	0.06207243	-6.67427e-05	-0.001859723925	0.00166866475	0.00302770975	0.0096685955	-0.00331399675	-0.00396579425	0.01110595775	9.30149945e-05	0.00017624775	0.002987413	0.000674359275	-0.0002688881	-0.00372107125	-0.0023588075	0.00391784725	0.00123256705	0.001149739325	0.001543105875	-0.00106938675	-0.0031167815	-0.003516823	-0.000876536375	0.0010469812525	0.001748927625	0.00144634775	0.000221429925	2.69475775e-05	-0.0034931255	-0.00276321875	-0.000401866625	-4.1407225e-05	0.00134897345	0.00108308485	-1.174315e-05	0.000904221625	-0.00306419925
129	1	-1.719040075e-17	3.10696525e-17	0.5559742	-0.0004969385	-0.0066172935	-0.0098613015	0.0104034233	0.054020535	0.0006713355	-0.002225547375	0.05903516	-0.000957829445	-0.0042778205	0.00415774075	-0.0005968641	0.0082221815	-0.0021410545	-0.0043015185	0.00783322	0.00260928465	-0.000197483425	0.003857047	-0.0041462885	-0.00111488795	-0.00305639075	-5.31769e-05	0.0048516095	0.00426337425	-0.000342789625	-0.002089719475	-0.00166255675	-0.00385477325	-0.001743774	0.001618702025	0.0001188891	0.00411252875	-0.001628181925	-0.00131064625	0.000713742725	-0.00290847025	-0.001034347675	0.0007725835825	-0.000872138985	0.00277511075	-0.0014262838375	-0.000144473535	0.0012774311	-0.00238832745
130	1	-3.5853125e-18	4.21173075e-18	0.550827975	0.0035168257275	-0.00864516575	-0.00596739475	0.015270295	0.05232571	0.001104366325	-0.0055775015	0.06404661	-0.0020351545	-0.00418907375	0.0040999465	0.0046733655	0.005865543	-0.004426344	-0.00688619575	0.0073646095	0.000791494	0.0004855623	0.0041560935	-0.002658066775	-0.00221783645	-0.00607293475	-0.000830585025	0.00361425645	0.0042250687	0.0018165459	0.00021033805	-0.00155302065	-0.003883814	-0.00320966935	0.001617838175	0.000257902	0.00349699875	0.001074228775	-0.0003793026925	0.001015625	-0.00373229275	-0.001883274075	0.000600373825	6.830875e-05	0.00251851675	0.0011333024	-0.0005563699	0.000909686825	-0.00332493375
131	1	5.7954425e-18	-7.8706575e-18	0.383434225	0.001490897	-0.0057644475	-0.00915998525	-0.001739964	0.0775417225	-0.004072635	-0.01275959325	0.0528761525	0.0023087086	-0.00346739725	-0.001159440925	-0.003961221475	0.0196955375	-0.00543555625	-0.009139441	0.01010853475	0.003004424	-0.0010421419	0.00229495175	-0.00257655295	0.00696657425	-0.006508398	-0.0058538725	0.0039299015	0.00294801275	0.0006477371	0.002099109	-0.0023439145	0.00186980125	-0.00660126525	-0.00206346995	0.002020409525	0.00290810675	0.001285527975	0.000552609125	-0.00059885735	0.000550017775	-0.00549018325	-0.000731184025	-0.000182797025	0.00248414875	0.00143900715	4.5576775e-05	0.00059138002	0.0001934352225
132	1	4.93520000000001e-19	2.438445e-18	0.465035725	-9.930485e-05	-0.011835304	-0.0150019165	0.0088468075	0.0677038025	-0.00298167075	-0.00579712675	0.0612115375	-0.00012565975	-0.00597284025	0.00063857045	0.000445756	0.011185815	-0.0050283197	-0.001712152	0.0121157555	0.001189870475	-0.00379500575	0.002243374825	0.000293239525	0.001535478	-0.00434575675	-0.001834968225	0.0020810975	0.001584621525	-0.0003071615	0.00282444764	-0.00016166395	-0.0010673128	-0.00510121775	-0.0002831322	0.001231792	0.0021753142925	0.000265030125	0.000272062125	-0.000267196625	-0.001609079225	-0.00380455525	0.0007921406925	-0.000229184175	0.001556248875	0.001224757725	0.0004422067	0.0007393456	-0.001380895975
133	1	-2.135085e-18	1.62492525e-18	0.653052125	-0.001861965	-0.0096902635	-0.01596326925	0.00103231475	0.035300915	-0.00064435715	-0.00052881475	0.0480694525	-0.002344236175	-0.00647808975	0.003934764155	0.00445373575	0.000511369575	-0.002866893	-0.0056218365	0.00171947875	-0.0001238877	-0.00067617975	0.00483160125	-0.001431488625	-0.00491998725	-0.0047094825	-0.0030207825	-0.00013296465	0.00252557325	0.0014335713	0.001716082575	-0.0010386862975	-0.0047747085	-0.0039917085	-0.000778789375	-0.00023877405	0.002308054	0.0009802	-0.0002706103475	0.000394551075	-0.00377120975	-0.0026825358	-0.0001188378	-0.0003027879	0.0019248886	0.000328512575	0.0002884446125	8.386205e-05	-0.00307751
134	1	-1.95822175e-18	2.9359e-19	0.618697775	0.0067266485	-0.0078914195	-0.01555196675	0.0091482045	0.0392768525	0.00095722715	-0.00506897675	0.049508385	0.0045667705	-0.005617273	0.0048071615	0.00456389225	-0.0032255825	-0.00407103056	-0.00893507625	0.00820134825	0.00546056575	0.00022103005	0.0059369455	-0.0017047526	-0.010814977	-0.004688474	-0.000811175275	0.0025500715	0.0074506395	0.001257431825	0.0007826534475	-0.001231628415	-0.01012453	-0.00250350285	0.0005373871	-0.000860033675	0.005748904	0.000529565175	-2.6468675e-05	0.001108265	-0.007151792	-0.0015152015	0.00054348685	-0.000724491	0.00415654125	0.000223794185	-0.000100100315	-0.000242277715	-0.0053048495
135	1	-3.31081425e-17	5.924963e-17	0.472254675	0.00827226925	-0.00511450675	-0.010788032	-0.007791756985	0.06583407	-0.0016359687	-0.006425476375	0.05996182	0.009221618	-0.00505987525	-0.00348068645	0.00460078609	0.00960223925	-0.00272935575	-0.00523119975	0.0133799265	0.00470806275	-0.0025175533	0.0017923276	0.000251143725	-0.00137540725	-0.00465471875	-0.0023766609125	0.00567928075	0.00563041775	-0.001890980175	0.00147244945	-0.001281184	-0.004103122	-0.00343851735	-0.00121927675	0.00295391025	0.00434060925	-0.0001498272	0.0005693697	7.600481725e-05	-0.005153447	-0.00348382275	-0.0008091222825	0.0009272121	0.002862102375	-0.000618144625	0.001506219625	0.000269183525	-0.00351541225
137	1	-3.024905e-18	3.05695e-18	0.49204765	0.0034552710425	-0.0057527765	-0.0071283815	0.01331611625	0.0621951525	-8.54933e-05	-0.005880744	0.06790438	0.00130638155	-0.00408546565	0.000169835	-0.0006696967	0.00911451475	-0.00256452855	-0.00569100075	0.0121869125	0.004178817	-0.001450152575	0.00456480475	-0.005285837	-0.001201885835	-0.0040873405	-0.0016489585	0.0062749945	0.00619062825	-6.581315e-05	0.000240028965	-0.00223177925	-0.00426806425	-0.00307987575	0.000568948325	0.00068211445	0.00522996425	-7.426365e-05	-5.9147e-06	0.000611760975	-0.00397296325	-0.00218344125	0.00071505	-0.000376346025	0.00397734825	-0.0005420862	-0.0005405879675	0.00133251765	-0.0031819385
138	1	9.783057625e-18	-2.34123295e-17	0.5319127	-0.003792849	-0.000675812875	0.00245630125	-0.000983306525	0.0594979475	-0.00060744975	-0.00547662525	0.05012427	-0.000352125575	0.00095537186	0.000968849325	-0.0038513355	0.01121061525	-0.004719500325	-0.00718012675	0.00914863375	0.00204902335	0.0031311743	0.00390108775	-0.0022367355	0.00167597225	-0.0054651225	-0.00273609175	0.0029983053	0.0028030262	0.00369815025	-0.00093162354	-0.001381626325	1.026059e-05	-0.00489136975	-0.001759013745	0.00040049915	0.0025936631825	0.0030200943	-0.0002520090875	0.001018309775	-0.000121001775	-0.00405547225	-0.0003766961	-0.0001891125	0.001501189675	0.00224024425	-0.001403483015	0.00066351911	2.0888375e-05
139	1	2.38391525e-18	-5.325085e-18	0.34523475	0.002099464325	-0.00761661125	-0.02229739	-0.0132323075	0.08574737	-0.00203292815	-0.00599643025	0.05676911	0.00270386495	-0.006928758	-0.00210683125	0.00065795925	0.02332948	-0.002497584425	-0.00538439725	0.0147787025	0.0010238965	-0.003710763325	0.003054155375	0.000849995	0.0094399285	-0.00362883875	-0.00539929775	0.006587097	0.000724776525	-0.0013218	0.0022227045	1.7034825e-05	0.0037265135	-0.00420397875	-0.001938151225	0.0045540855	0.0010029486	-0.000386864175	0.000721068875	0.00054157695	0.001117995375	-0.00368851275	-0.00011986825	0.0023294065	0.000375691675	7.89633749999999e-05	0.000438890955	0.0007552939175	0.00017489215
140	1	2.28832835e-17	-4.654478e-17	0.51503145	0.002580913475	-0.003267859	-0.008511354	0.0039374465	0.06214918	-0.001148226975	-0.002806810075	0.0594428675	0.001145647725	-0.003096020375	-0.0013458454	0.00071601725	0.01054211875	-0.0037011103	-0.0043300405	0.0133304275	0.0017985835	-0.001227968675	0.0021279441	-0.002327696025	-0.00026125725	-0.00490109925	-0.0022505394	0.00608627325	0.003070842	-0.00010498295	-0.000144470775	-0.0011869377	-0.003185114	-0.004025754525	1.220565e-05	0.0012714289	0.00220780675	-0.0003262045	0.000672563825	0.001201603575	-0.00302820925	-0.002784808	-0.000343273625	5.4375125e-05	0.001735034075	-5.1189925e-05	0.0003765006	0.000713478475	-0.00245068675
141	1	8.7051325e-18	-2.48939925e-17	0.395956525	0.00213785875	-0.00761612725	-0.01403111	0.007420391425	0.07775501	0.001502551975	-0.005762194	0.0581119525	-0.00228073965	-0.00466197375	0.0075660635	0.00493552875	0.0181197375	-0.002753609425	-0.004334445075	0.0139943325	-0.000646440475	0.00059425345	0.00549288525	-0.00238759035	0.00563460025	-0.00389914125	-0.001339477	0.005768074	0.0004960975	0.002072471	0.002981755	-0.001563814685	0.00134707275	-0.0027815455	0.000693878575	0.001531217325	0.00108781835	0.002237256	0.001219988495	-0.000330975875	0.000421425475	-0.00247310525	0.0006642802	3.8231125e-05	0.00056836355	0.002112100175	0.000610192	-0.000305911775	0.00050847315
142	1	-2.39462375e-17	5.32795475e-17	0.49526	-0.001412056825	-0.003381344	-0.003849133225	0.01025709475	0.062974925	-0.00050629505	-0.0024505602	0.063476055	-0.0028796581	-0.002387410855	0.002186431225	0.00403919165	0.01137633025	-0.002943189	-0.0040386115	0.0096844635	-0.000915239875	-5.743475e-05	0.00338471775	-0.001954134225	0.0022544247075	-0.00312489175	6.3905125e-05	0.00330581225	0.0011688253	0.0008844989	0.00022018245	-0.00045273415	-0.0003293547	-0.0021604807	0.0004717178	0.0006289540775	0.001398025475	0.0002432847	-0.001723036575	-0.000570607	-0.0010191036	-0.001206104375	0.0009264857	0.0005867201	0.0014392815	-0.000375583	-0.00134427695	-0.000225315775	-0.0010168916775
143	1	-1.485435e-18	1.9817225e-18	0.654118425	-0.0004913887	-0.001098728	-0.0004954815625	0.012359911	0.03707872	-0.00399773225	-0.00706065225	0.05840445	-0.00288164125	-0.00160578225	0.00547482975	0.00604673775	-0.0020130394	-0.00294558925	-0.00230063439	0.006352182	-0.00046473085	0.00263463875	0.00416613425	-0.00060175545	-0.00644826875	-0.00352430825	-0.001503491225	-0.0002192715	0.0019572237	0.0020371875	-7.6909075e-05	-0.00081935685	-0.0050526025	-0.00256732985	0.00012856281	-0.00087553646	0.00184835495	0.001583731925	0.00041403245	0.00049960015	-0.00302679475	-0.001879248	-0.00093340125	-0.000487855425	0.001651541725	0.001460683875	-0.0003005872	-0.000466408175	-0.00218251645
144	1	8.08887499999999e-19	-6.0158925e-18	0.6072608	0.000379323425	-0.001461972925	-0.00486394225	0.0099195282	0.0468396725	0.00106692965	-0.00413546145	0.0561029375	-0.0033197455	-0.00192153775	0.003384580925	0.00638224425	0.00438694775	-0.002309773	-0.0042663695	0.007034401	-0.001703790349	0.00165665645	0.00303539725	-0.0005591590925	-0.002520783375	-0.0023801705	-0.002165538175	0.0013517969675	0.000224218075	0.00180891525	0.0004280372	-0.000541304755	-0.00311633375	-0.0029817462	-0.0013326232	8.2521325e-05	0.000809235325	0.001372294925	-6.27613e-05	-0.000575759925	-0.00251324475	-0.002680023175	-5.233745e-05	0.00076695495	0.00131460326	0.0007615067	-0.001248754775	0.000219535275	-0.002381944
145	1	3.919207525e-18	-1.4092664e-18	0.442207375	0.00448060925	-0.003812344765	-0.0085324575	-0.0006341331	0.06990897	-0.002351143225	-0.00495044075	0.069804115	0.001493608	-0.003824383	0.0033566303	0.00591108425	0.0119407255	-0.0023960685	-0.00297672745	0.0137956275	0.00122178025	-1.80814999999999e-05	0.003824933	-0.002199462875	0.00153521475	-0.003609027	-0.001541151125	0.004775548	0.00217317525	0.0004243148	0.00104978245	-0.00231541475	-0.001355231125	-0.002757952	0.000520263925	0.000247883015	0.00259035305	0.0006000455	-0.0002985478825	-0.0010764986075	-0.0015177272225	-0.002508114	0.00056943295	-0.00033203205	0.0020651049125	0.0003569634	0.000787638225	-0.000408822975	-0.0010706830825
146	1	1.641942075e-17	-2.401288e-17	0.57473145	-0.00309451	-0.003170588425	-0.009533571	0.0211840675	0.0517227275	-0.00154798775	-0.003098612	0.0547396975	-0.0064260315	-0.0026768455	-0.001552061775	0.00121558325	0.00718669125	-0.0059539175	-0.0037680995	0.009047544	-0.00101007005	-0.0013877882	-0.00044181095	-0.00452257525	-4.28764249999999e-05	-0.005393222	0.00152326105	0.003078947	0.001100342025	-0.0005874041	0.000797675	-0.001669394525	-0.001291811125	-0.003206183	0.0017507678	0.002003521575	0.001430835375	0.000401718025	0.001322113075	-0.000453492225	-0.0011487645	-0.001278268	0.0012608925	0.00084311015	0.00140543015	0.00071442725	0.00086550455	-3.441395e-05	-0.001235080875
147	1	-1.073135625e-17	2.34627775e-17	0.372006225	0.00077825	-0.00996289675	-0.02219611	-6.703625e-05	0.0811470825	-0.00336338025	-0.01535585325	0.0621821025	-0.000462988075	-0.00744717975	0.001908608375	0.00513539525	0.0202086275	-0.00465395325	-0.005953310575	0.01729989	-0.001442096325	-0.00387585275	0.00200470125	0.0004679614	0.006199707	-0.00488844425	-0.00353564	0.00783308275	-0.00035121865	-0.0017377436	0.00280171125	-0.00178054215	0.000714523375	-0.0037551825	-0.00039688525	0.0044155945	0.000591564525	-0.00106966964	5.516445e-05	-0.001170070025	-0.001045300345	-0.00304539375	0.0007208711225	0.0011004841	0.000663751205	-0.000736487275	0.0006459741475	-0.0011392164	-0.001743530425
148	1	-2.3992888e-17	4.20405975e-17	0.469632325	-0.00486795079	-0.0069829245	-0.00712877225	-0.00082603775	0.06536453	-0.002385785425	-0.00068172175	0.066039365	-0.000498839	-0.005368701	0.0035932895	0.00430180375	0.0122188075	-0.00247850415	-0.0022472817	0.01256566175	-0.000896366275	0.000580156695	0.00533032525	0.000512065375	0.001097733425	-0.0027096597	-0.004254665	0.00539285675	0.00015276075	0.00178437475	0.0023317855	-0.00275881745	-0.0019062592	-0.0036401695	-0.00073324725	0.0011038143	0.0018440649	0.00157033695	0.001230022925	-0.00051221765	-0.001952567	-0.003294563	0.0004070790665	0.0007804368025	0.00151341725	0.001939606475	-0.000467579125	0.001141415825	-0.001944206
149	1	4.60110975e-18	-1.21797925e-17	0.390348425	-0.00114325535	0.0022992775	-0.001578822	-0.00882438375	0.080112415	0.0003767835	-0.0072277575	0.0601308	0.0004234847	-0.00073473425	-0.003559452525	-0.00176302625	0.0189861125	-0.00299632425	-0.006630374	0.0115959995	-0.000196668875	-0.000846626	0.000558492525	-0.0026082345	0.0065480355	-0.004063136625	-0.0043623085	0.0050966275	0.0012119712	0.000442553255	0.0005113794	-0.00175233625	0.0023573568	-0.00417419925	-0.002546906	0.001098623	0.00077572255	0.000264590725	-0.0006094318475	-0.0004092972	0.00074694225	-0.003856397	-0.000562301975	0.000507580525	0.0006429546325	0.00051310875	-8.5227075e-05	0.000429054575	0.0003660429
150	1	-1.0928765e-17	1.4185485e-17	0.512073675	0.00363958075	-0.00818701175	-0.00538014875	-0.001027939	0.06234792	-0.00313679595	-0.008047453	0.059742235	0.0051303735	-0.00306010925	0.0005834806	-0.0011840163	0.00973874875	-0.00512037725	-0.00558021075	0.01081094725	0.0045870145	-0.00064348715	0.004504575	-0.0006108411	-0.0014687814	-0.00527056525	-0.001633789375	0.00467326775	0.004412732	0.001572533575	0.00157697615	-0.0004443915	-0.0032790345	-0.00480215575	-0.0007433481925	0.000402725875	0.00393737775	0.0018169397	0.000838439475	-0.00021147615	-0.003533238	-0.003730834	-7.95295e-06	1.1004625e-05	0.0029770055	0.0019456524	0.00077185765	0.000658712475	-0.003000018
151	1	-1.256247e-17	1.05776275e-17	0.599850575	0.01058713225	0.0029726675	0.00217822225	0.0092584295	0.0400608425	0.00061727825	-0.00385828925	0.0515649	0.00540106075	0.00109876725	0.0038007505	0.005845179625	-0.00186637625	-0.00290068325	-0.00837314975	0.006257517	0.006368669	0.00299052025	0.003843658	-0.001698039875	-0.008041817	-0.0060077042	-0.004224867	0.00201864475	0.0071961975	0.00320086575	-0.0003596515	-0.000490373	-0.0081429135	-0.005323936	-0.0007692516	0.00076254375	0.00654890625	0.00153735725	-0.00088705745	3.57281175e-05	-0.0065420865	-0.00366349725	-3.04045e-05	-4.51975275e-05	0.0046567345	8.15590250000001e-05	-0.00089848365	0.001933272075	-0.00436153725
152	1	4.526305175e-18	-1.690867025e-17	0.31967735	0.00563350025	-0.00731644125	-0.0107022755	0.00258876175	0.0848347225	-0.002782977925	-0.01059719495	0.0598848625	0.005163399	-0.0031475612	0.0045257147	0.0032617525	0.02026482	-0.0045270335	-0.0057596135	0.01857351	0.00359929375	0.0002403019	0.0044262195	0.002416721025	0.00598268075	-0.00452346625	-0.0036870803	0.0080429845	0.002180797375	0.002614457	0.0038658845	0.0007721787	0.00130070555	-0.0048537385	-0.00113483535	0.00292115975	0.00179970625	0.003079879	0.0010676382	0.000439778575	0.00019590375	-0.004398428	0.00032006581	-1.8674625e-05	0.00127493625	0.00290484725	0.000418933725	0.001422661175	0.00032503
153	1	-1.33194405e-17	2.618527e-17	0.3779992	0.0016605555	-0.00440997455	-0.008567884	0.00393277925	0.0782510725	-0.00340937795	-0.00699344325	0.06091147	0.00080887075	-0.004540545	0.001990968615	0.00135375675	0.017330025	-0.00473197755	-0.003197945	0.015102015	0.0020266255	-0.001369040825	0.0031418485	-0.000613105925	0.00539724275	-0.00445680275	-0.001024050575	0.00602058075	0.00235455625	0.00024232575	0.00299895885	-0.000493730175	0.0008658185	-0.0033592145	0.00108125505	0.002160792035	0.00210903575	0.00118506725	0.0007735404825	-0.0002592422675	-0.00084322575	-0.0024301686	0.001036075375	-9.448335e-05	0.001447992525	0.0010673707	0.000461292726275	0.000338118875	-0.00075726795
154	1	4.57942e-18	-6.9060575e-18	0.52788275	0.006234417925	-0.0060459605	-0.0160620825	-0.01195162825	0.0568240875	-0.001175519075	-0.0062939345	0.0434909525	0.00485509595	-0.00631803975	-0.000498844775	0.00286278585	0.00941816775	-0.005472644	-0.00764451625	0.0046817	0.00371172325	-0.001986534875	0.00298805625	-0.001572780125	-0.0019373365	-0.00732632775	-0.001720916875	0.002654786525	0.00469895175	-0.000714234745	-0.000184046025	-0.00041006475	-0.00495047375	-0.00549194225	0.0007037556	-0.0006774335	0.00359253495	-0.000864082425	0.0004529795	0.00087223045	-0.004223351	-0.0041051105	-0.000295449325	-0.0005303236	0.002612697175	0.000252663475	0.0011958999171	0.0006614668	-0.0041189535
155	1	1.58100525e-17	-1.75639675e-17	0.601720175	0.00011720325	-0.004133282675	-0.00980726675	0.02396902	0.0442727575	0.000438054745	-0.003689237625	0.0507924	-0.00615465025	-0.00519105975	0.00199886125	0.00866109975	0.00171739725	-0.002352325325	-0.00467222525	0.009886623	-0.0011375855	-0.001773433975	0.0028667276	-0.005221702	-0.006831914	-0.0017586458	0.0010145214525	0.00363279575	0.00356331715	-0.001658451375	-0.001612216675	-0.00277327725	-0.00664822975	-0.0001215267	0.001373436925	-0.0006093126	0.00369048475	-0.00202702265	-0.00130458315	-0.000390766775	-0.004421204	0.000675659375	0.000284101975	-0.000156436475	0.0033729565	-0.002081631	-0.00174263075	0.000133188135	-0.00338204775
156	1	5.749685e-18	-1.3801412e-17	0.570679975	-0.00166797365	-0.00368499525	-0.00510489575	0.01328704625	0.0504030875	-0.000587659975	-0.0046000325	0.057898645	-0.001415767	-0.00104684925	0.00308928375	2.060355e-05	0.00575944695	-0.00366756475	-0.00512899825	0.00514492175	0.001926961525	0.0009229562	0.00309610825	-0.002438083575	-0.000657935225	-0.0044195225	-0.002396427025	0.001642177825	0.0040023089	0.002013786925	0.001147699125	-0.001914672975	-0.00289539448	-0.0035651105	0.000647065825	0.001362176625	0.004113832075	0.001483649125	3.58199275e-05	-0.00023305145	-0.0029784334	-0.0023675945	0.0007832828725	0.00086233315	0.003257105325	0.0008412488	-0.000381993925	0.000887013025	-0.002992685
157	1	2.781272e-18	-8.2492025e-18	0.610586075	0.0011351308	-0.003790366675	-0.00722199225	0.014736451	0.047140885	0.0039905215	-0.001481044325	0.049955415	-0.00182823225	-0.00233518475	0.00471798325	0.0071950745	0.0037691006	-0.000353807525	-0.00533843725	0.0089086125	0.001004021325	0.0013804113	0.003835317	-0.0023176814	-0.00496958584	-0.000184600175	-0.001309418	0.004097069	0.0038804825	0.000361648575	-0.0012263574	-0.00193710265	-0.005928027	0.000506973625	7.27155000000003e-06	-0.0004801869	0.0038300945	-0.0006830685	-0.001037525975	0.000560136925	-0.0042613995	0.000829243595	0.0002475615925	-0.000400342925	0.00258630355	-0.001615269975	-0.001401756	0.001441222875	-0.003461358275
158	1	-1.9693655e-18	4.978105e-18	0.66152205	0.001465448	-0.0017417845	-0.001860291775	0.0049330555	0.0349204625	-0.001534624075	-0.003135208525	0.0439465	0.0025146827	-0.001090155775	0.003975790425	0.00205222955	-0.0032351557	-0.0024959355	-0.0044804597	0.00371316475	0.005341274	0.00262751	0.003054132925	-0.00376313725	-0.0083988085	-0.00309580225	-0.00080099735	-0.00021720725	0.007407855	0.00260526425	-0.00143771162	-0.000969845875	-0.0073444545	-0.0013010277	0.0001568096775	7.5910525e-05	0.0056690175	0.0014689545	-0.000463436175	0.001762967775	-0.00578768175	-0.00101700565	-0.000479785925	-9.37394999999999e-06	0.0035332105	0.000580294	-0.00111519975	0.0010391728	-0.00423048125
159	1	1.565957325e-17	-3.5566965e-17	0.439336725	-0.000731993725	-0.00529072075	-0.013084643	0.008119079375	0.072894165	-0.00211413975	-0.00763891	0.05580818	-0.001864011525	-0.005475912	-0.00192524225	0.00011769165	0.01765611	-0.00439581725	-0.005182770165	0.009426616	0.0001055475	-0.0025711376	0.00315289525	-0.00248293	0.00674549975	-0.00445305925	-0.00106925525	0.003334229	0.000958771325	-9.866977175e-05	0.002724261225	-0.001176224225	0.00244480825	-0.003533711475	3.70224200000001e-05	0.0021156365	0.001128874025	0.000258488025	-0.00050053855	-0.000774846975	0.000964736575	-0.00262672375	0.0008916444	0.0009475025825	0.0009044021	0.00023743025	-0.00052345004	0.00015818149	0.000370592675
160	1	-5.14521e-18	1.19505425e-17	0.489948525	0.00334462505	-0.003759948525	-0.008965258475	-0.00367469425	0.0612051975	-0.004407261	-0.010770886	0.0575277325	0.004053734	-0.0028579866	-0.00166225985	-0.00213622735	0.01020048725	-0.00730751525	-0.00918131175	0.0116019575	0.004477668	-0.0009020436175	0.001158243075	-0.00193905305	-0.00086787125	-0.00830842725	-0.00348171725	0.002957363975	0.0043617175	0.000609622625	0.0001367558	0.0002357736475	-0.0027128113	-0.00712838175	-0.000420136425	-0.000340454107075	0.00303163125	0.000959153325	0.00038757001	0.001244724	-0.002596590825	-0.0054648705	0.000366771475	-0.000460064	0.0019439665	0.001543490825	0.000105567415	0.00127787525	-0.0019664524
161	1	-2.2642075e-18	-3.35475000000001e-19	0.538008075	0.005092596625	-0.003946036825	-0.00696896275	0.00907439325	0.0553182875	-0.00525929825	-0.01453229	0.058926715	0.003328476525	-0.0032089775	0.001520919975	0.0001782885	0.007277126	-0.007846167	-0.0059496	0.00492731425	0.003094094	-0.00015262625	0.00434900275	0.0002539485	0.000829863234	-0.0078769165	-0.001921138425	0.0008945725	0.00282570275	0.0022254318	0.00196149575	-0.00033705075	-0.00116295075	-0.0070341705	0.000887716575	-0.000476792425	0.00198115585	0.002662650675	1.90737499999995e-06	0.00204041235	-0.00038353625	-0.00508100075	0.0008635711	-0.001867728725	0.0003609463	0.0022331848	0.0002116979	0.00157180325	0.0004120363
162	1	1.398345775e-17	-2.8671405e-17	0.46460575	-0.001254289	-0.00326235375	-0.0128784985	0.00429882075	0.0691228075	-0.001817442	-0.0033473975	0.06373391	-0.00074106125	-0.005483826	-0.00145514875	0.001619618425	0.0131226905	-0.003368651375	-0.00543118475	0.0145880925	-0.00057647325	-0.0026410275	0.002908720525	-0.001763555125	0.001731867325	-0.004406465	6.1499e-05	0.0049149665	0.00100384325	-0.00098158965	0.002291065625	-0.00246788675	-0.00166551335	-0.00300600675	0.00092816885	0.001381166425	0.001671147955	-0.00034096925	0.000999236675	-0.001110533175	-0.00186248865	-0.002032448175	0.00114410985	0.000212769925	0.001802221575	0.000190009405	0.000336978475	-0.000559106525	-0.001875116875
163	1	-1.900813425e-17	3.67339775e-17	0.456186525	0.00174704275	-0.003882985075	-0.006785061	0.0136376	0.06701784	-4.8296375e-05	-0.006987234225	0.060403275	-0.00121070905	-0.00277049825	0.00524368775	0.00558958025	0.01235131825	-0.0032610835	-0.005619434	0.0138346375	0.0004164795	0.001054906875	0.00611072575	-0.001290606725	0.001205723325	-0.00417329475	-0.0037562665	0.00581894925	0.002246478325	0.00259429825	0.001944971525	-0.001059934075	-0.00237004915	-0.00394660425	-0.001301741825	0.001656305375	0.002566542	0.00241662625	0.000736988425	-0.00024280195	-0.002242431875	-0.003580607	-0.00026828135	-0.0005764997775	0.002502490875	0.002284155	0.000848895275	-0.0001673262	-0.002086905625
164	1	-1.9390756825e-17	5.111245525e-17	0.4766636	0.001975074325	-0.000341324825	6.34096749999999e-05	-0.00588789125	0.067003435	-0.000584088	-4.4681875e-05	0.0587196175	0.00306161325	5.946175e-05	-0.0009230057	0.0018149001	0.012477305	-0.0012338749	-0.0051333975	0.01060547625	0.0024893188	0.0003811238	0.00291215625	0.0018426293875	0.003147055	-0.0041495065	-0.0065831995	0.002463025775	0.00345	0.001576649275	0.0008416113	-0.001319808275	-0.000388165745	-0.00501492	-0.00162661635	0.002170344	0.00360226775	0.001301063	-0.000107417525	0.000574853125	-0.001661675	-0.0043772555	0.00040138055	0.00093450505	0.0029074195	0.000914315525	-1.5070875e-05	0.001542793	-0.0020515185
165	1	2.4212335e-18	-2.05317e-17	0.55166485	-0.00207612515	-0.003962607925	-0.01062485675	0.0066151265	0.05131564	-0.001879820075	-0.0080823285	0.058748165	-0.0030188875	-0.0042882945	-0.0008739935	0.000549960725	0.006170034	-0.00591302675	-0.00628961375	0.005748648	0.0002836877975	-0.00120042075	0.00327506825	-0.00355853725	-0.00185527875	-0.00679179975	-0.0036822205	0.003370544	0.002636891075	0.0004909542975	-0.000452744775	-0.002264207025	-0.00407510275	-0.0064828025	-0.000907528375	0.000990954455	0.0029958495	0.00049204244	-0.000429198225	8.51832425e-05	-0.00341425775	-0.00505333025	-0.000104062155	-0.00031265295	0.0023287568	0.0006124518	-0.000243449925	0.0012665561	-0.002541082
166	1	8.51949625e-18	-2.075180225e-17	0.439815975	-6.16293000000001e-05	-0.002243237575	-0.00201751125	0.01091937625	0.067853225	-0.00252368175	-0.00584302175	0.064366505	-0.0021304325	0.00015544995	0.007709871375	0.00163136075	0.01135500775	-0.003715011	-0.0040192655	0.0134002235	0.00073935835	0.0028767837	0.004140635525	-0.002521357	0.00153814485	-0.00479888175	-0.002018143175	0.00211184595	0.00207013775	0.003325891	0.000902227875	-0.00091146295	-0.000246877	-0.0038770295	-0.0007104844	-0.001257989	0.00177143975	0.0030226205	0.00108367925	0.0007238406	9.500905e-05	-0.00360715675	-0.0009204106	-0.0007851224175	0.0014002945	0.003100383	-0.0004247448	0.000251210705	-0.000244232325
167	1	-1.89649725e-18	1.52102225e-17	0.379998875	0.002441070875	-0.001584360625	-0.011198007675	-0.01075683875	0.0809011625	-0.002505934	-0.00864639025	0.05605358	0.001967378275	-0.003499028425	-0.004320178275	0.000322974725	0.021581205	-0.00306894125	-0.005681228	0.01202445925	0.001085877575	-0.0023032675	0.00065680345	-0.00039148845	0.008322234	-0.003400182	-0.004286933	0.00574116675	0.000963679725	-0.000815981525	0.0007025457	-0.0022147775	0.003011141325	-0.003810061	-0.001947158075	0.00441726925	0.0017518876425	-0.00012118935	3.541535e-05	-0.001357446	0.0002817967	-0.00342277775	-0.0009653565	0.001917144625	0.00193434725	-0.000288903	-0.000319158025	0.000236905375	-0.000366115895
168	1	-7.7332375e-18	1.4625765e-17	0.4781302	0.00276080475	0.005920558225	-0.0046775725	0.007550798	0.06714257	0.000530135	-0.006802927	0.0645838275	0.003415986925	-0.00140049125	0.00277951125	0.002583424575	0.010078759	-0.005464789	-0.00618702	0.0156764025	0.003043729575	0.001465854	0.00212841395	-0.00043490645	-0.001839471525	-0.00625149375	-0.002566040775	0.004150436	0.00362489205	0.0021467685	-0.000106186375	0.000436368575	-0.00277104395	-0.0057707695	-0.00014280095	-0.000555782375	0.0031358896	0.001301496575	0.0009462741	0.00107057337	-0.002337260075	-0.00401457375	5.6704025e-06	-0.001124554375	0.002502001	0.001224805	-0.000530945425	0.000385777025	-0.00085815735
169	1	2.802419475e-17	-6.368877e-17	0.418731225	0.00834021275	-0.00988037015	-0.02302715	-0.0136817125	0.070104845	-0.003284105575	-0.01327697425	0.0561665975	0.008000481	-0.00969337775	-0.00197525675	0.00035101195	0.01255407525	-0.00590285325	-0.00606616875	0.01064848975	0.00663742425	-0.00399750825	0.0044268475	-0.0023948215	0.0007645805	-0.00558655825	-0.00245258265	0.00444084025	0.007016479	-0.00181243025	0.00117391587	-0.001948945	-0.00302295225	-0.00462353625	0.00125928305	-6.749745e-05	0.006672686	-0.001261414	0.000640502075	8.03137e-05	-0.0033846975	-0.00303483775	0.000231724075	-0.00027094045	0.00485630025	-0.0007024195	0.001115181375	0.000560130175	-0.00315088625
170	1	-1.2379101725e-17	3.59801275e-17	0.37041135	0.003977724125	-0.00641176075	-0.01303988675	-0.00148130075	0.0821604625	-0.0009463866	-0.007472950625	0.06025012	0.000308724975	-0.00578910375	0.00083793	0.0046977755	0.022239595	-0.002056043375	-0.0045048325	0.0168284375	-0.000668766295	-0.00211423169	0.00345622725	0.00134998625	0.0074133955	-0.003118076	-0.001334158	0.00805544225	0.0002360463	-0.0004059732625	0.000201216	-0.000852219975	0.00155577075	-0.00227561925	0.0008847875	0.00429684925	0.000911725315	-0.000926369075	-0.0010992064925	-0.00071136425	-0.000299547645	-0.001134727325	0.0014396946	0.001037579325	0.00066328899	-0.001439399	-0.000489406375	7.36382499999998e-06	-0.00078889955
171	1	-1.1250675e-17	1.347441825e-17	0.480652825	0.0034176925	-0.00455986525	-0.01039489975	-0.004248975	0.0656626225	-0.002095640225	-0.00771067725	0.069304215	0.0031662835	-0.0038423	0.001871365	0.002692880875	0.01150369675	-0.00341144705	0.000290318125	0.01132054	0.002714839	-0.000227803775	0.00379673325	-0.001217036225	0.002336299525	-0.003098466175	-0.00083343195	0.00431083625	0.00320984175	0.001019554025	-2.752345e-05	-0.000458472075	-0.00150627625	-0.002436156775	0.001056551295	0.000688275825	0.0028651405	0.000373035975	-0.00128478315	0.000522223075	-0.0010975359525	-0.001449611	0.00082754815	-0.00062172475	0.001864841825	0.000202053975	-0.0002303241975	0.000254835275	-0.001125087125
172	1	-6.5362775e-18	2.216889e-17	0.556329425	0.00666723175	-0.0019762904	-0.00268685775	-0.00234429905	0.050216565	-0.00048504025	-0.003553370725	0.0650863725	0.00583317915	-0.00144956475	0.001421813	-0.0016492051	0.00296008625	-0.003239451	-0.006294628	0.0063166885	0.0073653055	9.355305e-05	0.002016700725	-0.00442844175	-0.004605198	-0.003392233	-0.001599169725	0.00351234975	0.00753970775	0.000121839075	-0.000858014075	-0.000867595875	-0.0056006335	-0.002941527425	-0.00214947935	-0.000311004175	0.00564399225	-0.000740103125	-0.000378699025	0.0009267436	-0.0042308665	-0.002491390425	-0.00061440017	-0.00015972975	0.00410466075	-0.0007395669535	-0.0002693637425	0.0007468006525	-0.0030659035
174	1	-1.43282425e-17	4.28505975e-17	0.37984555	0.002176674	0.0004126391	-0.01310878325	-0.0076548455	0.08356334	5.82749999999987e-07	-0.00798346725	0.06264369	0.00066728945	-0.00414896525	-0.0042901105	0.0037150908	0.02044217	-0.002363208475	-0.00663707325	0.013860495	-0.0002375384375	-0.001746834425	0.000698198525	0.0013787662725	0.0080753695	-0.00317237075	-0.00349468	0.00671036125	-0.00020592764	-0.0009333937	0.0006457135	-0.000993112875	0.00246804125	-0.00292452025	-0.001499424825	0.004075715	0.0003536319165	-0.000327059275	-0.001285758925	-0.000217249425	0.00021547948	-0.00228445675	0.0005016797675	0.002071968575	0.000232242525	-0.0010708009	-0.00132899945	0.0004271271975	-0.0008530732
176	1	5.867043e-18	-1.52558575e-17	0.523812875	0.0094417525	-0.00446526125	-0.009244888975	0.004578426	0.052045505	-0.0061556485	-0.012842234	0.062243495	0.00501150335	-0.001200205875	0.00541726725	0.00761727775	0.00299991975	-0.007013839	-0.004673748875	0.009097019	0.003408601525	0.002908686325	0.00478349825	0.000158974925	-0.005039164	-0.006717463	-0.0006224720675	0.001982914875	0.00535139475	0.004499427	7.707125e-05	-0.000975926425	-0.00545171975	-0.00570028475	-0.0003427995	-0.001194093225	0.004218276375	0.003395662875	-0.0007364345	0.001446193225	-0.003773424	-0.004441115	0.000273328775	-0.001544070475	0.0029472402	0.002388371	-0.001075862975	0.000935092925	-0.0023743071
177	1	9.52795e-18	-1.48453575e-17	0.5468965	0.0078933545	-0.004266265975	-0.00815447425	0.00077175275	0.0537048775	-0.00146356965	-0.005206093475	0.0610683725	0.001997341	-0.00295195775	0.00284174425	0.00893794125	0.003946353	-0.0034165405	-0.003263851175	0.011797988	0.000406191475	0.00083579245	0.0035004515	9.62705e-05	-0.00453594875	-0.004313688	-0.002322412	0.0033705695	0.00208115545	0.001768206675	-0.0004222215	-0.00189386225	-0.0061246815	-0.00456188175	-0.001038045325	-0.00048706595	0.002746225675	0.0013433595	-0.000225661375	-0.000317955075	-0.003836671	-0.00398107525	1.2991675e-05	-0.0014220219375	0.0023149478	0.0014329613	-0.000978548475	0.0002364999	-0.002875440975
178	1	-7.3069535e-18	2.0322675125e-17	0.541634325	0.000632646675	-0.0027858806	-0.00762138175	0.0128808575	0.05573414	-0.0001259935	-0.009521165	0.060176365	-0.001969186	-0.00056700215	0.0031380341	0.00301197175	0.00777053425	-0.005141268	-0.00846780075	0.009516755	-0.000294478545	0.00261170915	0.00498952125	-0.00381399925	-0.0013506698	-0.0060671205	-0.002520931175	0.0040577725	0.0025417695	0.004102429	0.0003032222925	-0.003027123	-0.003163694375	-0.00470982	0.0007152729	0.000461811427	0.00244302525	0.0027604505	-0.001255930375	0.00042849045	-0.00195429	-0.003798438	0.0005055268125	-0.0008790056	0.001465858575	0.001700631075	-0.0009062501	0.000688765725	-0.00111770525
179	1	2.01905675e-17	-3.47911825e-17	0.519652125	0.00665061325	-0.0007273895	0.0063423134	0.000471553	0.05829493	-0.00237991925	-0.00735218	0.0640711275	0.0045608035	0.000578592475	-0.003610589025	0.0038159791985	0.0058659735	-0.00389861225	-0.0048999675	0.012011	0.00428385775	-0.000654358	0.001820376525	-0.00287612625	-0.004089337	-0.0035730305	0.000405328525	0.006088203	0.005843477	0.0002777362	-0.0016981724	-0.000860811	-0.0064716035	-0.002344817875	0.001630948225	0.000294683525	0.004608846	-0.000466667625	-0.00136754945	0.00152823705	-0.005145573	-0.001176332815	0.00023253215	-0.00132339536	0.00293431	-0.0003757092	-1.3284525e-05	0.0008991256325	-0.00363495525
180	1	2.45044075e-17	-3.77058825e-17	0.647501675	0.0027396595	-0.00184380575	-0.00251424675	0.0120186075	0.03999918	-0.00027082295	-0.00201670875	0.055179735	-0.00089884735	-0.001211990725	0.00036916495	0.00557955875	-2.98059925e-05	-0.00319272375	-0.00489293925	0.00669916575	0.0011987778	0.0001912624025	0.0041642425	-0.0020055818	-0.00615419825	-0.00365715475	-0.00096276495	0.001974978735	0.0031140445	0.001733536575	7.25253e-05	-0.0013904431	-0.006233276	-0.001977011275	1.09885e-05	0.000552675225	0.0037966095	0.000225511115	-0.000389010525	-0.00036134205	-0.00477825775	-0.00105312585125	-0.000221718925	0.00026310235	0.003311909	-6.4663175e-05	0.00016548675	0.0005077246	-0.004079664
181	1	1.325908625e-17	-2.412633925e-17	0.619960675	-0.00799502075	-0.01039118975	-0.011806759	0.009242536	0.0414536875	-0.0025770633	-0.000799840725	0.05777593	-0.00530941325	-0.00719963175	-0.0019222235	0.00549818215	0.00022713725	-0.003838282	-0.0046592015	0.00369426625	-0.0029219021	-0.00272466225	0.00445571997	-0.0027877772	-0.00508618175	-0.003568149975	0.00169819205	-6.27104424999999e-05	0.000685077325	-7.3445875e-05	0.000637933095	-0.001484747325	-0.00431872975	-0.00166653595	0.000938337775	-0.00195004415	0.0012430555	-0.00039812275	-8.7488925e-05	-0.000430162575	-0.002434102325	-0.000982333375	-0.000393156475	-0.000863625825	0.001008930975	-4.256225e-05	0.000385244275	9.12090225e-05	-0.001564715575
182	1	-1.442869975e-17	1.923351714275e-17	0.561686225	-0.0005682652745	-0.00487731375	-0.01177559775	0.0047489576	0.0554823825	-0.0011713612125	-0.004981445775	0.061779275	-0.00425983775	-0.00463060575	-0.000349392	0.00814769675	0.00825536475	-0.00312805775	-0.001859075125	0.0087311445	-0.0039178025	-0.000867761325	0.0037758805	-7.1374575e-05	-0.0011720856125	-0.00232840865	-0.00021865125	0.0035338085	-0.00190406525	0.0007041356	0.00074109925	-0.001452842975	-0.00344371925	-0.00233523625	0.0005098065	6.7962315e-05	-0.000540738525	0.000589724475	7.15126e-05	-0.000365876975	-0.00307209975	-0.001069454375	0.00066504665	-8.3636875e-05	-0.00010818635	0.000918018325	0.000313484	-0.0001105350975	-0.00271006325
183	1	2.612742075e-17	-5.661105825e-17	0.478828275	0.0037966835	-0.001045097	-0.00151989525	-0.00404978175	0.07020134	-0.0026025834	-0.007267205	0.0596959025	0.004384488	-0.001129091275	-0.00159747425	0.000629334725	0.014454815	-0.0030859225	-0.00420772175	0.0113170255	0.00292283175	-0.0001735942	0.0023368874	-6.52215e-06	0.00279643885	-0.00363178225	-0.0025093185	0.004983695	0.00346694425	0.000291589925	0.0004931209025	-0.000564484545	-0.001113489175	-0.00338074075	0.000175669515	0.001959250775	0.00297582425	0.00068589915	4.2962565e-05	0.000133651025	-0.002295422825	-0.002473879	0.0004957419625	0.00050438125	0.0024909935	3.929954e-05	-0.00027767017	0.00050806095	-0.002053324575
184	1	1.84906975e-17	-1.98972025e-17	0.6733407	0.00707922775	-0.00758609352	-0.009384369	0.004730855725	0.029452045	-0.001831066285	0.003766973	0.04302808	0.002956714225	-0.00219654725	0.0009888011	0.00848425725	-0.00525206175	-0.00542794975	-0.007685996075	0.0034082864175	0.00397781785	0.002139324375	0.001022322	-0.00213675975	-0.00827633625	-0.00767854475	0.001540624975	0.000457298375	0.0046517705	0.003089454	-0.002674245	-0.000287892075	-0.0069975285	-0.00573644725	-0.00073424269	0.000310282875	0.0037403125	0.001982047	-5.222491825e-05	-0.001437579725	-0.004874346	-0.00486096475	0.0006449819	0.00137843675	0.00275346275	0.002307633	-0.0001916276	-6.83054125e-05	-0.004233214
186	1	-1.25298725e-17	1.34223225e-17	0.619887175	0.004092466925	-0.005226511925	-0.014787345	0.013750514	0.0408496275	0.000147906175	-0.002084170825	0.0589482075	-0.00034469925	-0.00252721925	0.0040088912	0.00410612375	-0.002870801575	-0.00319735925	-0.00212377875	0.00814269225	0.001387235475	0.00285184535	0.0025532538	-0.0023395436	-0.00911588875	-0.003824649925	-0.000908300475	0.001872359325	0.00306074325	0.003825048725	-0.000489336375	-0.001303374325	-0.00831249875	-0.0035659495	0.001274275725	-0.00174162975	0.0024740895	0.00292535125	-0.001105958425	0.0006561727	-0.0050862025	-0.002213335625	-9.463715e-05	-0.00130732625	0.0016924933	0.0023287975	-0.000420016875	0.00061621055	-0.00321416675
187	1	-1.44197968333333e-17	1.8479357e-17	0.336944466666667	-0.000359100333333333	-0.0112358433333333	-0.0324658633333333	-0.00125158503333333	0.0838223833333333	-0.0020866532	-0.0103321673333333	0.05900996	-0.0016523984	-0.0103826753333333	-0.005413574	0.000323124533333333	0.0212292133333333	-0.00340845933333333	-0.00704635566666667	0.0149052533333333	-0.00131534866666667	-0.00635628166666667	0.00141244546666667	0.000372329433333333	0.00808873966666667	-0.003468971	-0.005364218	0.00562457333333333	-0.00123051157	-0.00314777466666667	0.00269908523333333	-0.00109232293333333	0.00271157866666667	-0.00370508966666667	-0.00326426733333333	0.004678485	-0.0001447954	-0.00114144633333333	0.0015072538	-0.00186951	0.000258079933333333	-0.003590908	-0.000515296466666667	0.00291998833333333	2.24630000000001e-06	-0.000783502816666667	-6.25845333333333e-05	-0.000486915833333333	-0.0009193821
188	1	3.452976e-17	-5.8373815e-17	0.5542088	-0.000702033275	-0.009944042	-0.00902030025	0.00644244675	0.06051239	5.87185249999999e-05	0.001764759944	0.0520773625	-0.002262633375	-0.00272984025	0.00610799975	0.0048668525	0.009001912	-0.001744429075	-0.003176108275	0.01079587875	-0.0019631326575	0.000234773875	0.002216719	0.001178001075	0.00024771625	-0.003453106275	-0.003495518	0.0011011914	-0.000788424345	0.00148755849825	0.0023875525	-0.000912511175	-0.0023730043575	-0.003698495	0.00023755146	0.0010786308	0.0003515701	0.002381706575	-0.000656028825	0.000904514425	-0.00220813525	-0.0020875252	-0.00020064125	-0.0012618788225	-0.00021755307	0.0014441023	0.0001048451175	0.00016538715	-0.001375157675
189	1	3.08579425e-17	-4.99317375e-17	0.583084075	-0.002471166825	-0.002149802	-0.004899741025	0.0058487105	0.04721297	0.0016548955	-0.00192865275	0.059440445	-0.00367630611	-0.002408454725	0.00436544575	-0.00034093	0.00513826875	-0.003797215475	-0.00306689439	0.007113478	0.0009540938	0.001386614725	0.004246217	-0.0075002985	-0.00387472875	-0.0039654235	0.00034560463	0.00390439775	0.003884496	0.00064947925	-0.0014899951	-0.001981631975	-0.00428513425	-0.001972067405	0.0006989837	-0.001822019325	0.0029576065	-0.000355141825	-0.000576819225	-0.0001134641	-0.002062721	-0.001467479175	0.00055322431	-0.001542899175	0.00255440825	2.707625e-06	-0.0010567904	6.8580075e-05	-0.00127650725
190	1	1.66639033333333e-18	-1.90340666666666e-18	0.4564984	-0.00198581216666667	-0.001696999	-0.00085701	-0.00366772366666667	0.0719441666666667	-0.002570385	-0.007773299	0.0571190266666667	-0.000265568333333333	-0.00181981716666667	-0.001694214	-0.003008386	0.01708947	-0.004309651	-0.00328086406666667	0.010859377	0.000946204766666667	-0.00171015346666667	0.000806542466666667	-0.000642935566666667	0.00506406233333333	-0.00350236033333333	-0.000839154633333333	0.00483253166666667	0.00111840766666667	-0.00114054253333333	-0.000463784478	-0.00109911376666667	0.0014628585	-0.00271970733333333	-0.000436731666666667	0.000688524933333333	0.00128510306666667	-0.0007454955	-0.000797333633333333	-0.00030919295	-0.000278480283333333	-0.00226652833333333	-0.000233285576666667	0.0007972572	0.00112539836666667	-0.000878723	-0.00128745846666667	-0.000306992666666667	-0.000759442266666667
191	1	1.6405805e-18	4.08832375e-18	0.35331835	0.00162569565	-0.00977035475	-0.0247741215	-0.0068343935	0.081772075	-0.00445178675	-0.00854116125	0.05843272	0.00294818	-0.00848787325	-0.00490008175	-0.0014227935	0.0214438775	-0.00513938475	-0.003254951	0.0152082675	0.00164376935	-0.0048324185	0.00218390975	-0.00058346715	0.00792955425	-0.0049912895	-0.00235033975	0.00738010725	0.001143176925	-0.002339578095	0.003016038175	-0.000730977525	0.002459569725	-0.00465123625	-0.0013660534825	0.0042822405	0.001170562125	-0.00071512715	0.00240199975	-0.000250734925	0.000647491	-0.00425678	-0.0001710032	0.0014267729	0.0008238224	-0.000127428899	0.001041494375	0.0002368353	0.000302964825
192	1	-3.76511425e-18	1.438261675e-17	0.6074573	0.00939015975	-0.00244193825	-0.00363211625	-0.00161236975	0.0381283375	0.00050377235	-0.0030924505	0.0531557775	0.00600914925	-0.00214099285	0.00069040225	0.0063981275	-0.00357139925	-0.003972306515	-0.006916694	0.004012633825	0.005181223	0.000979468455	0.001917474	-0.000541983	-0.008728915	-0.003308827025	0.000260615375	0.00262821195	0.0053266685	0.000990379525	-0.0016443492	0.0002532254075	-0.0084865	-0.0012046319	0.000524761375	-0.00016939375	0.0040694095	0.0001260998	-0.00068740375	0.001597421475	-0.00540717975	-0.00044218095	0.000613129925	0.000152454575	0.00223244075	-0.00061498015	0.0005629134	0.00124668995	-0.003627488
194	1	-6.18046575e-18	8.216861525e-18	0.510151575	0.002104902075	0.00229179375	-0.00153032025	0.0101323755	0.0627754725	-0.00202391205	-0.0047072295	0.0608428425	-0.000747533325	0.000919110975	-0.004223817	0.004173195175	0.011555192	-0.00395085425	-0.00286851	0.00874248925	-0.00031652855	0.000307189175	-0.001478926425	0.000991767	0.0029668445	-0.0045762595	-0.001660783875	0.0007427396425	-8.5930075e-05	0.000240503775	0.000386064275	0.001064595525	0.0002303407	-0.00420797675	0.0001078168	0.0008227873	0.000158236175	0.0005419607	0.000120873375	0.00067461945	-0.000925683475	-0.00334701625	2.74479e-05	-0.000211481575	0.000706836475	0.0006881911975	-0.00013599844	0.0008675873	-0.00108429391
195	1	4.31033125e-17	-9.45963425e-17	0.458858725	0.00137567025	-0.00292260365	0.003283262835	0.00925624	0.06819738	-0.00081515785	-0.00798662375	0.0542757575	-0.00201219125	-0.000424074975	0.00612155475	0.000851854825	0.01366592075	-0.0032722105	-0.00458676251	0.0132770365	0.00146055075	3.45575000000007e-06	0.000347358575	-0.0041756395	0.001968278	-0.0014742305	0.00030639032	0.003845194275	0.0031450375	-0.00220254745	-0.00174229105	-0.0012735062	-0.000116631	-0.0001099645	-0.00122146515	0.000543661925	0.00303618975	-0.0014814169725	0.00077928375	-0.0005930221715	-0.000770886175	-0.0002551445	-0.001688782425	0.00130779005	0.0025473194	-0.0014567457	8.526165e-05	-0.000503543375	-0.001078649125
196	1	-1.9184067e-17	3.31148993333333e-17	0.550715066666667	0.000794611666666667	-0.0052949342	-0.0178095333333333	0.00147745533333333	0.05499871	-0.004322239	-0.01246924	0.0592072866666667	-0.000778528	-0.006649302	-0.00163344033333333	0.00321129086666667	0.00824210166666667	-0.00657605966666667	-0.00622060566666667	0.006771643	-0.000103572776666667	-0.00141563302333333	0.00565556933333333	-0.00126308533333333	0.000926755033333333	-0.00726524066666667	-0.003580843	0.00233436	0.00123910233333333	0.00125405483333333	0.00403324966666667	-0.00218987386666667	-0.00155710356666667	-0.00682417566666667	0.000829155066666667	-9.64658566666667e-05	0.00221171206666667	0.00226501466666667	0.001617702	-0.00181857736666667	-0.00096411705	-0.004665558	0.000467913666666667	-0.000740091586666667	0.00173586266666667	0.00204172833333333	-0.000211946533333333	0.0002882401886	-0.000650761483333333
198	1	1.5029539e-18	1.0486618e-17	0.418883125	0.0021548032	-0.0044467825	-0.0084260895	0.00355597375	0.076012995	-0.0042233151625	-0.010563652	0.060929685	0.00164294175	-0.003930115525	0.0019249343	0.0006217256525	0.016844335	-0.00543752775	-0.0048067855	0.015269695	0.002411437275	-0.000927755825	0.00399003625	-0.0003782223225	0.00459566975	-0.00400709625	-0.001015885975	0.00643823575	0.0027381305	0.0004438608	0.000961314175	-0.001779399425	-0.000268996475	-0.00336494825	-0.000327360075	0.004030581	0.00325605325	0.00034571515	0.00024681135125	-0.000276530275	-0.002165848	-0.00273731825	0.000269667075	0.00153936605	0.0026698955	0.000282203525	-5.5345675e-05	0.0004907438	-0.0021976985
200	1	-1.465602925e-17	3.6707165e-17	0.496862875	0.009525515825	-0.003980946975	-0.00936945	0.00673546225	0.061686095	-0.00394193675	-0.01147058625	0.05909087	0.002829237175	-0.0053101475	-5.107375e-05	0.00335385025	0.01132040825	-0.00694805875	-0.002763345675	0.0078826135	0.00035710425	-8.9654725e-05	0.00260524425	0.0014717756	0.0023037865	-0.007794324	-0.001479146715	0.001877350475	0.0016857787	0.00135688075	0.001552250075	-0.001003800645	-0.000651359375	-0.00654878925	0.002387543325	0.000482008325	0.001194494025	0.000595967	-0.001211740875	-4.38322e-05	-0.0007502545	-0.00397891125	0.00314925815	-0.001668152475	0.00111464525	0.000245673025	-0.00056783105	0.0013767619	-0.00014425005
201	1	2.89985e-18	-1.47971e-18	0.5226222	0.0019110575	-0.002079529775	-0.00638230925	-0.002671912	0.0637161175	-0.0021459087925	-0.00626176885	0.054224075	0.00151831625	-0.002576329355	-0.002071775975	0.00115941555	0.012489015	-0.004390917	-0.0045708825	0.0126710275	0.0018922095	-0.00169086465	0.001802983625	-0.0011075283825	0.001046082325	-0.004805551	-0.002533629245	0.00421576125	0.00221014675	-0.000150422675	0.001637030525	-0.00038650712	-0.002077004315	-0.00464759825	-0.000701789825	0.00198483875	0.002191048925	0.000237313375	0.00090797581075	0.0001890189	-0.002808676525	-0.003641860325	0.000472675025	0.000374531645	0.00156148855	0.00050868585	0.00091734355	0.0001953448	-0.002541784975
202	1	-1.28588725e-17	3.052697e-17	0.51741615	0.00169465425	-0.006162286	-0.012066951	0.00034603225	0.0593563525	-0.0031280495	-0.00742016325	0.065156845	-8.37815000000002e-06	-0.00383320825	0.0013420202325	0.00341961025	0.00760232275	-0.00555157275	-0.0070212715	0.011763613	0.00015643411	-2.2774225e-05	0.00340058425	-0.001672366675	-0.0012800615825	-0.00713994975	-0.0025319095	0.00448358925	0.001180385825	0.001783580875	0.00154234875	-0.00010469275	-0.0035045725	-0.00558926125	0.0007359762	0.001134883675	0.000553170725	0.001749519	-0.0003036236	0.000846391725	-0.00262647975	-0.00412243475	0.000840822025	-0.001202042425	-0.000166273575	0.001573748575	9.4703075e-05	0.000789139825	-0.0011640804325
203	1	1.290803225e-17	-1.74457415e-17	0.46529985	0.0028299545	-0.00576507975	-0.00597388575	0.00856551675	0.065641375	0.000590781075	-0.0067443735	0.0733054175	0.0003617437	-0.00359463185	0.0030733995	0.00191277255	0.009099186	-0.00303928775	-0.00516405275	0.0134058275	0.002342913575	7.34499999999991e-07	0.0038766842	-0.005072235675	-0.000929881875	-0.00455852825	-0.0019137258	0.006420587	0.00485219275	0.00025827115	0.00014402325	-0.0031502075	-0.00386210575	-0.00320896525	0.0003244507	0.000843360525	0.00455281225	5.3580175e-05	0.0002482677875	-0.000148182675	-0.00332502925	-0.00263009375	0.00058787285	-0.0004560683	0.003885969	0.0003711511325	0.0003487313	6.517912e-05	-0.00262937775
205	1	-5.2139205e-18	1.696936875e-17	0.49499465	0.00428229375	-0.00065334185	-0.00761641075	0.00105058475	0.066829775	-0.001798736285	-0.00602607075	0.0546733475	0.00242485395	-0.00193170175	-0.001910239975	0.00565705775	0.0140934925	-0.0039129225	-0.00693093075	0.01218335	0.00142795015	0.00015210425	0.00264278225	0.00066563395	0.00235641835	-0.00509457575	-0.0020761542	0.004708844	0.00191859525	0.00187757325	0.0013033559	0.00039791	-0.0015606958	-0.00404097325	-0.0004661837	0.00115323625	0.001691981025	0.00199634645	0.000791663125	0.00048944315	-0.00193664845	-0.00380523625	-0.0003430459625	0.0003965413	0.001030900825	0.0021771105	0.0007531049	0.000867361775	-0.0022261178
206	1	3.6860927e-18	-1.61960825e-17	0.49053775	0.00117393505	-0.00442315885	-0.006294666	0.01124027825	0.0571961375	-0.003348032	-0.0087190975	0.0695126	0.00056926275	-0.00236328915	0.00478400075	0.0025287555	0.004460824	-0.007944742	-0.006511448	0.01125443825	0.002304788025	0.0008984585725	0.00413011475	-0.000508199675	-0.00338209325	-0.00796258075	-0.001077491025	0.0019974125	0.002729372725	0.00239526845	0.002235023	0.002093662375	-0.00433127225	-0.0063013585	-4.360445e-05	-0.0016765015	0.001930378375	0.00254731643	0.000986157525	0.001247650675	-0.00314507925	-0.00536462225	0.000101298425	-0.001263427525	0.001577680875	0.0020671432	-0.0004710923	0.001010565475	-0.00229256525
207	1	1.526621975e-17	-3.0680598e-17	0.47812975	0.00364344195	-0.001671980975	-0.00431833775	0.00342763625	0.066691145	-0.001486878125	-0.00682503975	0.0625032125	0.001658888075	-0.00145305025	-0.001139482875	0.005480437275	0.01280114525	-0.0042058575	-0.00401330725	0.0093801375	0.000432607575	0.000473503	0.00333734875	0.00160005115	0.0027680749	-0.005284509	-0.002690394625	0.003415012	0.00060993865	0.00189397675	0.001505357375	0.00038366925	-0.000534059545	-0.00485909775	-0.000139331975	0.0004551306	0.00061216795	0.002442577225	0.000166604825	0.000213946725	-0.001304314475	-0.00439789075	0.000414458935	0.000103509125	0.0003044471	0.00189876795	-0.000458354325	0.000533320275	-0.001196236975
208	1	1.3417735e-18	9.67277499999998e-19	0.443280575	-0.002043915225	-0.007601271975	-0.022279165	0.006342081225	0.0715147175	-0.00197237425	-0.010260306	0.06268401	-0.003158421275	-0.00632786325	0.002075636425	0.0005091464	0.0161255075	-0.00477158975	-0.008592189	0.011089262	-0.00117802345	-0.00196709325	0.00433566965	-0.0015481101	0.00471286125	-0.00529070175	-0.0034635302	0.00596361075	1.20524e-06	0.000895092465	0.00294735675	-0.0003043332275	0.0010923726225	-0.00527637525	-0.001874803775	0.00296524325	0.0003126526325	0.00132672855	0.0008514812	-0.000246815875	-6.6696325e-05	-0.0041756335	0.0008216208	0.001142023875	0.000259392415	0.0010235460925	0.000192661075	0.00017307	-0.000515235625
209	1	-1.295564425e-17	1.195083e-17	0.56009225	0.001627092875	-0.003735723	0.000979227075	0.00974452	0.0499641975	-0.0028114285	-0.0082787765	0.067262355	0.000929175925	-0.00072169815	0.004687182425	-0.0046137988	0.003286033775	-0.0035423215	-0.00514309325	0.008763144	0.0036640145	0.0013587018575	0.00320357375	-0.00448444375	-0.0034269695	-0.00479338075	-0.002201028025	0.002522359775	0.00483743925	0.00146936715	0.000367527025	-0.0015308189825	-0.004312988	-0.00452398575	-0.001194282325	-0.00023311492	0.00429782675	0.001135085705	-0.000665245975	-0.00032470893	-0.00335450325	-0.00402383275	0.0004998415	0.0001371891	0.00391035675	6.51038e-05	-0.00094742975	0.00086358885	-0.00263163725
210	1	-1.72174905e-17	2.240686e-17	0.5121532	0.003038372	-0.00045682575	-0.001615233975	0.00534077875	0.065149505	-0.002299887375	-0.0050352585	0.0624530525	0.00130109455	-0.00031832225	-0.000262815925	0.0001727955	0.0131738925	-0.002807233	-0.0026416782	0.01276614825	0.0023005615	0.00012621049	0.000933940675	-0.002009606625	0.001972346375	-0.00308748825	-0.001500199425	0.00480705925	0.00247250575	0.0003935871	0.000520188845	-0.001099873625	-0.0016648564	-0.00270817525	0.0004808950675	0.001575737975	0.0024308955	0.000111747925	0.000660893805	-0.000102248725	-0.00207990525	-0.001939609325	-6.80222525e-05	-0.0003206435925	0.001631477325	5.4781315e-05	0.00043148015	0.000441103925	-0.001764233
211	1	1.07791825e-17	-2.65313075e-17	0.562304075	0.00802835175	-0.00785087625	-0.0196401275	0.0031461415	0.049358125	0.001908807825	-0.00372996675	0.05629853	0.00326259725	-0.00996788425	0.00132011995	0.00769169975	0.003494632625	-0.00225874125	-0.0084353665	0.0088700435	0.001427876375	-0.00332480275	0.0041741085	-0.0029448079	-0.004781495	-0.0043764175	-0.0020746773	0.00447986975	0.00499086425	-0.00166105375	-0.0001821495	-0.0040449935	-0.0068309815	-0.0031553395	0.001890029425	0.000617992225	0.005181292	-0.00174788875	-0.001787379075	-0.00078353035	-0.0052623875	-0.001378323703	0.001299900475	-0.000962751725	0.00383798375	-0.001812087	-0.001192200575	0.00098411675	-0.003847796
213	1	2.99563275e-17	-6.03082325e-17	0.46607015	0.002890450975	-0.0089718525	-0.0205603175	-0.0051353035	0.0679089375	-0.0001047245	-0.005828421375	0.061452895	0.002753006675	-0.00761554275	-0.001322314625	0.002181510275	0.01222386675	-0.00292869405	-0.007228325	0.0138729725	0.0011861618	-0.0031757735	0.0036886265	-0.0006080470925	0.001446433	-0.0049135455	-0.00485858825	0.00377296235	0.00218884825	-0.0007365342525	0.001592706525	-0.00142616891	-0.002162431675	-0.00503467475	-0.001230463325	0.0024432447	0.002121273425	0.000152748585	0.0005606569	0.0003112289625	-0.0028207516	-0.00393455675	3.1396125e-05	0.00052995575	0.0012390825	0.0005814812525	4.6247825e-05	0.000708309625	-0.002499958075
214	1	6.52317425e-18	-2.993308e-17	0.366314275	0.0058068815	-0.011811751025	-0.02709508125	-0.013234978	0.0769886425	-0.001160289	-0.009302781	0.0618555275	0.00397538885	-0.0121252995	-0.0043706035	0.00421236275	0.015990445	-0.0018292144925	-0.0055325435	0.014988515	0.00107962465	-0.0083856325	-0.00035960683	0.00202875985	0.00409112215	-0.00157622675	-0.00132705875	0.004871323	0.00030147675	-0.00609421825	0.002046967825	0.0012488594975	0.000905652225	-0.0009970745	-0.000755534675	0.00293849905	-0.0004905889475	-0.00424166225	0.00175737805	0.00135532246675	-0.000223302725	-0.00074312925	-0.000344183125	0.000767548	-0.00132420755	-0.0023040472	0.0013870882	0.0011766809835	-0.000307739025
215	1	7.5852435e-18	-1.3582795e-17	0.520439875	0.000550424	-0.003244227975	0.00048776125	-0.001053413975	0.05253095	-0.003401743	-0.00623677515	0.0579385075	-0.0001031716	-0.00060070945	0.00035496755	0.004298444225	0.00706392075	-0.0038091805	-0.0049364045	0.0074042205	-0.0004757492	-0.0003181585525	0.00299906525	0.00053192175	1.309165e-05	-0.00333218475	-0.001979666	0.004435387	0.000990860875	0.0012390935	0.0008695408	0.00081943075	-0.002257398925	-0.003274589575	-0.0003627025125	0.00254535575	0.000128872475	0.0013495138	0.0002929177	0.000440635125	-0.002398153525	-0.002306995325	-2.86980499999994e-07	0.000487304725	0.0003455251	0.001196840125	0.000989496525	7.26777499999999e-06	-0.00193733285
216	1	-1.65524325e-17	2.95844475e-17	0.540063375	0.0014859505	-0.0026498069	-0.0002857795	-0.00452396415	0.0607046025	-0.0004946715	-0.0044045914	0.0583013675	-0.0003237014	-0.00157681475	-0.00402525295	0.004958625275	0.01073287175	-0.00454864975	-0.00762209625	0.0068644645	-0.000391943475	-0.001617861625	0.0029954304	-0.00258294055	0.00176053605	-0.005415974	-0.0020784958	0.00315034725	0.000755815975	0.00034242085	0.0001776657725	0.0001658835	-0.0018900567	-0.004616854	-0.0018172475	0.000571850875	0.0005437075	4.9400275e-05	-9.29074e-05	-0.000683685525	-0.001981398	-0.00399892025	-0.00019912365	0.00064323745	0.000555868775	0.00032785507	-0.0002088145775	-3.6606635e-05	-0.00232272525
217	1	-3.12660499999999e-19	-5.344156e-18	0.35269895	0.0013493161	-0.005224678	-0.026597271	-0.002519557	0.0802113	-0.001804686775	-0.00994839425	0.0641787725	0.000790452	-0.00775335	-0.005422265975	0.00094597925	0.017854395	-0.00261370625	-0.004322890125	0.013789395	0.0006441253	-0.0053065153	0.00177277675	-0.00016952575	0.004102461	-0.0030492725	-0.00278975875	0.0046218365	0.001035299825	-0.0027006889	0.0014531075775	-0.000287928225	0.0007077416	-0.00276503125	-0.00184225315	0.00107595495	0.000892701775	-0.001445507925	0.001489250325	-0.00043702925	-0.000673064525	-0.00272665025	-0.00114205516425	-0.0002608561	0.0010277025	-0.000711316425	0.001395035865	0.0012286126	-0.000931087575
218	1	8.44870325e-18	-1.918269125e-17	0.37627285	0.002855718	-0.001712985	-0.006843582	-0.00775719675	0.0825950525	-0.0014739462	-0.0056230585	0.0619785775	0.00214180165	-0.003130338775	-0.003931498325	0.00360049	0.0204958675	-0.001869814875	-0.0033162635	0.01653077	0.00082186475	-0.00178484245	0.001037426885	0.00083304426525	0.0072207195	-0.00253174105	-0.002911449	0.00684046825	0.001094688525	-0.0006453078	0.001488792395	-0.0006893491925	0.00231660075	-0.002605637325	-0.001591418	0.0030346775	0.00156313875	-0.00011713164	0.0010525452	-0.0005273118	0.00058940347	-0.00244755325	0.0003080137	0.00122312835	0.0015864037	0.0005015505075	0.0004787355	-0.0005775597	-0.000302875975
219	1	-2.46236995e-17	5.267034425e-17	0.507660475	0.01024583725	-0.0074420895	-0.01649250775	0.002314918565	0.0537240225	-0.002634433925	-0.01056546875	0.05601583	0.00596436825	-0.00518862875	0.00216211575	0.00640573275	0.005150951075	-0.004994703	-0.0060970226	0.007430048	0.00350337175	-0.000154180575	0.0026153815	0.001195149025	-0.00311312665	-0.0049208535	-0.00261966525	0.00191901015	0.003889788575	0.001018769675	0.0007274850425	-0.00186709325	-0.004787924075	-0.003818912	-0.001417730495	-0.000244866275	0.003558486425	0.00091765669225	-0.000236640125	0.0009683203375	-0.0033842502	-0.003392027925	-0.001611907475	-0.00171040115	0.00187344735	0.0014961366	0.001408250375	0.0016476245	-0.00183207569
220	1	-1.800552725e-17	1.7218241e-17	0.59477655	0.00318418475	-0.0032732325	-0.0126727435	0.001103167475	0.048109745	0.001294398525	-0.004558841	0.050757585	0.0020667235	-0.00532986625	0.0007805586	0.00450018975	0.005730838	-0.0008412925	-0.00744979125	0.00463026725	0.002424799275	-0.0013942137	0.005374812	0.00070711325	-0.002221327775	-0.00331014575	-0.00422475425	0.0033217015	0.0029286815	-0.0003518803	0.0001182005	-0.00049094045	-0.004079266	-0.00310123275	-0.001688025575	9.1873e-05	0.003472916	-0.00095550525	0.0001169464355	-3.544501e-05	-0.00278048525	-0.0024479574	-0.000811860375	-0.000228106625	0.002659054675	-0.00077009325	0.0005506971	0.000269717325	-0.0025130225
221	1	2.8078575e-17	-5.07461025e-17	0.484007475	0.00266748525	-0.00219423475	-0.0026036615	-0.001307052325	0.06644602	-0.002361980775	-0.01000927425	0.061851105	0.002806317	-0.0023138415	-0.000203303775	0.00079281265	0.0105648705	-0.0047028375	-0.0054237405	0.0167500425	0.00278872275	-0.00032410835	0.00227865175	-0.00249182025	-0.00114887456	-0.00468677975	-0.001185383425	0.00515743475	0.0037806225	4.46784000000001e-05	-0.000204451775	-0.00143388945	-0.0035737265	-0.00347850775	0.000130559475	0.0008124484	0.003344007225	0.0002596242	0.000173224825	0.000572656365	-0.00377763175	-0.00259234395	-0.00026671275	-1.9899615e-05	0.00231270495	0.0005021248	-0.0001076663175	0.00032983095	-0.00349702825
222	1	-1.119027475e-17	6.49976e-18	0.513799075	-0.002770845	-0.003620026475	-0.00503005325	0.01794968425	0.0586071975	2.0330425e-05	-0.00443591685	0.06787148	-0.00466536925	-0.003212955525	-0.0006730045	-0.000762267025	0.00732109675	-0.00199898825	-0.0038898274	0.0115964125	0.000298726	-0.00163382825	0.00296691925	-0.0053913065	-0.001719922975	-0.00261215175	-0.00033713245	0.0056781345	0.00309521025	-0.0004064114375	-0.00074308275	-0.00287995825	-0.004342498	-0.001800955725	0.001011391525	0.000933347075	0.0036411665	-0.00115481475	-0.0011568661	-0.0005814429	-0.00355555475	-0.0010875598	0.00110689945	-0.0005282801	0.003133603	-0.001230181075	-0.0006917034225	0.000228466375	-0.00272516625
224	1	2.69514e-18	1.9416575e-18	0.61218295	0.0060573835	-0.0066744275	-1.92636749999999e-05	0.0182360675	0.043759515	0.001321482	-0.00444398375	0.0532094875	0.00186764975	-0.002902538625	0.00098905725	0.0052552985	0.00065931635	-0.001721948	-0.0067794865	0.006561358	0.002431141325	-0.002219144625	0.00523435875	-0.00068537645	-0.00572837475	-0.00254194425	-0.001866263475	0.00427177655	0.00421547075	-0.000389981	-0.0008309206	-0.00200777925	-0.00695938925	-0.00084070925	0.0017226659	0.0002452497	0.004126286225	-0.00131768925	-0.0009703086	0.0008927739725	-0.0056020265	0.000335164725	0.000366290775	-0.000690290175	0.0031639969	-0.00147288905	-0.0001706727	0.0012073433225	-0.004388111
225	1	1.61404975e-17	-2.98994625e-17	0.62707315	0.009801298	-0.00363539525	-0.008450528	-0.00100911725	0.038460425	-0.00121401625	-0.00300509875	0.050372095	0.0039568655	-0.001692811625	0.00546747775	0.004403275975	-0.00255293825	-0.00387546375	-0.007592423	0.00422838075	0.005262381775	0.004477585	0.00432326125	-0.00334916925	-0.008040518675	-0.00565141875	-0.00081548475	0.00025590015	0.005359282275	0.0049428305	-0.001162061625	-0.0001595902	-0.006872795475	-0.00302066625	-0.0003780747075	-0.001584173475	0.003755197455	0.0035438935	-0.001158713825	0.00043236905	-0.00472283835	-0.00217360645	-0.000355968042	-0.0003008671	0.001937960325	0.002571280325	-0.0017347383	0.000156937425	-0.003606452
227	1	1.36541875e-17	-1.9778885e-17	0.53479835	0.00909106375	-0.00270118125	-0.007950611	0.01133991875	0.0565859275	0.00477957025	0.0057385405	0.060840275	0.0035776405	-0.00535957445	-0.002754626225	0.001578069225	0.00773872025	0.003109446176	-0.001039839775	0.011863046	0.00335819295	-0.00294886975	-0.00088469975	6.53200000000001e-05	-0.0004979309305	0.00077125325	-0.000341267	0.002803364275	0.00187697875	-0.0015547685	0.0001439094	0.000789340825	-0.0022201885	-0.000708158325	-0.00087403775	0.00117127865	0.001315934	0.00034373975	0.000658789975	-0.00079673995	-0.002274839	-0.002124243425	-0.00020674275	0.00216493175	0.00205009	0.001362478975	-0.00012429175	-0.00150179145	-0.0030306042
228	1	1.2818805e-17	-2.23663725e-17	0.515111625	-0.0017749577	-0.0010807267	-0.0031816593	0.0111106015	0.060682015	0.0025789554775	-0.00425982885	0.0576220975	-0.00247395205	-0.00183870235	0.00110080075	0.0025669665	0.00945459025	-0.001209875975	-0.006261082225	0.0093300445	-0.00134466495	-0.000746364	0.0021470179	-0.00315072	0.00144662625	-0.00250171395	-0.0028779481025	0.00380512615	0.0017258524825	-0.00028362085	-0.000270257	-0.002627857	-0.001737601	-0.002073864625	-0.001241617225	0.00096202175	0.001815437	-0.000426281175	-0.00016741525	-0.0003029806425	-0.00117598875	-0.001901404475	4.23532e-05	-0.00039662665	0.00217344	-0.000270481775	0.00053068115	-0.000826774775	-0.000724685
231	1	1.73866345e-17	-2.931786175e-17	0.5329916	0.0065783135	-0.0062304445	-0.01307430375	0.0077828905	0.054025245	-0.003959594375	-0.0047088221	0.06321872	0.002763976675	-0.0043586495	0.0053366285	0.0014609509475	0.00495747575	-0.00540473175	-0.009388242	0.00883867675	0.004479014	0.000649130205	0.00600730925	-0.00491441775	-0.0026408405	-0.006854127	-0.001397310125	0.00343011925	0.0064592795	0.00158324625	0.00021619015	-0.001352484775	-0.00547144	-0.00440708575	0.0010575012525	0.0004181954	0.0057186415	0.0003525444	-0.00139369705	0.00086120455	-0.0044946055	-0.00275424525	0.000740513775	-0.0010131221875	0.004268905	0.000136219175	0.00012723985	0.00101354359	-0.00357135525
232	1	1.191992025e-17	-1.793556775e-17	0.6847761	0.01000302	-0.0116670221	-0.0116944645	0.00682748975	0.02131464745	-0.001202811	-0.0103581785	0.03901078	0.002445247425	-0.006494449125	0.00864622075	0.008589437	-0.008274049	-0.006606844	-0.007197127	0.003679149	0.000981807375	0.00043071375	0.004235542	-0.00298222525	-0.01061218375	-0.007721108	-0.00089577665	9.58271025e-05	0.00255829125	0.0025008578	0.001167652175	-0.001754330725	-0.006633875	-0.00634951075	7.3535875e-05	-0.0024464772	0.00144675375	0.0033784175	-0.000437418075	-0.00017354858	-0.004066208	-0.005964676	0.00053856475	-0.001298251225	0.0013268545	0.0022812873825	-0.00128314655	-0.00014687257075	-0.00295033225
233	1	1.22560215e-17	-1.94850545e-17	0.64978965	0.00058324825	-0.00894419575	-0.0157814445	0.0096704895	0.03250339	0.00104795895	-0.00322807517	0.0557983475	-0.0033579467	-0.0032409125	0.01080713025	0.0095858095	-0.00318533925	-0.0067982475	-0.0057727227	0.0018816245	-0.000466368715	0.00512608025	0.00832701075	-0.003189624925	-0.00715722575	-0.005936202	0.00161132125	0.00357890975	0.00362522675	0.00576694875	-0.001298046175	-0.00012073275	-0.00660413125	-0.00356556975	0.001461236	-0.000674487075	0.0036880845	0.00369029875	-0.0001857236775	0.0013410521	-0.0045405185	-0.00201158835	0.0004556381125	-0.00010943925	0.00300726175	0.003282079	-0.000875397	0.000610917875	-0.003412193725
234	1	-1.476333e-17	2.62026725e-17	0.526669725	0.003187627175	-0.00551685175	-0.01343801325	0.00630253575	0.0578578825	0.0010264101	-0.007023671475	0.06375871	-0.002292475875	-0.006637986	0.006309989	0.0026351604275	0.00707957075	-0.00247742	-0.00398500325	0.0095841715	0.002275612325	-0.0012479277	0.002768187	-0.004024442	-0.000891656275	-0.002745888	-0.00033317	0.0037808075	0.0029115915	-0.000950917675	0.00057182775	0.00033140825	-0.00210726825	-0.001447060325	-0.00208873815	0.0005690846	0.00191280675	-1.23380000000001e-06	0.00167679895	0.000404320275	-0.0023077445	-0.0025291605	-0.00104268625	0.001809258025	0.00212131225	0.001492906675	0.0002358441	-0.001136126425	-0.002819954
235	1	-8.826165e-18	2.355636275e-17	0.499034075	0.00600583535	-0.00213275005	-0.00467057275	0.010564878	0.059567375	0.00139777567625	-0.00148149425	0.072505795	0.0026607575	-0.002897833125	0.002474847275	0.001400747675	0.00644540125	-0.00125051975	-0.0062031974	0.01190485	0.0033311188975	5.6160025e-05	0.004594925	-0.0035100324	-0.00066853075	-0.00357782045	-0.003220444985	0.00352230475	0.00386847675	0.001549171625	0.00179388425	-0.002121316975	-0.00289656315	-0.0039435005	-0.00137649375	0.00164749105	0.0035634605	0.0022695247	-0.000238316235	-0.0014779546	-0.0029050475	-0.00416904925	0.00033323085	0.000749747225	0.00339761475	0.0012154172	-0.00163124565	-0.0004084574	-0.00242176825
236	1	-1.9735615e-17	3.024894e-17	0.600059525	-0.0056936188	-0.001860009	-0.00790370825	0.006696794	0.046015415	-0.00252965345	-0.0062529985	0.061011745	-0.0061206925	-0.002640488525	0.000793375895	0.001101211	0.0021239405	-0.00473851125	-0.00330107475	0.006711958925	-0.003602553125	0.000545759855	0.003569752	-0.00213736025	-0.0039068875	-0.005210575	-0.00216150725	0.000284345	-0.001234537525	0.001834956	0.0016391877	-0.00090407448	-0.00418524375	-0.00505078175	0.00012736627	-0.00014336696	-0.00065794285	0.00195036425	-0.0002329742025	0.0002871297	-0.003341719	-0.003952831	-0.0001280053825	-0.000417926	-0.00056946924	0.00128323605	-0.00040686945	0.000546576725	-0.0021547655
237	1	6.67357e-18	-2.02413066666667e-17	0.363097266666667	-0.000436375363333333	-0.000576835666666667	0.0164725566666667	0.00213629633333333	0.08034346	-0.00105151833333333	-0.008224457	0.0699370966666667	-0.000738269666666667	0.0001568654	-0.00485676133333333	0.0015065844	0.0173476533333333	-0.003469605	-0.000934898833333333	0.0178162733333333	-0.000800325	-0.00195063113333333	-0.00103562633333333	-0.00234726766666667	0.00326057484333333	-0.00253946966666667	0.000599461666666667	0.009161721	0.00220226063333333	-0.0015636699	-0.004064314	-0.00469551066666667	-0.000856700763333333	-0.00108303343333333	0.0014467909	0.00134082006666667	0.003175567	-0.002412333	-0.002891217	-0.001668715	-0.00118169722266667	-0.000258146033333333	-0.000287927633333333	-0.00106246766666667	0.00307518733333333	-0.00303343866666667	-0.000843653133333333	-0.000639668333333333	-0.0013912906
238	1	1.45023693333333e-17	-3.18167086666667e-17	0.393979033333333	0.0005235829	-0.00616035366666667	-0.012904903	-0.008227924	0.0786690466666667	-0.00611369733333333	-0.008663795	0.0710221933333333	0.002667894	-0.0038132844	-0.0026120519	0.00312625633333333	0.0164508433333333	-0.00491213133333333	-0.00152883326666667	0.0154401866666667	1.84637666666668e-05	-0.0010197342	0.00306321333333333	0.00363624233333333	0.004258236	-0.00449060066666667	-0.001636093	0.00668305333333333	-0.0001368984	0.00164163233333333	0.00310350766666667	0.0006750859	0.00100561963333333	-0.003630756	-0.000475785466666667	0.0017688814	-0.000790742713333333	0.00226879633333333	0.00107651696666667	-0.000533129463333333	5.83383333333332e-06	-0.00271467833333333	4.21796333333333e-05	0.000668893333333333	-1.88193666666667e-05	0.00178228456666667	-0.0001419198	-0.000345178433333333	-0.000423339366666667
239	1	-3.42963575e-17	6.64428725e-17	0.4949441	0.007824382175	-0.007200333	-0.009903678	0.000149072	0.06869693	0.0012139908	-0.00398399475	0.05744084	-0.0003940622575	-0.0051511	0.00623182815	0.005025190675	0.0142598525	-0.00208556	-0.0063977382825	0.0138693985	-0.000884142225	0.0007005278	0.0030263035	-0.00436515025	0.003104731	-0.00498363725	0.00025454275	0.00561941775	0.00126553475	0.001284144625	0.00100314925	-0.0023026695	-0.000791486625	-0.002758039125	-6.8408425e-05	0.002635576	0.002435155525	0.000980168775	3.814855e-05	-0.001042351425	-0.002315912275	-0.0025009535	-0.0010391115	0.001222257625	0.002170460625	0.00048928355	0.001522767875	-0.00015102035	-0.00178406425
240	1	-7.9243575e-18	-2.94731e-18	0.5299189	-0.000419824	-0.00130162	-0.0074478855	-0.011517684	0.0602264275	0.00027058825	9.56637499999999e-05	0.05552597	0.0007627615	-0.0038885826975	-0.00157090525	-0.001482352825	0.0104180395	-0.00206792	-0.00175645245	0.00718058425	0.0003497373	-0.001786549475	0.00260171113	-0.00272641625	0.002090724175	-0.00228495625	-0.00063363458	0.00116249465	0.001383428325	-0.00106164104	0.000402682225	-0.002611412175	-0.001143863525	-0.002249801195	0.0002834806965	0.0010190621	0.00097563225	-0.00158770285	-0.000455972725	-0.00033545295	-0.00176078025	-0.001488696125	0.00111411955	-0.0008417986105	0.0008583266375	-0.00160404455	0.001039807075	-0.00066290754425	-0.001791288675
241	1	-3.38390875e-17	7.507208e-17	0.4788006	0.002647448025	0.00155198875	-0.006031939925	0.00296267925	0.0649244775	-0.003020367	-0.00561673925	0.0641425975	0.00048743325	-0.0015731035	-0.001065336775	0.00235471715	0.01100673275	-0.00307676995	-0.0058759015	0.01231432	0.00136224615	0.00039408975	0.00286200355	-0.0013267124	0.0007525362	-0.003804243775	-0.0016771976	0.00387653225	0.0023613084175	0.001930605945	0.001276271825	-0.00117967675	-0.0018125441	-0.0032568166425	-0.000392933375	0.000461321025	0.0022232103	0.001747180125	-1.3258275e-05	-0.0002476421	-0.001384876225	-0.002266498725	0.000566875255	-0.001205812925	0.0019190825	0.0010973056	3.166205e-05	0.0003510106	-0.0006877641
242	1	-3.299565e-18	1.567482e-17	0.48493815	0.0025762361	-0.001654165805	-0.00795421345	-2.42465000000001e-05	0.0677042775	-0.001822291275	-0.00723735525	0.0597266125	0.000368537375	-0.0031423115	-7.864035e-05	0.003341873	0.013032537	-0.0041032805	-0.00582492175	0.012587565	0.000780856375	-0.000927180985	0.002143762725	-0.001746268625	0.00168973595	-0.005459439	-0.002203933275	0.00459795925	0.001879727425	0.000161648525	0.0006963748	-0.001086795825	-0.00209466	-0.004636617	-0.00012016465	0.002173856475	0.00221404575	-0.000171872425	-0.00111249695	0.000177646555	-0.002858651	-0.003879851	0.000502131866	-0.000165981	0.001636970675	8.5056625e-06	0.0005091806	0.001078022325	-0.0023261145
243	1	-5.72401e-18	1.6204325e-17	0.409364275	0.0032463026	-0.002750673	-0.00427811575	0.00328812875	0.0730239475	-0.0007839205	-0.0096271281	0.0674694875	0.0003785024	-0.00363683	0.001025213925	0.00139736315	0.0125119725	-0.004040519525	-0.00613735675	0.01742646	0.000683314625	-0.00045973408	0.00367064925	-0.000432533525	0.00055633295	-0.0046081366975	-0.002467730325	0.00798970125	0.00214240115	0.000887898025	0.0012015065	-0.001802144	-0.004079556	-0.00394008955	0.00133351745	0.0030831097875	0.00252309	0.000640897925	-0.00018851869	0.0006812344	-0.00422904375	-0.00257431785	0.0004497278	-0.0007363028	0.00216649325	0.0006466774	0.001010573	0.001237082	-0.003371601
244	1	-1.7013673975e-17	4.66876325e-17	0.396289625	0.004395559	-0.00964311225	-0.02813	-0.00190496455	0.0756391025	-0.0038624985	-0.00367083375	0.0629024325	0.0019026155	-0.00718926875	0.0027612283475	-0.001972529525	0.0155080725	-0.0013994335	-0.00161101515	0.0159129525	0.0013183925	-0.0027534347	0.0032340285	0.0008354735	0.003372592	-0.00191633625	-0.00190759745	0.006402285	0.0012573974	-0.001636933525	0.0011210543	-0.001099290675	-0.00093968895	-0.002024318	-0.000606352375	0.002075468375	0.0015053841	-0.000623142	0.000756693075	0.000440821125	-0.00105070925	-0.00236097025	-0.000230456755	1.941295e-05	0.00079187235	0.0003763628	0.001654862	0.00062187018375	-0.000594374775
245	1	-7.834411e-18	1.6942165e-17	0.593727275	0.0059035965825	-0.001486883	-0.00084367675	0.01124595575	0.045453675	0.0026240388	0.000276176325	0.0489656575	-0.00180970575	-0.001435998475	0.00166557913025	0.00964754225	0.0024191665	-0.001151150375	-0.00799662725	0.00806625525	2.35522499999999e-05	-0.000815544	0.00149285275	-0.00279999175	-0.004695538675	-0.00217004775	0.00138983925	0.001908253625	0.002498782825	-0.000801193	-0.00192466585	-0.000597049425	-0.004439665	-1.855125e-05	0.001224483775	-0.00043478230425	0.003112218025	-0.001500645	-0.0009612443475	-0.00018308955	-0.00305361652	-0.0003386315	-0.000684242035	-0.0001841434	0.002396708	-0.000387892975	0.000496878375	-0.0002042845925	-0.00184106555
247	1	1.807113775e-17	-3.05362125e-17	0.60476255	0.01023491725	-0.00243125275	-0.00186437575	0.019096275	0.03770299	-0.003007596	-0.011365584	0.0501946675	0.00132547225	-0.001019532975	0.004348485875	0.0128732396	-0.00320125325	-0.0078390855	-0.00948268925	0.00363341875	0.0032839825	0.00228859825	0.00452485875	-0.00098938975	-0.0095339705	-0.00767978825	-0.00026906955	0.001739409275	0.0056032515	0.00337386645	-0.000549218825	-0.0011804151	-0.009266127	-0.004858084675	0.000782792425	-0.00146108115	0.005058484	0.002012292675	-0.0011385985975	0.00110626085	-0.0064269295	-0.002969717	0.0003335250775	-0.0022891076	0.00367357045	0.00103950395	-0.0012034608	0.001014053675	-0.00491012175
248	1	-3.01763566666667e-17	5.33634966666667e-17	0.552453266666667	0.002617393	-0.00763727833333333	-0.0155411293333333	0.00813646416666667	0.0482086266666667	-0.00126153356666667	-0.00663612533333333	0.0582578166666667	0.000972978333333333	-0.00665123163333333	0.000786881	0.00405470266666667	0.00161596166666667	-0.00578674933333333	-0.00494985233333333	0.0127789866666667	0.00284648033333333	-0.00184465366666667	0.00326141033333333	-0.002810238	-0.00654418	-0.00477666506666667	0.000140739633333333	0.006015706	0.00442904116666667	3.18369466666666e-05	0.001394399	-0.000732697633333333	-0.00735548033333333	-0.00178365933333333	0.00144116206666667	0.00154459046666667	0.00354964053333333	0.000983145666666667	0.0001369986	0.000286545333333333	-0.00577505733333333	5.42283666666667e-05	0.000869390783333333	-0.00155055433333333	0.002234742	0.000351493	-0.000177055766666667	0.000787278	-0.003734871
249	1	-4.22107e-18	9.6311175e-18	0.64704535	0.0062505499	-0.01245690325	-0.021154021	0.00874861525	0.038815435	0.005304760175	0.00580640075	0.04778502	-0.00445228025	-0.01251298425	0.00062699324125	0.01016215675	0.0018102891	0.0032135234	-0.005688753275	0.00434999425	-0.00364459	-0.004883952	0.0043696034	-0.002372799	-0.00532646825	-0.001009245	-0.0016296723	0.003182080675	-0.0002551015	-0.000360921425	0.00102682475	-0.0024537038	-0.006450758375	-0.000542848375	0.000173207075	0.00045715635	0.000990599	-0.000904578225	-0.0007228851475	-0.0018375353	-0.00549259825	0.000637848325	-0.00112655775	0.00022012455	0.0012481108	-0.000835850575	0.000601757	0.000209256825	-0.00362728225
250	1	-1.032301925e-17	2.04273475e-17	0.652632675	-0.001317472475	0.0010696525	-0.00154092775	0.008356325	0.03591128	0.004141384	0.00604549405	0.05520528	-0.000314251625	0.00010343425	-0.00210026895	0.00384317025	-0.0016967105	0.00103013395	-0.00664877775	0.0007604471	0.00027854325	0.001314270125	0.00024804125	-0.002239176525	-0.00510154965	-0.00078420485	-0.0019951745	0.00096649725	0.001913403175	-0.00075825985	-0.0012127100425	0.0005453815	-0.003978833275	-0.001074699	-0.00026423825	-0.000800985335	0.001910043	-0.00081226175	-0.0002250943	0.000748449675	-0.0027199676	-0.0002475369925	-0.000693346425	0.00076886635	0.000125264	-0.00041471835	0.0004945170875	0.001374167575	-0.0025962135
251	1	-5.257996e-18	3.232315e-18	0.341199825	0.0025886526575	-0.00441145575	-0.01387370325	-0.002658628875	0.0841698475	-0.001184674825	-0.003895014	0.0580199925	0.0009948608	-0.0073367595	-0.0024329445	0.0048613175	0.0207020625	2.31245e-05	-0.00537096325	0.0162820625	-0.000739781825	-0.00421556385	0.0032246231	0.001165207795	0.00759043975	-0.0018097605	-0.00384551675	0.00584849525	-0.00096850005	-0.00188087505	0.00454682175	-0.00054009125	0.00346753875	-0.002423717445	-0.0021326025	0.00393642525	-0.000879582275	-0.000218611925	0.00216023575	-0.00015368125	0.0008994402	-0.00247703483	-0.000823008375	0.00241890325	-0.0002542694	0.000814202375	0.000899513875	-0.00183636785	4.990175e-05
252	1	-1.0598275e-18	1.4757875e-18	0.4031753	0.006079239875	-0.0135565175	-0.023977815	0.01061332475	0.07347164	0.001311820125	-0.00297885925	0.06953767	0.00221320675	-0.0111139325	-0.00214025525	0.003245088125	0.01374147675	0.0015908575	0.002609074625	0.0193705975	0.000744613575	-0.0069107445	0.003112715	0.000590791675	0.002899223	0.00288855925	0.001741942	0.0074208875	0.000851328	-0.00418487075	0.0019824315	-0.001201686975	-0.0006745141	0.00327127145	9.7697825e-05	0.0002927918475	0.00059290385	-0.003115430975	0.00164482475	8.15980750000001e-05	-0.000258788025	0.002724134125	-0.000975113	-0.001208388675	-0.000322944375	-0.0016930383675	0.001313204675	0.00070781025	0.0009092207
254	1	-1.189338055e-17	3.1042583e-17	0.472130025	0.006070153	-0.010315002775	-0.01022861875	0.00532604875	0.06325764	0.00403299935	-0.005089034575	0.0720451175	0.00047112525	-0.0087098445	0.0054653525	0.006239222	0.0083565565	0.001432396475	-0.00554896	0.01345446575	-0.00128174625	-0.003655002375	0.00485356725	-0.00415088955	0.000675265475	-0.000749895925	-0.00162507825	0.00204849085	-0.000208006025	-0.00131595745	0.002166692475	-0.00220794165	0.000205788275	-0.00062528325	-5.83126725e-05	0.000201562425	-0.000412364425	-0.00046002075	0.00128559895	-0.000572556	0.00032877655	-0.00158737395	-0.0001503845	-0.00012849055	-0.0007101458	0.0010422785125	0.000522736	-0.00049255085	0.0008862884775
255	1	-2.3371233e-17	4.1853098e-17	0.52734405	0.0065562775	0.001895840014	-0.002340853	0.01591639825	0.055925195	0.00020581075	-0.000251827275	0.06716276	0.00311011975	-0.0012014459	0.002428279525	0.00452295975	0.0044437055	-0.001346852675	-0.003678056475	0.0106016735	0.003651880175	0.00115702815	0.004061763	-0.0015124828	-0.00354558315	-0.003034660625	-0.00342776985	0.00267869025	0.004227274075	0.002574000975	0.002833072	-0.00127328125	-0.00468744495	-0.0036389485	-0.001121439375	0.00143210705	0.003962255775	0.00261083095	0.000975542275	-0.0002631588	-0.00444375675	-0.003382296025	-0.0007072394	0.00035752226	0.0032311076	0.001753229475	-0.000548446535	0.00018822365	-0.0032259545
256	1	-1.701034275e-17	3.949225025e-17	0.498052875	0.0079806573	-0.00556118225	-0.002076213325	-0.0087350445	0.05747801	0.004241839625	-0.00324414825	0.0601696075	0.0032906395	-0.004769389	0.00257537925	0.0023631425	0.0075865615	0.00054365825	-0.002441826125	0.01280640825	0.00229348025	-0.00038488475	0.000838788085	-0.003258276	-0.00228035025	-0.0009580584675	0.00100597245	0.0045601895	0.004296138025	0.000719011625	-0.0013604741	-0.001337827475	-0.00509301275	-0.0001554665	0.000690868575	-0.000117187878	0.004317075	0.000105041625	-0.0001384591	0.00075569915	-0.00399009775	9.5606375e-05	-0.0006021882	-0.001061215825	0.003459927	0.00045086075	0.00022141125	-0.00010950794	-0.00276537025
257	1	-2.27945e-19	-6.0984e-18	0.43161705	4.04912500000013e-06	-0.01163738775	-0.017370525	-0.0084600638	0.0696088525	-0.0023906195	-0.00747074575	0.06617462	5.7009675e-05	-0.0097360265	-0.0021348855	0.0020413002	0.0108206175	-0.0033546086	-0.00463512975	0.0143746275	0.000699523275	-0.005814363	0.003234454	-0.004289304075	0.00041075345	-0.004335594	-0.0021094308	0.00735803375	0.00269185075	-0.0033646705	0.001647251375	-0.0023245665	-0.002768643025	-0.00218586425	0.00047122375	0.00150968025	0.00278057275	-0.00179852025	-0.000516560625	-0.0004832861	-0.00284193975	-0.001449129025	-0.000131640125	-0.00062463365	0.0017373595325	-0.001654061975	-0.000155096575	0.0010437378	-0.001636197825
258	1	-4.0523625e-18	1.0873365e-17	0.350445075	0.003284233575	-0.00536488225	-0.0315976225	-0.00862448975	0.0811537625	-0.0019915776	-0.0036670505	0.075185975	0.0016190582	-0.00574378225	-0.002852435075	-0.00069097695	0.01679002	-0.002202125675	-0.00371022275	0.0202314525	0.0011563355	-0.004030925	0.003073004	5.41725e-05	0.003347833175	-0.0028858409	-0.001903839125	0.004684633375	0.001444638925	-0.0004932911875	0.003219261	-0.001653811675	0.00028769945	-0.00364295425	-0.0016214565	0.0019431766	0.001319169175	0.000701842525	0.0014714879575	-0.00193441295	-0.0009703725	-0.00343062825	-9.72015675e-05	0.0001759393325	0.001586241975	0.000774799075	-0.00011237375	-0.001074512525	-0.0010774567
259	1	7.338223625e-18	-6.363241e-18	0.498597825	0.002315918	-0.00282337775	0.005177124	0.00769653275	0.06556838	0.00257275075	0.0035050345	0.069318825	-0.000172058025	-0.00105417775	-0.000173490275	-6.836545e-05	0.01100533075	0.0012803525	-0.00209327475	0.01348467	0.0006175195	-0.000498349	0.001306963175	-0.002315063275	0.0012923205	-0.00121691925	-0.001653968015	0.003545575935	0.001605186975	0.0003790695	0.000462417875	-0.00135089575	-0.000627793975	-0.001802450125	-0.000889759325	0.000598314525	0.001902701	0.00112341175	0.0007840943225	-0.00132339295	-0.001281933575	-0.001720417025	0.00013530095	0.0001859228	0.0018691534	0.0012978302	-0.000481115925	-0.000559537425	-0.001014492275
260	1	-3.790594e-18	6.6653425e-18	0.38153845	0.00070492055	-0.00981580275	-0.03229948	-0.00272207805	0.08050099	-0.00381503425	-0.0146695655	0.0584439525	0.002309161325	-0.00991482475	-0.000523803175	-0.0033682157	0.0192078	-0.00714918475	-0.0048172615	0.0153885525	0.002389047425	-0.00466921675	0.00428237075	-0.0027636991	0.005851612	-0.0063381505	-0.00377007325	0.004833433	0.00273294675	-0.001136889525	0.003128876025	-0.0012213567	0.001489694375	-0.0059029275	-0.001479210175	0.00284060825	0.00260820275	0.00034661315	0.002147262	0.0005361555	-3.1997225e-05	-0.00492985475	0.0001199907	-5.8181575e-05	0.0009962873725	0.0004943352	0.00081714975	0.00135088335	0.00015403495
262	1	1.161334e-17	-3.074593125e-17	0.56371565	0.00147812295	-0.008588297	-0.01642986825	-0.00186986835	0.0462064775	0.00073332675	-0.00046291275	0.062294725	0.00107932	-0.0097128068925	-0.004220785275	0.0029720183	0.00127653225	-2.67277499999999e-05	0.0006150935	0.01021289075	0.000459064	-0.007026119	0.001031672845	0.0010326455	-0.00369782595	-0.00010497825	-0.002707807	0.00046636525	-0.0001146835	-0.0038224685	0.002197503325	0.0015562637025	-0.00239773775	-0.001307232325	-0.002115065775	-0.00081967375	-0.001227048	-0.001279433775	0.00111811875	0.001031357625	-0.001324486025	-0.00192501185	-0.00135495875	-9.2963775e-05	-0.00141139865	-3.11754749999999e-05	0.000660405525	0.000313199975	-0.00070532075
263	1	-3.36119425e-17	6.32746725e-17	0.6119907	-0.0006880988	-0.004543535025	-0.00508693025	0.00106618425	0.04049103	0.0017060335	-0.000370288225	0.0577552575	-0.0034800025	-0.00260417675	0.0025530555	0.0049905635	-0.001931538	-0.00018285225	-0.00655033825	0.0067780424	-0.000552829725	-0.0001973168	0.002825548325	-0.004371400025	-0.0082894315	-0.00149769125	-0.001248098525	0.0024329155	0.00310492695	0.0001742185	-0.0016746457	-0.0015589385	-0.007328394	-0.0003272259	-0.000965352495	-0.0014262618475	0.002085176275	-0.000719187675	-0.0007626779	0.0008261193625	-0.00488702275	-0.000536773975	-0.00108232305	-0.000462425475	0.0011889032	-0.000446452	-0.000498965925	0.000367987675	-0.004003042
264	1	2.1659211e-17	-4.083295525e-17	0.4518407	0.005394059325	-0.00774391075	-0.01781956175	0.000190734	0.06676454	-0.002349923	-0.0159243675	0.0631799675	0.00295326175	-0.0064153565	0.001435409	0.001081387025	0.0091947065	-0.0059866785	-0.0084778735	0.017571355	0.002437073075	-0.002432046725	0.00405086125	-0.0005697379	-0.001840152425	-0.00594074775	-0.002352945025	0.00752398425	0.00320436325	-0.0003888585	0.00040234135	-0.001180601925	-0.00495802875	-0.00466714325	0.0010920952495	0.001967245925	0.00217230385	-0.000115636625	0.000238836	0.001320035625	-0.00427264925	-0.00365047025	-0.000412299075	-0.000319500965	0.001398867575	0.000795385275	0.000754025959	0.0004625047	-0.00349929025
265	1	1.93658e-18	-4.2198425e-18	0.631490475	0.00879858775	-0.00986349	-0.005264090275	0.00920784025	0.038877175	0.001393115425	-0.01030538725	0.0517560975	-0.00053562975	-0.006162769775	0.0066675635	0.00734144425	-9.97229999999998e-05	-0.005390509125	-0.00684453575	0.009303462	0.001025136425	0.00106716275	0.004332661	-0.0036594496	-0.00907828125	-0.005530226775	0.0012508153	0.00365166775	0.00477030825	0.0006958805	-0.00227007645	-0.0007070796	-0.00883425125	-0.00155980325	0.002006681425	-0.002553143975	0.00330951575	-0.00124209485	0.00034819925	0.001809503325	-0.00508937825	0.00010177825	-0.001468498375	-0.00155549724	0.002069589875	-0.00018598525	0.000766296375	8.7475075e-05	-0.0042337015
266	1	2.14449425e-17	-3.016537e-17	0.63856785	-0.001610217625	-0.000468348875	0.00253311775	0.00563835975	0.0394018275	-0.000586389125	0.00153294275	0.0559584775	-0.0039899325	-0.0003852739	0.002936688125	0.003543815075	-0.003331790575	-0.00184846225	-0.0017894195	0.0081808345	-0.000642959925	0.00159370334	0.00541834725	-0.00380566325	-0.00994741075	-0.00093501225	0.001474366125	0.00299629925	0.0025378433	0.0017058976	-0.000321152125	-0.000118263025	-0.0080095605	0.0001047305	0.0003752934175	-0.001104852475	0.002389335075	0.0010749371	0.0004645946	0.000392382075	-0.00523350075	0.000376814825	-0.000999310325	0.0002095419525	0.002519902475	0.00047959305	-0.000396871225	0.000530852225	-0.003192635
267	1	1.0290065e-17	-1.186716e-17	0.5957471	0.00650482275	-0.006827507	-0.001105996	0.02079569325	0.045384235	-0.00066895725	-0.011030023	0.04803824	-0.0013782521255	-0.001249065125	0.00474887825	0.0080913965	0.0012272740475	-0.005766773	-0.01134085	0.00123052825	0.000941527125	0.00275326365	0.0037011264	-0.0015725238	-0.00480630175	-0.007743539	-0.00291633475	-0.00092110815	0.0029816965	0.00232298525	-0.00097623595	0.0006262065	-0.00384201925	-0.00554562185	-0.00245291025	-0.0040591517	0.00174726175	0.0003299361	-8.785295e-05	0.0014121556	-0.0008814145	-0.00493950975	-0.001508726375	-0.000895604525	0.00021653925	0.0005502639	0.0001644563	0.001009325525	-0.00101704725
268	1	5.43295095e-18	1.43152335e-18	0.50059755	0.02277919925	-0.00860239225	0.000266924999999999	0.00126756275	0.05472232	0.00567666675	-0.00357367425	0.059439525	0.0094494395	-0.00630316715	-0.003190247	0.0085884535	0.00639005525	-0.000571411575	-0.0071399424375	0.01022444325	0.005303630675	-0.001920763	0.0028627934375	-0.00021395675	-0.002807473025	-0.004185224325	-0.0016839093	0.00468890075	0.00570886505	0.00053897325	0.0003665233	-0.000648532825	-0.00490685225	-0.002639113725	0.001592705	0.000115024875	0.003753926375	0.000669901795	-0.000434401175	0.0022257941	-0.003890851	-0.0017714853	-0.000399862325	-0.00222015355	0.002495601675	-5.2218525e-05	0.00066451045	0.00201801805	-0.00246384915
269	1	3.2716185e-18	-1.611945e-18	0.35856305	0.001678941	-0.00187028028	-0.011240106	-0.00304136235	0.07884956	-0.002525177475	-0.01021142	0.069887765	0.000803790575	-0.0033229555	-0.002130595075	0.0008656627	0.0157493575	-0.00350923	-0.00247282525	0.0149037925	0.0012885401	-0.00255179225	0.001539941775	-0.002336392775	0.00296682545	-0.0028609615	-0.0016723255	0.005893813	0.0018628427	-0.00148346425	0.00084465482	-0.0024151045	-0.00157858035	-0.00214482475	0.00048930625	0.00304227365	0.0026022395	-0.0012199596	-0.00061706415	-0.001422575125	-0.002714942025	-0.001559415	0.00127906525	-3.5100475e-05	0.00254150775	-0.001591690525	-0.000405044525	-0.000246398435	-0.002974708925
270	1	-1.063508e-17	2.27882025e-17	0.4435436	0.002889393475	-0.004550571925	-0.00484501175	0.0047760119	0.0692823175	-0.0004526227	-0.004973112	0.0722996075	0.00061083165	-0.001963727	0.003220158325	0.0053819597	0.009819552	-0.002140626475	-0.004527459225	0.01697074	0.0021145271	0.000741529075	0.003886022	-0.001899636325	-0.000370991925	-0.00371603	-0.001037493925	0.0061244645	0.00342434325	0.00114948875	-0.00107929435	-0.00294295665	-0.003097080675	-0.001978448	0.001592349675	7.56573924999999e-05	0.00382520625	0.000312417125	-0.00030910535	-0.0001936519035	-0.00280636525	-0.001305131575	-0.0002977189	-0.0005107466	0.002440819475	0.00037601445	-9.9769322e-05	9.221465e-05	-0.00223588225
271	1	-1.63163275e-17	2.383817e-17	0.485945225	0.0078866535	-0.00487468875	-0.013146378725	-0.01226889825	0.0633407325	-0.00301492365	-0.0089491805	0.06890096	0.00699679	-0.00417646525	-0.00067697725	0.001725331	0.00882485375	-0.004382275	-0.0040636915	0.0126329325	0.004394679	-0.000877443	0.00469895975	0.000859683	-0.000694142825	-0.00453035325	-0.00159902455	0.00266065925	0.00374398775	0.0013829355	0.0012100686025	0.000127748125	-0.00268192775	-0.00389731675	-0.000210714	0.000295068725	0.002448048625	0.00092036355975	0.000126199825	0.0015833566	-0.00275272325	-0.002979948	-1.1373875e-05	-0.000417283075	0.00155591565	0.000885683875	-0.000227549255	0.0013382578	-0.0022021562
272	1	3.2944715e-18	-2.13571375e-17	0.311942225	0.00381295775	0.005239533	-0.00753788	-0.00277576655	0.08970162	0.00053820138	-0.00018785875	0.060887645	0.003596729	0.000890308825	-0.003383949	0.00518628425	0.0236479325	-0.00095999975	-0.0003760335	0.0178126275	0.001337371325	0.0006779350275	0.001493864425	0.00181377205	0.00730916475	-0.00117585085	-0.002530604625	0.0081347035	0.001836803975	0.0018344175	5.764365e-05	-0.00020836885	0.00236209975	-0.00186044912	-0.0010723333	0.003904701	0.001782636975	0.00214373575	0.00024001243	-0.000683443025	0.000114610025	-0.0018817769	-0.0006377075	0.00136278565	0.001621032725	0.001696360475	-0.0002592981855	-0.000171758775	-0.0007240122
273	1	-4.471175e-19	-3.64684e-18	0.501213125	0.010385619	-0.002707837	-0.01768704375	-0.00581919725	0.0627635325	-0.0022952499875	-0.003738794	0.0552341975	0.007023628875	-0.004624156	-0.000993609	0.003409371	0.01098193175	-0.00565790425	-0.00607814275	0.014317055	0.00382950775	0.00026913395	0.00260855975	-0.00146896925	0.00095364525	-0.00793520675	-0.0021306881	0.0063501365	0.003861239375	0.0019200071	0.00137873475	-0.002443194175	-0.00209641475	-0.0057512205	0.000849169325	0.00346487925	0.00365998325	0.00108417233	-0.0004472005	-0.0003869239475	-0.00240861775	-0.003665098475	0.00090137645	0.00034983995	0.002062340325	2.4684505e-05	0.0003642493825	0.0006811199825	-0.0016998809
274	1	5.54964975e-18	5.7733395e-18	0.44671615	0.0097965195	-0.004338454125	-0.001554849625	-0.00764521675	0.0715623875	-0.00381146775	-0.01195146025	0.0655104675	0.0075209645	-0.0013408625	-0.001186591975	0.001569710825	0.01158057875	-0.0051814005	-0.0048605763	0.0156161775	0.00597739	0.000680565265	0.00367008775	0.00193706325	8.735045e-05	-0.005236543	-0.00365127625	0.005740163	0.0047567775	0.0017596527	0.0011337964005	0.0003934057	-0.00348782335	-0.0047969495	-0.000948908	0.000950727575	0.00369077775	0.0014368865	0.000508913175	0.001287024325	-0.0032486155	-0.00424902525	-6.2393275e-05	-0.000414096	0.0023566685	0.00154045975	0.0002168895675	0.00092623887	-0.002815872
275	1	-2.58884825e-18	3.5270925e-18	0.53400885	0.0176069495	-0.0027725	-0.00984800225	-0.00866483425	0.04819044	-0.0001972042	-0.00705394625	0.06050424	0.01519624875	-0.004873377325	0.000693255675	0.00443879485	-0.000672679125	-0.004563166525	-0.00479671075	0.0091376495	0.0112040125	-0.0006345325	0.005416900775	0.00025245085	-0.00790028775	-0.004690439	-0.0029679335	0.002873523175	0.00948408325	0.00072190675	0.0003371195	-0.000910385375	-0.00660918375	-0.00331925375	0.0016092454	-0.0012175104775	0.00691220425	-0.000470908675	-0.0008452015	0.0014752214	-0.00464920425	-0.002038847	-4.1663525e-05	-0.000648342825	0.0028280366	-0.000723555825	-0.00045331255	0.00121343625	-0.00232234995
276	1	-2.74469925e-17	4.344514e-17	0.651073225	0.0122454525	0.00013666075	-0.000624112000000001	0.01227256575	0.037377565	0.005058836975	0.0016681475	0.046861465	0.004688993775	-0.002562297775	0.001895398	0.00626429825	0.0029143865	-0.0008845135	-0.0076545435	-0.0010522465	0.0033287915	0.00161060125	0.0016541435	-0.0023487401	-0.00023422825	-0.003700412	-0.00118435213	-0.0001433497	0.0044879855	0.002300933	-0.001379024375	-0.0015630583875	-0.001983750225	-0.00373301495	2.786405e-05	0.0002860824	0.004893158	0.0016642412	-0.001054378375	0.0011278917	-0.002528870875	-0.00322110575	-0.0001167641	0.000548922225	0.00364364425	-7.38334999999998e-06	-0.0010266278	0.0010051096	-0.001646731825
277	1	1.6500541275e-17	-2.112881325e-17	0.597536	0.00288494525	-0.00662480325	-0.017113449	0.009878812	0.0442243475	-0.00141730545	-0.008241269	0.048447905	-0.0025813175	-0.0073154861345	-0.001806707	0.01027276	0.0026260527825	-0.0056448315	-0.00736975525	0.00531776875	-0.002356407665	-0.00088193195	0.00506568025	-0.001062762725	-0.006067691	-0.00730374175	-0.002210086725	0.003470590225	0.001363961875	0.00178439375	0.000627603025	-0.001289762475	-0.007425097	-0.0056320835	0.0014774207	0.000888461275	0.001958811175	0.001876682	-0.001170339	0.0003698085	-0.005930713	-0.003597096975	0.001164762725	-0.0004536348	0.001707889675	0.0018463223	-9.956965e-05	0.00046241425	-0.00429789525
278	1	2.9809355e-17	-4.691824e-17	0.535459675	-0.00915021	-0.00382299075	-0.01861485025	0.013718161	0.05513603	0.0016049615	-0.000743991975	0.0714346275	-0.007522066	-0.0063592328	0.000829502625	0.000889338305	0.00620129075	-0.004259282875	-0.00765040625	0.0083139675	-0.004261064625	-0.00220261093	0.004422344	-0.00261113445	-0.000859295225	-0.00577241275	-0.00160654225	0.002460454	-0.0012259745	0.000508267655	0.002679189	-0.001219837225	-0.0019887665	-0.00450177225	0.00082199941	0.000588896	-2.0003175e-05	0.00129209525	0.00102209895	0.00069805457	-0.001304947025	-0.0029942935	0.0012152268	-0.000601046225	-6.004915e-05	0.00141673395	0.000620139125	0.0003498116	-0.000541350325
279	1	-2.15701625e-17	4.6715565e-17	0.5278849	0.00872084625	-0.005546083	-0.00174796	-0.0012602638875	0.0539975575	-0.00225955925	-0.00843119125	0.05822716	0.006050321	-0.0024338785	0.00530968055	0.00500408925	0.00463428575	-0.00411616025	-0.006400354	0.010655617	0.0052153447	-0.00015014655	0.003149661975	-0.002277598825	-0.00565168175	-0.0046586275	-0.00242470245	0.00572461225	0.00670252925	0.0004986744	-0.000171159975	-0.002597357	-0.00804589425	-0.00304769525	0.00030949855	0.000318834275	0.0060220975	-0.000291656025	-0.00154180975	0.000455159025	-0.0062661465	-0.0017934208625	0.0001568380675	-0.001532338775	0.00414608375	-0.000468451875	-0.000550330575	0.0011169361425	-0.004669436
280	1	1.94789125e-17	-3.43955225e-17	0.509381375	0.004268337	-0.00292124025	-0.007454241	0.00110637075	0.0631843125	-0.0016610334	-0.0072937048	0.0594076	0.002367663575	-0.00409999925	0.00094478895	0.004258561775	0.011773214	-0.00273445625	-0.0034997655	0.0125074825	0.0013877315	-0.0012579832	0.0043745925	-0.0006712766	0.0009458574	-0.0026460715	-0.00143532885	0.00411314775	0.002020156225	-0.000133476275	0.001324427425	-0.001458616015	-0.002078682275	-0.00231425675	-0.000194768925	0.000805783575	0.002185665	0.0002562046375	0.00040833115	-0.00020035295	-0.0020559838	-0.0014667665	0.00010040287	2.924473e-05	0.0015797708	0.0001525876	0.000722964275	0.00036930685	-0.002064513
281	1	5.318512e-18	-1.27214835e-17	0.44822675	0.0122550627675	-0.01194906325	-0.00989649225	0.01030902575	0.05990469	0.00365453325	-0.00822742425	0.06091402	0.0051481371225	-0.01004422625	0.006357974	0.00571376075	0.006628831025	0.00206576275	-0.00428197425	0.01343068975	0.00201261645	-0.006331260925	0.0042748105	-0.002081122275	-0.000428656	0.001229242875	-0.000440378525	0.0042480945	0.001493978075	-0.0027284808125	0.00214533875	-0.00162966175	-0.001946349775	-0.000721731125	-0.000668962875	0.00227682299	0.00153635305	-6.1906375e-05	-0.0003688911	-0.0017921285	-0.0025694095	-0.0027756414	-0.000110832978325	-0.000138894325	0.0023197509	0.00064711896	-0.0007528058	-0.0005908417	-0.002609220175
282	1	-1.87541875e-17	2.1301455e-17	0.66449795	0.00717828175	-0.01047550325	-0.0114198313	0.00666661225	0.0384879625	0.002312199225	0.000121032475	0.046347025	-0.0002764755	-0.00589161325	0.0016852441	0.00800678125	0.00085438025	-0.00201327625	-0.007505245	0.00784924775	0.001274489	-0.0017911423975	0.0030336235	-0.0056175115	-0.00835094875	-0.0036169365	0.0009338836525	0.00401387025	0.00410713005	-0.000467167325	-0.001321231675	-0.0004026519	-0.00788365725	-0.00101239903	0.00111122525	-0.000666113805	0.00249546875	-0.000772121075	0.0002606289475	0.000767838925	-0.005379869	-0.000288774075	-0.00050032726	-0.0002909439	0.00174185375	0.000421739325	-0.00020872725	-6.262345e-05	-0.00382233275
283	1	2.09646e-17	-4.28743875e-17	0.575471525	0.00471190675	-0.00298338835	-0.003731366	0.00138969875	0.04711068	-0.0001847445	-0.005172158675	0.0544033125	-0.000161685	-0.0040526069	-0.0011248881	0.00646086825	0.0039405282175	-0.00472243615	-0.00781482025	0.005059268	-0.00066633475	-0.001458857925	0.00578861125	-0.001671847925	-0.003883460425	-0.00622295725	-0.001812508225	0.001812320975	0.00092108175	0.00202955725	0.00194191525	-0.00079043715	-0.00553747475	-0.0055042425	-0.0004903450025	-0.00060884705	0.00136596175	0.001877116	0.00038303055	-0.0006030468175	-0.00505452975	-0.00414221925	-0.0003925283175	-0.000979635175	0.001253395375	0.001409247	-0.00022027545	-0.000384507975	-0.004017393
284	1	7.178588e-18	-1.1698925e-17	0.36017165	0.00313039125	-0.00384087225	-0.00620822425	-0.0042839815	0.0826633275	-0.0023915978	-0.005111881675	0.0707180325	0.00108499175	-0.004028606275	-0.0032382915	0.0024727159	0.0184014975	-0.00193849215	-0.00321440255	0.019066855	0.0012224885	-0.002175316	0.001426817925	-0.002496734	0.00431351025	-0.0020409145	-0.0002639936475	0.00791125425	0.002322286025	-0.001330365025	0.001563406	-0.002413026475	0.000314744575	-0.0013414018	0.0007320815	0.00346079825	0.002834466	-0.0008228307	-0.000266147475	-0.001243162725	-0.001437800875	-0.000614609075	0.000378067225	0.000309051675	0.002456901025	-0.001016137525	0.0001577592425	-0.000791528975	-0.00160728115
285	1	2.37662775e-17	-6.1325955e-17	0.42821855	0.01168353025	-0.0010145665	-0.00847269475	-0.01302683325	0.0726237225	0.00067911725	-0.00104911725	0.0587480275	0.00974915	-0.00343489425	-0.0017649340995	0.00341637425	0.01350621	0.00039765725	-0.00232060275	0.0158813625	0.00664767025	-0.002182727575	4.055075e-05	-0.00022500384	0.00247589525	-0.000567904	-0.000972048775	0.00430358975	0.00552208525	-0.0016579885	0.000577502675	0.000380839525	-0.00060818545	-0.00049032295	-0.0005455817	0.0015240275	0.003343421	-0.00118922345	0.000102402725	0.0013767615	-0.000589960525	-0.000326458075	-0.000668851025	-0.000741376475	0.00174213975	-0.000806685315	0.00091641405	0.00121406315	-0.000210099325
286	1	3.56926075e-18	-1.37113075e-17	0.479324375	0.0029749929815	-0.00214975475	-0.009396556375	0.00069625825	0.068922275	-0.003099129075	-0.004168551	0.0576764925	0.001260277	-0.002915246	0.00284633613	0.00128222275	0.015375079	-0.003635323075	-0.0057621435	0.0128618475	0.00163688975	-0.0004912079	0.003219101275	-0.00157863625	0.00229939225	-0.004630004	-0.001296868075	0.00705436925	0.002476153225	0.00065435565	0.00018603855	-0.001657387975	-0.001569745325	-0.00377349375	-3.94781225e-05	0.00107414386475	0.002230577325	-0.0001749201	-0.000164924475	-0.0003180781	-0.001631364225	-0.0029131028	7.669015e-06	-0.000265512675	0.00151130595	-0.0001518941845	0.000462891775	0.0002377897075	-0.001698790575
287	1	1.04405296666667e-17	-1.386808e-17	0.5655111	0.0104609793333333	-0.00884873566666667	-0.00911089333333333	0.00425596133333333	0.0506998266666667	0.00248070183333333	0.00175511933333333	0.0606603666666667	0.00318529383333333	-0.00461530866666667	-0.002445435	0.009540914	0.00251455066666667	0.000491807333333333	-0.00197705804333333	0.0104238123333333	0.00289578866666667	-0.00381375533333333	0.000464281666666667	-0.00124916523333333	-0.00538792233333333	0.00152357166666667	0.00182677176666667	0.00313691133333333	0.00407502566666667	-0.002847484	-0.00148935433333333	-0.0006990134	-0.00570300933333333	0.0016621402	0.000364434666666667	-0.00123722916666667	0.00304495033333333	-0.00234613566666667	0.0002802901	0.00192688626666667	-0.003943217	0.00136930276666667	-0.000630741733333333	-0.00126077596666667	0.00180137253333333	-0.00156074366666667	0.000109670666666667	-3.91341e-05	-0.00294417133333333
289	1	2.0294431e-17	-4.07513892375e-17	0.5204391	-0.003198586	-0.006643692575	-0.00248222275	0.007457761	0.0592053275	-0.000876822175	-0.006074001325	0.06457755	-0.0023512882625	-0.00335988525	0.000834234625	0.00130741725	0.00747042	-0.00436345625	-0.0054715315	0.0083354375	-0.0003409995	-0.000257307125	0.005605029	-0.0021609407	-0.001025335305	-0.0049611485	-0.00222333325	0.0036131955	0.0011277413	0.0017138077	0.0011961433625	-0.0013294476	-0.0042442215	-0.00343349975	-3.950905e-05	0.0008340425	0.00156307065	0.00150368425	-0.000610269975	0.00028496205	-0.00383556375	-0.00271412125	-4.6940125e-05	-0.000782946975	0.00137203095	0.00123577975	-0.0005783334335	0.00053808515	-0.0031087985
290	1	3.73396125e-17	-5.56446425e-17	0.653216625	0.0031805515	-0.00668023475	-0.0087348258	0.01160148	0.0352524425	0.001163081525	-0.005457500775	0.0496722625	-0.00353945975	-0.00598492175	0.003951098	0.0076126575	0.0008600211	-0.00370218675	-0.008901207	0.002632614	-0.001913341	5.92047899999999e-05	0.005828836	-0.005404082	-0.00560995675	-0.0053091965	-0.000945229925	0.0034189114	0.00300689475	0.000563724775	-0.002162295475	-0.0038002455	-0.00662584675	-0.00269661325	0.00224599675	-0.00035253379	0.00363640575	-0.001593468	-0.001635996525	-0.000347975575	-0.0043822945	-0.000153948525	0.000997947475	-0.001066415275	0.00300458475	-0.0023015838575	-0.000930379	4.1965075e-05	-0.00302929465
291	1	-1.31423745e-17	1.7415536e-17	0.645789725	0.00218198845	-0.0109855445	-0.021077655	0.009079599	0.0399344325	-0.0040398034	-0.007960495	0.053107115	-0.002404043875	-0.0068464575	0.00604291025	0.004100683	0.00035477955	-0.0071036495	-0.006020901725	0.0069468915	-0.0017891774	0.000113445405	0.002896375075	-0.00330524725	-0.00530552675	-0.0065495521	-0.001125766775	0.0009469283	0.0006086899	0.00040566875	0.00071422395	-0.0008536764	-0.00452610125	-0.004759781625	-0.00107406905	-0.0014250871	0.000890418	0.001179851875	0.00017039825	-0.000798079825	-0.003660319	-0.003535834625	8.3630925e-05	-2.658415e-05	0.00182721175	0.0010689230225	-0.0017087998	0.0005536699	-0.0030293005
292	1	2.30059225e-17	-5.35384675e-17	0.522996025	0.01084815275	-0.01075235325	-0.0237997325	-0.00034071625	0.054183835	0.0021007615	-0.0045628865	0.0565053975	0.0052272319	-0.01002778	0.001489213	0.0082409125	0.0059202295	-0.00238986075	-0.005165909	0.010125899	0.00234176675	-0.00322532825	0.00599237775	-2.25261999999999e-05	-0.002602795	-0.00345314625	-0.001511843135	0.0031336125	0.00321952455	-0.000390782025	0.0021104274	-0.001006926475	-0.005146683	-0.00226734525	0.0012219604	0.0007800855	0.0033140595	-0.00019031425	-1.1393075e-05	0.00017397125	-0.0045554185	-0.0009664968	0.001202117725	-0.0009006545	0.0028141617	0.000394825975	0.0003432090675	-0.000198492	-0.0035784865
293	1	1.7347075e-18	-7.7167525e-18	0.563734	0.007140473	-0.00384039325	-0.000741297	0.012277387	0.04703946	-0.000653272425	-0.00712732625	0.061103465	0.00256048195	-0.001579016	0.005986801475	0.00039043275	0.00239539415	-0.00267702495	-0.0060041231	0.0050150778	0.002441246425	0.00172271967	0.00592478875	-0.00159908075	-0.002094663	-0.00417867875	-0.002789510325	-9.11324999999999e-05	0.00109191975	0.002707900725	0.0021140175	-0.0011723486	-0.00117211375	-0.0048262015	-0.0008775544	-0.001483453775	7.70997500000001e-05	0.00349908575	0.00113836405	-0.001091830075	-3.43815750000001e-05	-0.00462006375	0.000914278175	-0.000861717425	7.92715000000001e-05	0.0033422175	-0.0006017724	-0.0003880873	7.24461250000001e-05
294	1	-8.4404655e-18	1.70904175e-17	0.446246525	0.000983050975	-0.00430706755	-0.01019496925	0.001067016775	0.0711809725	-0.002950956	-0.0115052855	0.0652116125	-0.0008223265	-0.00441471875	-0.00283308765	0.001639605	0.01378710625	-0.00553335225	-0.0060776655	0.01485049	0.0001526686075	-0.0026968495	0.002486791575	-0.001494241625	0.00180384	-0.0050693175	-0.00219403025	0.00676248925	0.000531322825	-0.0010556674	0.001561479575	-8.16405e-06	-0.002328503475	-0.00431002325	-0.000211592709	0.00301287975	0.00098741815	-0.000212847625	0.001133885975	-3.0644925e-05	-0.0031691515	-0.0037996525	0.000273365525	0.00014902705	0.00076914715	3.00974e-05	0.000341728425	0.000367227275	-0.002999286
296	1	2.1742295e-17	-2.96815475e-17	0.594537825	0.0053923311	-0.004015221	-0.009482603	0.0088110025	0.0473514925	9.91675e-05	-0.0068668855	0.0530747975	0.00094299965	-0.00225924125	0.005823210975	0.004110696	0.003596402775	-0.0036232565	-0.007324041	0.00721506525	0.0018141897425	0.002606625675	0.00350285155	-0.002220260475	-0.0034534675	-0.00493994925	-0.000679772025	0.0015294065	0.00375090715	0.0020498521	-0.00126150825	-0.0021705635	-0.00373712625	-0.002878726575	0.00028158419425	-0.0013464892275	0.003502171125	0.00042929465	-0.000873330125	4.5972025e-05	-0.002498207525	-0.002372586325	-0.000713164315	-0.000426931675	0.002681696375	-1.195559e-05	-0.000399456725	-0.0002228786	-0.00199539615
297	1	2.8062114e-17	-4.976105275e-17	0.5997353	0.005170874	-0.008594116	-0.0099664755	0.00032547575	0.045196625	-0.00274192382	-0.008370514675	0.050322235	-0.00175227775	-0.0098630425	-0.001738491925	0.00818286975	0.00364499175	-0.00416951375	-0.00739736775	0.0031609838	-0.00348372575	-0.00407157775	0.00665145225	-0.001775998075	-0.0023062895325	-0.007292791	-0.00426595825	0.000954227675	-0.0007267442	-0.00016352725	0.002284376125	-0.00281956725	-0.00493213425	-0.00709068975	-0.0005040006	0.000901496225	0.000430590325	0.000444873675	0.00034206753575	-0.00206376675	-0.004107422	-0.0052816345	9.4409895e-05	-0.00157978755	0.001071077075	0.000355421625	7.75538750000001e-05	-0.00133210145	-0.00277665
298	1	-9.0606145e-18	1.92304475e-17	0.515968	0.0058178365	-0.0027765355	-0.01009787595	0.0017234005	0.06216615	-0.001683169725	-0.00625234825	0.05800857	0.003943898575	-0.002957248	0.00055134645	0.00355972375	0.00989805125	-0.0046965404	-0.0056785605	0.010820363	0.00321018875	0.000122776525	0.003538786	-0.00093869135	0.0007879135	-0.00598905825	-0.0032517745	0.0017956106	0.0039501835	0.001097435075	0.002082149275	-0.00179626498	-0.00138876335	-0.00627898375	-0.00108026305	-0.000504147975	0.003193326	0.002163328175	0.001515896807	6.19418e-05	-0.001411734975	-0.00521752675	-0.00013083405	-0.0010276947	0.002159332	0.002331358477	0.00091195541	0.00084783455	-0.00055758285
299	1	-1.242819525e-17	2.766863e-17	0.520456225	0.00220631195	-0.0027485785	-0.0089043675	0.0204256275	0.05756095	0.00012988155	-0.00522335975	0.0654646425	-0.00207727095	-0.00247120475	0.00414729425	0.002148227175	0.0074199565	-0.003063397875	-0.007253364	0.01113452275	0.0029911322	0.00126153185	0.00415081325	-0.005635466	-0.001572721425	-0.00462325425	0.0008612854325	0.0048791285	0.00528407075	0.00133578891	-0.00016577005	-0.0015725651	-0.003758565	-0.0031305255	0.00093703975	0.0003226086	0.00417635725	0.0007258323	0.000553955125	-0.0002617505275	-0.00336331125	-0.002177103225	0.0007049594325	0.00030827195	0.0035620825	0.0010036072	-0.00028253555	9.90425075e-05	-0.00309485025
300	1	2.01634e-17	-3.2954475e-17	0.551973375	0.013150573	-0.000593719	-0.004651773	0.007928231875	0.0495483575	-0.000880683425	-0.00660694175	0.0556170025	0.0072288045	-0.00084429725	0.003859656625	0.0119522415	0.00379742525	-0.004496307	-0.005292075	0.004338291225	0.00433481325	0.003066633425	0.00498945825	0.004083858	-0.0034259708875	-0.0053020425	-0.00230947065	0.001125993125	0.004053311	0.0038216545	0.0001892100925	0.0019548135775	-0.00490631325	-0.0046655	0.000475224125	-0.002277271225	0.00292217395	0.00223572	-0.000904091475	0.002339432525	-0.003098973165	-0.003267482725	0.0002827964	-0.002307807	0.001930776025	0.00127416925	-0.000614091025	0.00132120525	-0.00231844025
301	1	-5.3071075e-18	1.74222575e-17	0.597123025	0.0045482512	-0.01110698975	-0.01245335175	0.0148884025	0.0454469675	0.00023703575	-0.00407314875	0.0500147125	-0.00061026775	-0.00565187375	0.01087625075	0.00260162025	0.00374104722	-0.005360232075	-0.00382944425	0.00731465375	0.003319532125	0.00415755205	0.0066396125	-0.00295436425	-0.00570713525	-0.00499687025	0.00033217375	0.004147405875	0.004733372	0.0040122903625	-0.00014529085	-0.0007497305	-0.00621314075	-0.0023589495	0.00135320635	-0.00014511445	0.0035424635	0.003417237175	7.6546275e-05	0.001181435925	-0.00393937	-0.00163509875	-7.49639875e-05	-0.000536261375	0.001899050775	0.00312711925	-0.001103921975	0.00091071185	-0.00348943225
302	1	-4.57448825e-17	7.525878e-17	0.61432185	0.00587731429	-0.0126097655	-0.0175766975	0.0215257575	0.04583194	0.0036782265	-0.003896196725	0.0475439325	-0.00485762525	-0.01141429625	0.00217412675	0.00882724225	0.00572980375	-0.00039270645	-0.00702659825	0.00558108825	-0.003408765585	-0.00404641725	0.00678548475	-0.00064009925	-0.0021148722	-0.00326538475	-0.00246807915	0.00179055705	-0.000507171125	-0.0005265634	0.00230697225	0.000279882525	-0.0030367379	-0.00261216425	-0.001853226075	-0.0010934671075	7.92172500000001e-05	-0.00016174675	0.00257662545	0.000598421875	-0.002203651475	-0.0026848615	-0.002120839075	0.0002480494	0.0007503045	0.001048094	0.000757602125	-0.00142076075	-0.0019104332
303	1	-3.431025e-18	1.08817125e-17	0.596764225	0.00827107075	-0.009403412	-0.01384416475	0.004790215	0.04456568	-0.001312452475	-0.01266459825	0.051293855	0.00283402675	-0.00904593975	-8.83631e-05	0.00562541975	0.00376548605	-0.0068020549	-0.009113637	0.00512707025	0.00012090545	-0.00256802035	0.00719187275	-0.001716240675	-0.00366909075	-0.00851123625	-0.0026133987625	0.00493583575	0.0019994017	0.001214891975	0.0017690006	-0.00257706245	-0.00605489125	-0.0069004955	0.0008578792	0.000743197625	0.00199191	0.00153993275	-0.0004672844	-0.00041207617	-0.00438594825	-0.0045851315	0.000965808915	-0.0009165468425	0.001469127475	0.00154631965	-0.0001025045	-0.0005580018	-0.00365355175
304	1	-1.416737425e-17	3.1179817e-17	0.538986875	-0.0030970505	-0.010829201	-0.01751432	0.00118983575	0.0571738675	-0.00259776475	-0.00902579075	0.0541094125	-0.000796265	-0.00756945975	0.002474953675	-0.006684101025	0.010558309	-0.00626685425	-0.0036751855	0.00506557875	0.001803466325	-0.002580776975	0.00512405425	-0.00453085325	0.001410300125	-0.00602129925	-0.001578935025	0.00246823825	0.003345808875	0.000403991975	0.0012469053	-0.00216334915	-0.000985023625	-0.00500738525	-0.000365546	-0.000239297525	0.002707918325	0.00034880535	-0.000230136025	0.000392711975	-0.000256394725	-0.004535857	-0.001062499075	-0.00064489901425	0.00226955675	0.000942780225	-0.0007199117	-0.0008237288	-0.0003407773
306	1	1.8565095e-17	-2.41698165e-17	0.641886525	0.0124611535	-0.002879902	-0.00180823625	0.01047483275	0.0318874325	-0.00301591875	-0.0100327525	0.0520402425	0.005586413	-0.001983766075	0.002563989	0.00857591375	-0.00617527075	-0.0057266955	-0.00729655225	0.002623112275	0.004664848975	0.001292699475	0.00608327475	-0.0002704563	-0.010172804	-0.00666207725	-0.0030884685	0.0020741155	0.005043933125	0.00291608665	0.000475313325	-0.000295613517	-0.0101093435	-0.00530990775	-0.00084008985	-0.00041362295	0.004303465775	0.0013608504	-0.00103244335	0.000161034825	-0.00725702825	-0.003147129275	-6.0438125e-05	-0.0004841621375	0.002816385375	0.00082762575	-0.0001669664	0.000119198715	-0.00508639575
307	1	4.03106975e-17	-5.6617175e-17	0.6770757	-0.00039761975	-0.0051736642	-0.0136128775	0.0046372965	0.02801717	0.0025733434	-0.000364168225	0.0507244875	-0.001982631	-0.00674983925	0.0014096747	0.002765151125	-0.0063953135	0.0021989565	-0.00095058975	0.0020335902	0.000736774	-0.00117938225	0.002860218725	-0.001223385175	-0.008745102	0.002110032575	0.000396827775	-0.0004863905	0.0025188605	-0.00122975165	-0.000657007225	0.0005896589475	-0.0066030655	0.00304483475	0.000181712235	-0.0016275770255	0.00178317305	-0.001715718175	-0.000424855825	0.0004578229	-0.003417563	0.001926277255	-0.000965579315	-0.000273127475	0.001115680125	-0.00120900335	-0.0003656499375	0.0003422905375	-0.00266083365
308	1	-1.726921e-17	4.57326425e-17	0.377819725	0.0009034745	-0.007875625	-0.018614665	-0.007353701	0.08147344	-0.00072537375	-0.0025820085	0.058903975	0.001676081195	-0.00703937175	-0.0051808185	-0.00154732255	0.0200478375	-0.0020174282	-0.00526682	0.0158330125	0.001177761675	-0.0049069415	0.0001216256	-0.001053357	0.00661806875	-0.00284844775	-0.003706973025	0.00757186075	0.001889787	-0.002353717	0.001226002325	-0.001510390925	0.001608407875	-0.002945923	-0.001284318425	0.004029399	0.0019570608	-0.001587680325	0.000256030925	-0.000108737525	-0.00031688645	-0.00251002925	-0.00035811005	0.00206944975	0.0013052023525	-0.00066187388625	0.000307179275	0.0006328343075	-0.000893852925
309	1	-2.209797e-17	4.2228547e-17	0.4760588	0.00634941433333333	-0.000223995966666667	-0.0004655707	0.00718838866666667	0.0658698266666667	-0.0038674535	-0.0151639946666667	0.0590089333333333	0.00266067936666667	0.000206756866666667	0.000759645666666667	0.00745117866666667	0.0113796806666667	-0.00740435033333333	-0.006088365	0.01230483	0.0015118387	0.00184269558666667	0.00327127133333333	0.00317833	-0.000140521833333333	-0.00676392533333333	-0.00127983833333333	0.002496242	0.00130805066666667	0.00251688233333333	0.00248459	0.000489397733333333	-0.0022713398	-0.00563998033333333	0.000244348566666667	0.00106988403333333	0.0015044783	0.00310358633333333	0.000978292933333333	-0.000360480733333333	-0.00307739366666667	-0.004319369	0.000619361666666667	-0.000546555666666667	0.00168739053333333	0.0028717503	0.0009436634	0.000561108933333333	-0.00253157933333333
310	1	-3.437207e-18	1.26933975e-17	0.333723175	0.00033062625	-0.0033061671045	-0.014996358	-0.006728169	0.087325595	-0.001386198825	-0.0081750297	0.0569556675	0.001635488	-0.00385772125	-0.00059864325	-0.00134103825	0.022764685	-0.00309982775	-0.0040428235	0.018402245	0.0013772867	-0.002150505625	0.002857432575	-0.001359787975	0.0080152905	-0.0032298195	-0.00496268475	0.0066709835	0.001849141725	4.59408e-05	0.00262929225	-0.00283760175	0.002695256675	-0.003588847	-0.00041464624	0.00490104325	0.00267773775	0.000754447	-3.5776085e-05	-0.001106350575	0.000646997775	-0.0021835515	0.0006327347	0.001445698425	0.0022886835	0.000149900595	0.000231121575	0.000741870125	4.3036075e-05
311	1	-2.65782075e-17	4.1021045e-17	0.618210725	0.005946404	-0.006700901725	-0.01527287075	0.01159190075	0.047287145	0.0035901135	-0.0051086681675	0.0558436675	8.610025e-05	-0.00517892675	0.00741153675	0.006424450475	-7.791775e-05	-0.00462754475	-0.0072889365	0.00880113375	0.00175345445	0.00229324865	0.00677203675	-0.0042281299	-0.00618983525	-0.0053926375	-0.001625003325	0.003193373	0.003601490975	0.0028760492	-0.00146973175	-0.001517264125	-0.007730398	-0.003704784	0.001718057225	-0.0005441088725	0.0038231965	0.00126389125	-0.001188948025	-0.000308253125	-0.00535948225	-0.00227611035	3.933435e-05	-0.000613241925	0.0026377235	0.000175388875	-0.001353887375	0.0011574587	-0.00372455575
312	1	9.7737525e-18	-2.26410375e-17	0.528460575	0.00829730475	9.157675e-05	0.007996110975	0.004169568	0.05790461	-0.003849118925	-0.00940967325	0.0611046	0.006307750525	0.0040954489	0.0039868685275	0.0007840272	0.0061989975	-0.0058033915	-0.0070011025	0.0120863125	0.0061869535	0.003597368575	0.001805665825	-0.0017730825	-0.00314051455	-0.0060581645	-0.00194844335	0.00367457485	0.00554298475	0.0032872291	-0.0010780186	-0.0006669215	-0.0047324255	-0.0052668165	-0.0001794629225	-0.0003681347	0.00454846375	0.001867435475	-0.00056067995	0.001247584075	-0.0038164025	-0.0038712015	-0.0001372741	-0.000964418075	0.00268386075	0.00083757445	-0.000763953825	0.001684381825	-0.0022744377
313	1	-1.419861225e-17	3.909365e-17	0.3757611	0.00350892225	-0.0041284375	-0.012210316	0.01176567375	0.079675825	0.0030466765975	-0.0018379565	0.06883725	0.00033719305	-0.0055613957	-0.004233849325	0.004906781525	0.0177934775	0.00307740815	-0.00030336175	0.01379938125	-0.0008422524	-0.0045970225	0.001621183375	0.002272887475	0.00696501025	0.00112532075	-0.0027853025	0.0046088290325	-0.00066434125	-0.0019637372	0.0024426793175	-0.0010254205	0.002553154025	-0.00045132175	-0.00173391515	0.002939818475	0.0002634764	-0.0003359617025	0.001390609175	-0.00130286035	0.000457933695	-0.0011791361	-0.00049619542	0.001469178275	0.001299498425	0.000152662627	0.000660205495	-0.00133290052	-0.000669305675
314	1	2.7496175e-17	-6.00572725e-17	0.446878575	-0.00499912825	-0.006596503035	-0.001947075	-0.00020580975	0.06658286	-0.0016022705	-0.008719652	0.0563058825	-0.00114554375	-0.00279593825	0.00140998745	-0.002811331875	0.011528579	-0.0067755795	-0.009565756	0.01080748025	0.0005552494	0.001066439325	0.00362069027	-0.00273439575	0.001193723075	-0.00749955175	-0.003893614325	0.003284962175	0.0013565326	0.001419389625	0.000943582325	-0.000644407025	-0.00163403	-0.005743783	0.000356000675	0.00105362475	0.00171771195975	0.001962250775	-0.0002643144	-0.00016896705	-0.001755221075	-0.004335449	-0.000314217025	-0.000850414275	0.00152241895	0.00233840475	0.00035010885	0.000368734875	-0.0009903107925
315	1	-9.661715e-18	2.09810725e-17	0.452643225	0.01023539475	8.50525000000001e-05	0.011297428625	0.003081225625	0.0666802325	0.003146611125	-0.00474247645	0.0572103825	0.0048530849	0.00180792435	0.010122289	0.00686059025	0.014134455	-0.00102908325	-0.0075380055	0.00936607775	0.0023095161	0.004609964	0.00595274725	-0.00128157875	0.00376002525	-0.0029876652625	-0.00053935335	0.0049894605	0.00257038985	0.0044307585	-0.000743975525	-0.00067779105	5.61456e-05	-0.0023490925	0.002038503175	0.000651392	0.00229637635	0.003069066125	-0.00149592285	0.00169688227	-0.0001476408	-0.001183281675	0.00162512442	-0.001600062325	0.00123571095	0.002222807	-0.00092963885	0.0022384299425	0.000254281875
316	1	-2.816511e-18	4.6892795e-18	0.570000875	0.0044503475	-0.0067295755	-0.0073939005	0.0225450075	0.04917098	0.001663391025	-0.003338312375	0.052214835	-0.00142979575	-0.00376461375	0.005609651	0.00299973475	0.005153828325	-0.003022234	-0.00733697925	0.00453177375	0.001505393	0.001468315	0.0064484015	-0.00282600275	-0.001706549	-0.00601308075	-0.002452734225	0.002483566075	0.003950495225	0.00352470325	0.001031152925	-0.0018703184425	-0.003804523	-0.00456412775	0.00109735585	-0.00047216805	0.003541665	0.0022677204125	0.0003912047	0.00238016875	-0.002038084	-0.003355097225	-0.000256320175	-0.0018550431	0.00158590625	0.00187000735	0.00090265555	0.002151272775	-0.00094097025
317	1	-1.6637585725e-17	2.25203775e-17	0.560609475	-0.00024527295	-0.00629918325	-0.009526415325	0.021427705	0.0520653525	0.000893072425	-0.000361694875	0.0625997025	-0.001804109	-0.00389916175	-0.00090992975	0.00189024165	0.0045894025	-0.000116628575	-0.00312225825	0.00669462175	0.00043517675	-0.001714702025	0.00325354275	-0.0033404656	-0.002846532	-0.0015052403	-0.000597777925	0.003802849325	0.0032526575	0.000421073	0.00010859855	-0.002239977	-0.004155731	-0.0011377427	-0.00068378705	-0.00079152404	0.003016958725	0.00056916715	-9.74615000000004e-06	-0.000469530975	-0.00265893825	-0.00189619685	-0.00018926125	-0.0005841345	0.00316760095	0.000794366225	-0.000369591875	0.000140731325	-0.001909605675
318	1	1.72879825e-17	-3.35136025e-17	0.5973627	0.0025620547	-0.006509985	-0.00595107715	0.010849049075	0.0502983	0.00609716275	0.01151196275	0.05391563	-0.0054489695	-0.006302220125	-0.005535666	0.00904958125	0.008284552	0.005844155	-0.004920406725	0.0046277145	-0.0052527255	-0.0047546225	0.000892497425	-0.00141644935	0.001657239825	0.000808355	-0.00202206075	0.002254371775	-0.002316007805	-0.00179340205	0.0005056025	-0.001901322775	-0.000966695625	-0.00023268085925	-0.0003957724	0.00064616925	-0.0005908894975	-0.00127546145	0.0001729739475	0.000241744975	-0.0009359918	-0.00050118365	-0.0003538138	9.84146e-05	-0.000432792225	-0.00099463345	0.000155779275	0.00024812475	-0.0009936395
320	1	-3.805591e-18	1.061559675e-17	0.49832	0.00580492025	0.00037133105	0.0028946465	0.01063129325	0.0611989875	-0.003124812	-0.00643694575	0.0694914275	0.003420110525	0.00207660025	0.0017079859	0.001794609	0.0072542875	-0.004828756	-0.004876227	0.01236962925	0.003505687575	0.00310522775	0.0036492645	-0.0001954743	-0.0014315961825	-0.00563795525	-0.003021286	0.00343441725	0.003549976	0.00345184125	0.000760501175	-0.00042854875	-0.0034949575	-0.005138554	-0.000430391575	-0.0005397178	0.00260831975	0.002615317175	0.00055437945	0.00170534945	-0.00283119175	-0.00392293875	-6.72803e-05	-0.001289679425	0.0015923629	0.001941495175	0.000155773825	0.001414115375	-0.001986191925
321	1	-5.420095e-18	5.61572063e-18	0.5170287	-0.00010367275	-0.004593808	-0.0028362505	0.0201775525	0.055656095	-0.001966153225	-0.00500192725	0.0550304525	-0.0022853505	-0.00029736395	0.004273968175	0.001166640475	0.00661346175	-0.00505994675	-0.00632272325	0.00945916025	0.0003481473	0.0027545585	0.003355072325	-0.003020893	-0.001981717775	-0.0061472265	-0.0008915474	0.002958881875	0.00214327325	0.0028489907	-0.0010109540425	-0.0005377959	-0.0030853995	-0.00383301925	0.000810439625	-0.000852402075	0.0012101186	0.00189241725	-0.001093566025	0.0009206632	-0.002330430875	-0.00243442425	3.5603375e-05	-0.0006416142	0.0009927739	0.0011860923975	-0.001384239525	2.908509e-05	-0.00212229217
322	1	-7.98916925e-18	1.614758125e-17	0.452819325	-0.00451448525	-0.00238756467	0.0039287145	0.01215039825	0.0663314575	-4.619765e-05	-0.0026515485	0.0625064175	-0.0048495165	-0.00115737884	0.00557779	0.00146180275	0.01258365	-0.00269844425	-0.00511517	0.01115466825	-0.0022689485	0.002139409575	0.003679794	-0.00280033775	0.001580074325	-0.003425244	-0.002894023525	0.00611470975	0.00053941795	0.001859513125	-0.00102495595	-0.002331559	-0.00228933175	-0.00315036625	-0.0014806773	0.0017026652	0.001170821475	0.0012358536425	-0.0008819364	-0.000587045325	-0.00239847325	-0.0027475885	-0.0008583955225	0.000139835725	0.00135704325	0.001389175125	-0.000185953775	1.807281225e-05	-0.00239332925
323	1	-1.13223233333333e-17	1.88978466666667e-17	0.5073932	0.00300864866666667	-0.00480265666666667	-0.00432112833333333	0.003327286	0.0621740466666667	-0.00130538933333333	-0.00793796966666667	0.0557534033333333	0.000653173	-0.0033205247	-0.000166220026666667	0.006054769	0.0130132166666667	-0.00508513193333333	-0.00745243666666667	0.008183973	-0.001368043	-0.000518936	0.00430430533333333	0.00321226	0.0033418279	-0.00669230133333333	-0.00404569966666667	0.00305043633333333	-0.00109673826666667	0.00196113933333333	0.00165226363333333	-0.000830592883333333	-0.0001659623	-0.00623775733333333	2.45871666666667e-05	0.0014840936	-2.43964666666668e-05	0.00194803593333333	-0.000277048733333333	7.91320866666667e-05	-0.000691529866666667	-0.00438079633333333	0.000808957866666667	-0.000759888666666667	-0.000205684533333333	0.001125813	-1.93259033333333e-05	0.00109381055666667	-0.000426231733333333
324	1	-1.103803975e-17	2.0823297e-17	0.53182005	-0.002613841225	-0.005296423	0.004557365425	0.0076448675	0.059383755	-7.52506500000001e-05	-0.0024671773725	0.0576900375	-0.001727625525	-0.000205763725	0.005685875	-0.00015713591	0.01040520375	-0.0022312166325	-0.00604325275	0.0121526875	0.0006197208	0.000829185725	0.0038157255	-0.0035817895	0.0003755004025	-0.00352515875	-0.00309926425	0.0051133005	0.0025354394	0.00210680805	0.0006843093	-0.0024060905	-0.002414620075	-0.0028897555	-0.0004464108	0.002166539	0.0024413207	0.00136877598775	-0.0006200182	0.0007028796275	-0.002653901	-0.00252809	-0.0003653136	0.000880696575	0.001502829225	0.0012853958	-0.000773545229	0.000892879475	-0.0025852085
325	1	2.001036475e-17	-4.279803e-17	0.46045595	-0.00229174975	-0.005262592125	-0.01181461825	0.00892818275	0.0676023425	-0.00228661475	-0.0083334435	0.0643092475	-0.0016799395	-0.003926141	-0.00059456225	-0.0029544165	0.01166408175	-0.0041745625	-0.0051555425	0.0151717375	0.0006351355	-0.00090745105	0.002960407775	-0.00489085325	0.000887036905	-0.00466364625	-0.0020452461	0.0050571825	0.003045945425	0.00070370155	0.001385106	-0.00322251725	-0.0021008013	-0.0038634715	-0.00043915459	0.000286321875	0.00294857805	0.0013259760675	0.0003751382625	-0.000349675825	-0.00170442475	-0.00335561925	-0.000482480585	-0.001125559425	0.00235603485	0.001406419175	-0.0003235550775	4.350315e-05	-0.00115257075
326	1	-5.32934825e-18	3.23751325e-17	0.4648239	0.00730450675	-0.0022016949	0.00069874675	0.0016538915	0.0643459175	0.000590660475	-0.003252253	0.065464105	0.00482728075	-0.000934313675	0.000367697	0.00279981075	0.00983304975	-0.0025899581	-0.00440917975	0.0128804225	0.004607246	-0.000336950675	0.00341555195	-0.002673584	-0.00102241625	-0.00305026325	-0.00193673589	0.0057579455	0.00606962225	0.0008154837	0.0008146855	-0.0030108175	-0.003794423	-0.0030123185	0.0002201961	0.001218414075	0.005365543	0.000871217225	-0.000147527	-0.0003854797	-0.004174069	-0.0023740015	0.00039013488075	-0.000138058475	0.0047032225	0.0003302308	-0.0004685797	0.0002219718575	-0.002788136
327	1	-1.828185e-18	6.4179125e-18	0.538882775	0.00113799592425	-0.000838748425	-0.0001132965	0.015011115	0.0560160925	-0.00064830175	-0.004464673	0.062203885	-0.001716026375	0.001107802	0.0005827455	0.003739979	0.005621065	-0.0047895455	-0.00477788375	0.0085785505	0.0001899124475	0.002424504475	0.00256054175	-0.00177571605	-0.00182887275	-0.0056638455	-0.0014927325	0.0012603031	0.001836023475	0.00310011	-0.000293339025	-0.0004468130125	-0.0026224365	-0.00495418125	-0.00026815525	-0.001529259475	0.001820487575	0.00279743125	-0.0006994731	0.00068680109	-0.00173393325	-0.0041747025	-0.00010428143225	-0.001367061925	0.00134149005	0.002030718325	-0.00105756315	0.001380513675	-0.000801909125
328	1	7.10685925e-18	-1.061191625e-17	0.502817775	0.00286657105	-0.0045659675	-0.00944082775	0.00478576125	0.0641751075	-0.002079406625	-0.00966708625	0.0655765775	0.00152248715	-0.003370649625	0.00308136375	0.00276719275	0.011309043	-0.0058238695	-0.0073249935	0.0106359945	0.0014619105	0.00059783775	0.003916027	-0.002603398225	0.0009467348425	-0.0062686825	-0.0017933225	0.0032117175	0.002617306	0.001444867225	0.00189328725	-0.000590215375	-0.00119870975	-0.0049232015	0.0008039260675	-0.000210569975	0.001884076	0.001883411825	0.0002754035975	0.000454060775	-0.0011548788925	-0.00406259825	0.00065068955	-0.00092619785	0.001228455325	0.001347795425	-9.18799525e-05	0.0004362468825	-0.0008419319
329	1	7.1783365e-18	-1.5407425e-17	0.503515525	0.001646778925	-0.00470528725	-0.0067739465	0.0123039995	0.0647322275	-0.00086906875	-0.00499895325	0.06049458	-0.000723517625	-0.0027180835	0.0029066626	0.000727870425	0.012858715	-0.0035161925	-0.0052275875	0.0143256475	0.0006804361	0.000192009775	0.00340497825	-0.0011629766525	0.0011605566	-0.0045319175	-0.0016707188	0.00579680775	0.001626328875	0.0009210029	0.0007175864575	-0.000912808525	-0.0023429255	-0.00361927	-7.406895e-05	0.00163595865	0.0016129134	0.00063163495	0.000639650325	0.0005989795	-0.00251144625	-0.00293608425	-0.000147686275	-0.000417723025	0.001267627575	0.00090508455	0.0005896254	0.00056862205	-0.001986658825
330	1	-2.89604725e-18	5.29366525e-18	0.48350185	0.0025278723575	-0.002653008725	-0.009378419	0.005435866	0.066305835	-0.002332353675	-0.00850462625	0.0639495	0.001405659425	-0.002544343	0.001046540925	-0.0005467935	0.01201344	-0.00404097775	-0.003080216	0.01605022	0.002258070725	0.0005402578675	0.002691961	-0.0021299421	0.000347860775	-0.00396573925	-0.00224796525	0.0050451785	0.002832042975	0.001099024425	0.000582501025	-0.001319813225	-0.002289447575	-0.0038814375	-0.00015311174	0.000170188075	0.002537406075	0.000736464075	3.399877325e-05	2.1665575e-05	-0.0022970055	-0.0031113665	-0.000437835325	-0.000383154425	0.002098826325	0.000572712975	0.000437227225	0.0005002934775	-0.00195637095
331	1	2.0117095e-17	-2.988732e-17	0.568267325	0.00335013125	0.0018679959	0.00342233775	0.01677832725	0.0510103225	-0.0014609487	-0.0028073249575	0.06527729	0.0011781782	0.00188683375	0.00167554025	0.001307676075	0.00205740823	-0.0031090855	-0.004152201	0.00909504075	0.00217571575	0.00292876325	0.0034371924	-2.6935025e-05	-0.004600481	-0.00432314475	-0.0025598578	0.001813241325	0.003490583125	0.0035319285	0.000999673375	-0.00224472675	-0.005936374	-0.0039890335	-0.000808691775	-4.68565249999999e-06	0.0037466305	0.00291056825	-0.00063851885325	0.00015748795	-0.00462309775	-0.003681071	-0.000947462725	-0.000966415	0.0029647485	0.002013381	-0.000276795025	0.001269739875	-0.00289330075
332	1	-2.32829975e-17	4.103177e-17	0.528647775	0.005040071	-0.00411572775	-0.0069195375	0.00326989175	0.0599938525	-0.0019379194	-0.00691202425	0.063147935	0.002902365	-0.00055112	0.004565361875	0.002370834	0.0092931755	-0.00501007675	-0.0066339885	0.0122740625	0.0023775328	0.0026421145	0.0027108464	0.0005668375	-0.0001202535	-0.006004366	-0.000905005675	0.0022738125	0.001667286825	0.00297113825	0.000225604085	0.000514257825	-0.00161269125	-0.00457824475	0.00064620651	-7.9989125e-05	0.00121750015	0.0026294785	-0.000219628675	0.00027579613	-0.00168362675	-0.00376487925	0.0011371642	-0.0003068467825	0.00094999465	0.00216374425	-0.00090092175	0.000344463345	-0.00112714875
333	1	9.031318225e-18	-1.101850125e-17	0.6322796	0.00584240275	-0.0051315995	-0.010261261	4.90485000000001e-05	0.0366051175	-0.000215613975	-0.00494240975	0.0554718975	0.000950866325	-0.00288125675	0.0067364075	0.005655508375	-0.00438255475	-0.005892111	-0.0085875305	0.00464562175	0.002093153575	0.003252902175	0.005407909	-0.0047234446	-0.0097907985	-0.00722937775	-0.00043340665	0.0018918795	0.00403872775	0.003270349925	-5.60775499999999e-05	-0.00151136495	-0.00918592475	-0.004806293825	0.00010227675	-0.00320324325	0.0030992605	0.00197954425	-0.001067816195	0.0002124540989	-0.005842484	-0.0032612615	-0.0008345646675	-0.0016639712	0.0020842095	0.000785731	-0.0012854815	0.0002872424	-0.00410356425
334	1	6.10238e-18	-6.3040325e-18	0.546300375	0.00580905975	-0.01005849825	-0.020366792	-0.00641925275	0.05824928	-0.00347070075	-0.010972597	0.05262035	0.0046029375	-0.00768472075	0.0017253405	0.0044553315	0.010998756	-0.00497797825	-0.004971396	0.01004475025	0.00205633535	-0.00120186775	0.0059273175	-0.000125656825	-0.00014905405	-0.00502763375	-0.00298654075	0.0053076855	0.002538319275	0.0015133762425	0.0014751002	-0.000655099575	-0.00369029615	-0.0046798605	-0.000395654125	0.00101057188	0.002024515325	0.001107120575	-0.0001846937775	0.000672706025	-0.002804493875	-0.00339238475	0.00027603555	-0.00078027475	0.0010766446025	0.0005838211	0.0002212172125	0.00141621825	-0.002133013625
335	1	4.207461e-17	-7.88527775e-17	0.51391685	0.005714032	-0.005271134	-0.01246114725	0.001563249975	0.0627765175	0.000279780275	-0.0057199065	0.05689595	0.0037360905	-0.00525437775	0.00313978355	0.002304265	0.0128870995	-0.0023038185	-0.00694614025	0.0117631125	0.002464088775	-0.0001688194	0.00433733975	-0.00090570595	0.001560532	-0.0046429275	-0.00557023425	0.00563448475	0.0034549175	0.0012224367	0.0015461848275	-0.002303785	-0.002245283375	-0.0053272495	-0.0006937074	0.001731065175	0.0037563895	0.001360605925	0.00075556515	-0.000662285075	-0.002704144	-0.0037408115	0.000458660425	0.0004423533425	0.00290668975	0.0009492998325	-0.0001355001	0.000955528025	-0.00259318585
336	1	-1.1733425e-18	5.2551625e-18	0.5383493	0.0018370015	-0.002843599725	-0.0010455051	0.00794032725	0.058000245	-0.00204891445	-0.003419816275	0.0625929775	0.000331089425	0.000312866475	0.00175381375	0.000118022475	0.00865768625	-0.002160074175	-0.00365473375	0.01149282625	0.00195319	0.001557169225	0.00302128725	-0.002048875575	-0.001303276375	-0.0036926505	-0.00308921	0.00462522125	0.00283524025	0.002407904675	0.0006054778	-0.00134570285	-0.0038359055	-0.0034641365	-0.0005093793	0.0006783238	0.00264826575	0.00141990895	-0.00012082	0.000328109525	-0.00343459375	-0.0027284055	-0.00015626795	-0.000449760025	0.001893756	0.00120103645	0.000221807735	0.00085009625	-0.0026680855
337	1	-1.45887575e-18	-7.18228625e-18	0.54952985	-0.00190515665	-0.0067137955	-0.00501523125	0.0200547375	0.05481815	-0.00018488	-0.005448268725	0.0612547725	-0.00323315725	-0.003527261	0.003810868	-0.003442926625	0.0066476255	-0.004257876	-0.005016883	0.013079465	0.002273584925	-0.00068625445	0.0030966395	-0.005922914	-0.00310472465	-0.00480426675	-0.000147140275	0.00493459875	0.00435077925	-0.0006309576	-0.001122242925	-0.0018333445	-0.003831656	-0.002987213	0.00069359835	-0.000565240375	0.0040477325	-0.000807330475	-0.000526441615	-0.0006689337	-0.0029628322	-0.002296572625	0.00096507634	-0.000431332875	0.003528737	-0.00070896585	-0.0003658485	8.59136675e-05	-0.002074734775
338	1	1.797509975e-17	-2.6885495e-17	0.6331278	0.00068426615	-0.00428088385	-0.007279639	0.018454065	0.04406227	0.0037057032	-0.001741186	0.052152835	-0.00494098275	-0.002830518075	0.00371325	0.00650039675	0.00413283	-0.00203064175	-0.006062437	0.007516491	-0.001665527025	0.000986315075	0.00468936775	-0.003665213	-0.00405687	-0.003385685025	-0.0009671894	0.0031492531075	0.0019867814	0.002201660375	-1.3398925e-05	-0.002799137	-0.005048255	-0.002377882875	0.00073501435	-0.000217443925	0.00254875155	0.00097634475	-0.00112847285	0.000332413525	-0.0036307195	-0.001904429004	-0.000394245025	-0.000499152125	0.00205544353	0.0007274639	-0.000334140825	7.65255825e-05	-0.002971958
339	1	1.336437875e-17	-3.03302625e-17	0.5404436	0.00150550645	-0.00927558095	-0.014346809	0.008406124	0.0539385275	-0.002248509275	-0.0112243755	0.064359565	0.00048517779	-0.00560263345	0.00319174225	0.00029576915	0.00511296125	-0.00649893225	-0.005491604	0.01064379775	0.002510688625	-0.001773449025	0.002837798125	-0.0030759744	-0.004122682	-0.005149897	-0.000170546075	0.004570059	0.00440742	-0.0007438333	-0.000444546925	-0.001923260625	-0.006015662	-0.003542239	0.001234295	0.00026494385	0.00402524075	-0.0002072369	0.000185302645	-0.00015658289	-0.0043646825	-0.00279274575	0.000166649025	-0.00097859955	0.00312685725	0.0001210056925	-0.0005655496	-0.000274899175	-0.00322043075
340	1	-9.32466875e-18	2.297751575e-17	0.38633835	0.002624787425	-0.0008387668	-0.0198690573	7.03165e-05	0.076320305	-0.004405745	-0.0162428685	0.0608035125	0.0019728922	-0.00467163625	-0.00061720915	0.00425577725	0.017357675	-0.0078908225	-0.005949056	0.0135123025	0.002081843	-0.0012335201275	0.0042760665	0.0029276407025	0.00435772525	-0.008728618	-0.00240959825	0.00532152775	0.000402284625	0.002261039	0.00324682075	0.000635053325	0.000858105	-0.00716884575	0.0001676131125	0.00115019875	0.0006840374	0.002778199575	0.000253371125	0.001604497325	-7.569435e-05	-0.00551606675	0.001539776625	-0.001111081065	0.000164469815	0.00244837525	2.494625e-05	0.0009924404175	0.0005540128
341	1	6.152584e-18	-1.23153725e-17	0.4120922	0.004913928	-0.003834595	-0.0171450975	0.0009715015	0.073219845	-0.005445943	-0.014353075	0.06315996	0.00395869585	-0.004232129	0.00011483425	0.00366939475	0.014426725	-0.007493722	-0.0059380195	0.0139695725	0.00174795775	-0.0002525741	0.00551078575	0.00220322425	0.00321273325	-0.00710445725	-0.00298466075	0.0041213355	0.0018471639	0.00268451625	0.00287496025	0.000607494425	-0.000531220125	-0.00678436	-0.0003312569	0.00156094135	0.001514554975	0.00279154175	0.0004749437775	0.000887908225	-0.000958374225	-0.00528832025	0.0007850655075	-0.0015945687	0.000481860375	0.00221734525	-0.000334818575	0.001804465075	-0.0005865716125
342	1	7.8544275e-18	-1.9370295e-17	0.4981923	7.189575e-05	-0.01141697925	-0.023698385	0.01086256925	0.06488203	-0.0008040355	-0.00426436125	0.0541531025	-0.003206732	-0.0077632675	-0.00066964555	-0.00020533825	0.01121571275	-0.00421705975	-0.00184857175	0.00997667175	-0.00128043085	-0.0009760405	0.0036855975	-0.0035169575	0.000239994	-0.00369282	-0.0015014573	0.003110683	0.0008420716475	0.0005946814	0.001403782575	-0.0037362555	-0.001737068175	-0.0031213439	-0.00143648565	0.0012720861	0.00098340742	0.00084559435	0.0006445134775	-0.001416365775	-0.002266861975	-0.0027712285	-0.000733099525	0.00033944515	0.0009200539325	0.001476998075	0.001037184375	0.00075704535	-0.0022225325
343	1	2.961930125e-17	-6.2950855e-17	0.486344275	0.003385527	0.001370351275	0.002151842	0.00116679875	0.065578915	-0.0017519622	-0.004850023925	0.060926905	0.00234109865	-0.000223240445	-0.00163375475	0.00035135825	0.01203782175	-0.00271748075	-0.00098879383525	0.01281894	0.0025907404	0.000246303575	0.0029270301	-0.002008897425	0.0006070331	-0.002847405675	-0.0017460419	0.00551885825	0.00338183975	0.0012896335	0.0011098256	-0.003328959	-0.002734786	-0.0032790344425	-0.0007551519	0.00194435595	0.0039981835	0.0013251695	-0.001047306925	-0.001268721475	-0.00323014825	-0.00269115025	-0.00034064385	-0.00042177565	0.0031344525	0.00036083305	-0.00083967575	0.0006473441875	-0.00256616825
344	1	-3.201255e-18	1.807565e-18	0.6698909	0.000382105009625	-0.004410187475	-0.0081020419275	0.01621977	0.034340895	-0.0050295805	-0.0100061465	0.052521695	-0.0039532995	-0.00097384275	0.00594537425	0.005072698	-0.0033601137	-0.009078713	-0.00670618625	0.00391335625	-0.001094172125	0.00541623675	0.004816745	-0.003091103	-0.00689747075	-0.00940484975	-0.0009243245625	-0.00048297975	0.0024652826	0.0057510215	-0.00102013295	-0.00166509325	-0.00493584125	-0.0065540525	-0.000587777625	-0.00199915125	0.00143167354	0.00390257225	-0.0013492872	0.0024304425	-0.002230965125	-0.00489410625	-0.00069578405	-0.001141287725	0.0001215229975	0.00285774575	0.00030039965	0.000794799025	-0.0012252312975
345	1	-3.61408475e-18	-2.340735e-18	0.572745475	0.0035041095	-0.000326446225	0.00211149675	0.00842741	0.0452132675	-0.002029890375	-0.006198060625	0.06824457	-0.0011999555	0.000599787175	-0.004813468	0.004461936	-0.0002308735	-0.005000559	-0.007539323	0.00189151575	0.000708508075	0.002031371925	0.004550701175	-0.000661587	-0.0046618865	-0.0066335125	-0.00475555425	0.0012240287	0.00167576325	0.0031483495	0.000124893225	-0.00098657875	-0.00478977775	-0.006227889	0.00096022775	-0.001273175	0.00212817425	0.00326971975	0.000287817375	0.001815223875	-0.0030503025	-0.0044049255	-0.00050758305	-0.0009092384525	0.0015057907	0.00219786925	0.000227203725	0.000950735475	-0.0016139515
346	1	-1.14431280333333e-17	2.84073993333333e-17	0.414872466666667	-0.00283567076666667	-0.000662158333333334	-0.0149821423333333	-0.0061384678	0.0728091966666667	0.001126795	-0.0109595993333333	0.0660203066666667	0.00112360136666667	-0.00310597781666667	-0.000156771633333333	0.00302559923333333	0.01429928	-0.0048979492	-0.00540604133333333	0.0135674533333333	0.0009751423	0.000358462066666667	0.00432508666666667	0.00107069176666667	0.00524639	-0.005356993	-0.00298493633333333	0.00272818566666667	0.00145849333333333	0.002226409	0.00252352876666667	-0.00030651819	0.001537219	-0.00520037733333333	-0.000717468333333333	-0.000314188	0.00100050833333333	0.00268928	0.00165494866666667	-0.0003379032	0.0004476139	-0.00396526066666667	0.00134853976666667	-0.00089994	0.000485987133333333	0.002849813	-0.000462897166666667	0.0009845224	0.0004455077
347	1	-1.9063609e-17	3.87846775e-17	0.47733485	-0.001970768925	-0.00419374625	-0.01185790925	0.0041918715	0.0679328775	-0.00147764635	-0.00865376675	0.057765605	-0.001418515175	-0.005482014	-0.00195262275	-0.000608441475	0.014708395	-0.003619221775	-0.0045119769	0.011648215	-0.000664010025	-0.00348632875	0.00381964075	-0.002852575725	0.003216593775	-0.0041969885	-0.003705528875	0.00578311025	0.000886988125	-0.001064682875	0.0020010002	-0.00251265425	-0.001018216675	-0.0042338325	-0.0008221260125	0.0037176915	0.001479713425	-0.0009291558625	0.000186512375	-0.00131012765	-0.002509746575	-0.00335630175	0.000113239625	0.001500409	0.001364523025	-0.00058608375	2.90376075e-05	6.808613e-05	-0.002285149725
348	1	-2.684582e-17	5.549843e-17	0.497748325	0.003393891475	-4.4872425e-05	-0.0002944527	0.01789674625	0.0625827625	0.000372940975	-0.00671082425	0.0628467775	0.00114546585	0.0006035697	0.000281381170375	0.004308306225	0.010025196	-0.00438464775	-0.0058147045	0.0084923885	0.002488714075	0.001316698625	0.00258795225	-0.00443171235	0.000520801275	-0.00509793975	0.00184967215	0.00364661925	0.00460449525	0.00166519865	-0.0017895876	-0.00198724025	-0.00265698975	-0.00277141825	0.000777803825	-0.000136726925	0.0034825795	0.001532613225	-0.001017809493	0.0005888325725	-0.00231122175	-0.00267910475925	0.000366186125	-0.0006630231725	0.00269303085	0.00119630475	-0.0011110031	0.000577208	-0.0017008755
349	1	-2.720933e-17	5.562271e-17	0.5955625	0.0014489825	-0.001737992275	-0.01060041375	0.01599469	0.042003255	-0.002150290375	-0.0023032711	0.05776829	0.00121113776	-0.002149585875	0.000365163	-0.002269416775	-6.43537750000001e-05	-0.00525654075	-0.00524397725	0.00444372425	0.0055346645	0.001618951225	0.00224342855	-0.00358854175	-0.0049946925	-0.00657398125	-0.0021712012925	0.00160780175	0.0069322805	0.00230648175	0.00046965045	-0.0016733193275	-0.004857391	-0.006244922	-0.0001078937	-2.1743855e-05	0.00577137525	0.002083028775	-0.00021773365	0.000588396145	-0.003395577	-0.00473754975	-0.00077112685	-9.664425e-06	0.003901269	0.001396199825	-8.42906e-05	0.00145455805	-0.0020679795
350	1	8.781644e-18	-1.9203693e-17	0.545784675	0.002762862975	0.00021892165	-0.0019857405	0.0059879895	0.0563117375	-0.0017746475	-0.006252044	0.06129357	0.001758143225	-0.0012034843	-5.82002e-05	0.00082980375	0.00655418275	-0.00500306575	-0.00580161925	0.0127488325	0.0022915042	0.00066673975	0.00300366625	-0.0025262865	-0.003365376	-0.004876922	-0.001185334325	0.003975751	0.003233893655	0.001004938625	-0.0001138577225	-0.001155024925	-0.00500550375	-0.00418543625	5.90837499999996e-06	0.000298393025	0.0027158845	0.00019647185	-0.00042813645	0.000460058825	-0.0043235595	-0.00270924975	-4.086905e-05	-0.00070038805	0.00197266155	-0.000259646475	-0.000151238375	0.0001076968	-0.003286631
352	1	1.315387225e-17	-2.9000811e-17	0.484724475	0.000906722325	-0.00732323475	-0.006616796	0.0031336435	0.0651640225	-0.00337998075	-0.0114313065	0.06467962	-0.000166023875	-0.003544436625	0.001440667	-0.0013718721	0.0104437615	-0.00528149325	-0.00392821725	0.01265092	0.0013438481	-0.001125092375	0.0023574132835	-0.000974231825	0.00087401	-0.005696126	-0.00303814825	0.002644985425	0.002256442	0.000817956525	0.001717545075	-0.000692790025	-0.001992629075	-0.00502143825	-0.0013812666305	0.00073384227	0.00192545475	0.001185425475	0.0002327248475	5.1414825e-05	-0.002439385	-0.00464434775	-0.000219408775	0.001327724225	0.00147977103	0.00139613685	-0.000372922455	0.00138192175	-0.00277403725
353	1	2.51683025e-18	-1.3884025e-18	0.6600967	0.00956531625	0.00036066725	-0.00496953275	0.0082646045	0.03046409	-0.00183622525	-0.001265189	0.050140555	0.00297996	0.00289257025	0.000644638875	0.01015175025	-0.0050818475	-0.006502053	-0.00524606775	0.0017517285	0.00151754675	0.0052028725	0.000211922675	0.000449214325	-0.00786631375	-0.008259387	0.0003046421525	-0.002998753725	0.002320260375	0.0046833195	-0.00154717825	0.00090029933	-0.0048516545	-0.005757365375	0.0014858215	-0.0027107449	0.001190837	0.002932005525	-0.0018588807	0.00122303035	-0.00204870485	-0.004239122425	0.000492229	-0.00215580307	0.0008020998	0.00154680335	-0.0012285493	0.0005353981	-0.0003273429225
354	1	-1.25389045e-17	2.17747385e-17	0.610779225	-0.0016746895	0.003103547175	-0.00321777625	0.00139196025	0.0451035075	-0.00074422425	-3.74197500000001e-05	0.053901405	-0.0001801625	-0.0011693925425	0.00030764	-0.001927439275	0.004145016	-0.00391590525	-0.00714647975	0.0059143655	0.0049622645	0.000531552275	0.00230371995	-0.0037611445	-0.0026574655	-0.00597549975	-0.00312914675	0.00212449175	0.006021627	0.001602508825	7.0224575e-05	-0.001756553825	-0.003088995825	-0.00406481975	-0.0012615276	0.000207233875	0.0054001885	0.000183637375	-0.000943796675	0.000891883555	-0.0035083735	-0.00404409825	-0.00150616425	0.000195771575	0.00368355125	-0.00014387135	-0.00104259965	0.000400927675	-0.002488926
355	1	-3.41580075e-17	5.3784825e-17	0.6072885	0.000657345025	-0.00910132	-0.008350775475	0.00784169875	0.0480529575	0.000900084075	-0.0025769165	0.056264935	-0.0031929095	-0.0052268575	0.0038395075	0.0033961113	0.0035215995	-0.0031760115	-0.003015130175	0.007549498	-0.0005586697775	-1.884095e-05	0.0035075595	-0.00225104075	-0.00444991075	-0.00407696425	-0.00023439717	0.002648456775	0.002594555075	0.0010706598	9.6940375e-05	-0.002015699425	-0.00528373975	-0.002399944175	0.000713597875	-0.0007442235	0.00278699575	0.000791014575	-0.0001187012	-0.0003781923725	-0.00410656475	-0.002244177975	0.0004003572	-0.00035116605	0.00280118875	0.001025377375	-0.0007511851	-0.000306215225	-0.00341317575
356	1	1.43007265e-17	-2.4193929e-17	0.520295475	0.001848091	-0.008120348	-0.004961908575	0.014115497075	0.0565680375	-0.0002145773	-0.01019404975	0.0666910825	-0.0029875405	-0.0060941175	0.005698241325	0.003283149825	0.007402011	-0.004901043	-0.008250562	0.0133520325	-0.00014976775	-0.000734727125	0.00582108825	-0.006812815	-0.002824659225	-0.005406349	0.00186091775	0.008079902	0.0034871455	0.00049236795	-0.001135306975	-0.00310584875	-0.005015566	-0.00263029725	0.00177183585	0.0009960895	0.00337554275	-0.000125749475	-0.0007042018275	-0.0001683378	-0.00410976025	-0.001783808475	0.0009109818525	-0.000182511075	0.002609560925	7.9853325e-05	-0.00091127975	0.000286381375	-0.003244973
357	1	-9.8059355e-19	-1.58247675e-18	0.5321114	0.00527199625	-0.002632078	0.0003945095	0.000888768425	0.0586986025	-0.00238985325	-0.00450997625	0.069763675	0.002751070325	0.00107614925	0.005883525	0.001705334625	0.0068802175	-0.00362921025	-0.004159711125	0.01304850575	0.003196225	0.0017154682	-0.000895326225	-0.002370321	-0.00219042275	-0.00368445675	0.0012809428	0.003326331	0.0038342975	0.00074203125	-0.00141804025	-0.0006453090675	-0.00344519725	-0.0025262305	0.0009375847475	-0.0008746467	0.00306017125	0.0001231124	-6.73330000000002e-06	-3.95212e-05	-0.00262759775	-0.00182054725	0.000709004925	5.959595e-05	0.00245243375	0.000477385275	-1.7954175e-05	0.000526950425	-0.0021457355
359	1	-1.86110075e-18	-3.8227925e-18	0.44081625	0.00163574325	-0.00895795925	-0.0096804907	0.0072700455	0.0692879	-0.0035799795	-0.0138696335	0.0513441425	0.0006267832	-0.00323730525	0.0048663355	0.00083436425	0.0139279675	-0.0081372985	-0.010143149	0.01059746075	0.00134012515	0.00041774215	0.0020284902	0.00167063545	0.0025928955	-0.0090099945	-0.003768479	0.0037976295	0.001000492425	0.0017464785	0.00077630684	0.00074027625	-0.0009527966	-0.0078496465	-0.000860847075	0.000813951725	0.0008546683	0.00203749675	-0.00037747725	0.0019088385	-0.001188954275	-0.005989485	0.000796932225	-0.001226424	-0.00014666425	0.001862576	-0.000385667175	0.00166650949	-0.000787531075
360	1	-8.959321e-18	1.58226245e-17	0.410016425	0.001150601775	-0.00117415904	-0.0061062585	-0.0029612685	0.0757602525	-0.0021824091	-0.009396024	0.0581428625	0.002636584	-0.0015138127	-0.0018540701	-0.00459519275	0.017728685	-0.00404020375	-0.00512767225	0.01279639225	0.003198403225	-0.001016369025	0.001241257025	-0.002375252675	0.00571966125	-0.00388404525	-0.002731735375	0.00356055665	0.00301923925	0.00070264525	0.002388808025	-0.001577312675	0.0016875296	-0.00419983375	-0.002219662	0.00187003331	0.00262884925	0.001211938525	0.000819718025	-0.000927505425	-0.000231863367	-0.00368122825	-0.000350632725	0.000244586815	0.00273744375	0.001372713425	-0.000752188085	-0.00022951815	-0.00030504355475
363	1	-1.29417075e-17	1.9524155e-17	0.695757025	0.00316535975	-0.01067660075	-0.012603038	0.00551490625	0.03004292	-0.001149657	-0.005605754975	0.03932005	-0.00550602025	-0.0074185695	0.003109812775	0.01139161775	0.00039679735	-0.00579910925	-0.00738968925	0.001854046325	-0.004991246475	0.00042948325	0.003201446575	-0.0049287918	-0.00391302	-0.008256893	1.4918825e-05	0.00017106825	0.0003021415	0.0022704829	-0.00284208475	-0.0012604515	-0.0029403465	-0.005248912	0.00185340775	-0.00191164825	0.00014786325	0.000128708375	-0.002353657175	0.001058356225	-0.000915802	-0.00252932625	0.00099800185	-0.0008762101	-6.533981e-05	-0.000199475625	-0.000921265475	-9.28038075e-05	-0.000564655075
364	1	-6.90481375e-18	8.48371e-18	0.629664125	0.00935576902425	-0.010847987	-0.0169572025	0.00097700025	0.0423970625	0.00056570935	-0.0002609375	0.0463725475	0.006226505	-0.0103498795	0.0023133461175	0.0038489925	0.003929782	-0.0014031655	-0.00537350175	0.00591204675	0.00513851625	-0.00394040825	0.00519532725	-0.001549289025	-0.004680559	-0.00365058435	-0.00290196325	0.004206298	0.0061965435	-0.00169744975	-0.00082729105	-0.0020334714775	-0.0064927675	-0.00257369725	0.00193794575	0.000778628275	0.00540921925	-0.002063742375	-0.001505411025	0.000814810525	-0.00497026325	-0.000568561025	0.001408069075	-0.000614749175	0.00335034665	-0.002259634575	-0.00053868095	0.0015649772	-0.00348310925
365	1	-1.2873749e-17	2.7381005e-17	0.53772805	0.00802819525	-0.00202497025	-0.0030940005	-0.00095713975	0.053277495	0.00103254	-0.00093409	0.0669107075	0.004909761	-0.00290555575	-0.000701099475	0.008023073	0.0023806089	-0.001605181175	-0.00367242525	0.00742806225	0.0021337375	-0.001694497	0.0009743098	0.001756973	-0.00227885235	-0.002575842025	-0.0011119596	0.00179257025	0.001517691375	-0.0008575995	2.273375e-06	0.001287181075	-0.003750326625	-0.00236640125	-0.0012424075725	0.0004047189	0.0009565818	-1.1466475e-05	0.000657349075	0.000657520685	-0.002799065	-0.00273389525	-0.0005736932	-0.000859653475	0.000360667275	0.0006625199925	-0.0001248813625	0.0002974537625	-0.00218433575
366	1	1.4502725e-18	-5.138795e-18	0.6080409	0.00216256945	-0.0099573555	-0.01961717525	0.007680629	0.0423443225	0.0007999145	-0.0024550915	0.0532904175	-0.00028163275	-0.00664922	0.00736431825	0.0070753305	0.000505089825	-0.003270539775	-0.00629215175	0.0056696645	0.002191400575	0.001253310295	0.00755868125	-0.00260486875	-0.006583649	-0.0040871874	-0.00148978485385	0.00335946475	0.0045330545	0.00347203375	0.001133433225	-0.0016654952	-0.0072837405	-0.00281145875	-0.00024094605	-0.00016182865	0.0042599965	0.00268027125	-0.0013644565	0.0002159676825	-0.0055169085	-0.002545260325	-9.109957e-05	-0.00087970835	0.0034335515	0.0017937656	-0.0006619795025	0.00053637735	-0.00387010275
367	1	2.08109e-18	-4.1134e-18	0.5680152	0.008306622	-0.0110433095	-0.01846264125	0.00954509575	0.051978575	0.00121704225	-0.0085177715	0.04333951	0.00454596425	-0.0108870305	0.00390159175	0.0006745645	0.00723640275	-0.0019353655	-0.00870347475	0.00468281096	0.004157783575	-0.0047991067	0.00418842405	-0.0011163185	-0.0006914605	-0.00315451175	-0.0050237565	0.00213988	0.0035042395	-0.0032120147	0.0004264113	0.00050564225	-0.0028778105	-0.0035161935	-0.002066705	-0.00089419485	0.0018272685	-0.001797388775	0.00067960875	0.001136434025	-0.0023794805	-0.002912467225	-0.00152706	0.00056722065	0.00116364335	-0.001366306065	6.07080750000001e-05	0.000124805175	-0.002679612
368	1	-2.69245375e-17	4.28466225e-17	0.6849985	-0.00378642125	-0.00250141235	-0.004327200375	0.015168206	0.0225327875	-0.00089835775	-0.003045217825	0.0512937575	-0.0055781385	0.00052506425	0.00273245065	0.005115349125	-0.00922551125	-0.005262593	-0.003054967525	-0.0001769638	-0.000295326475	0.0043741505	0.0019196465375	-0.00070758505	-0.01022485675	-0.004330892	-0.0019341	-0.0012152024	0.001172053475	0.0052383905	-0.00028825063	-0.000115973925	-0.00659780375	-0.004091351	-0.001426769375	-0.002866308	0.0012227781	0.0048985815	0.000152882675	0.000107253799	-0.00350599125	-0.0033431345	-0.000586890825	-0.0009657604375	0.00086282527475	0.00428528375	8.97367500000001e-06	4.264625e-05	-0.0021947424425
369	1	2.19594575e-17	-5.1508565e-17	0.4158888	0.003063327025	-0.00835678625	-0.007130345	-0.00263415525	0.0717448525	-0.00378239725	-0.0117346095	0.0641880875	0.001587246225	-0.005071843	-0.00073514085	0.00241373125	0.012790525	-0.0059720915	-0.0043958075	0.01369307	0.0017553362625	-0.003253797775	0.004981592525	0.000102723725	0.0008377402	-0.005612251425	-0.0027200895	0.0051772355	0.00285439175	-0.00133768385	0.00261294075	-0.0001211862	-0.0021808044	-0.004786160357	-8.88324999999998e-06	0.00240245545	0.00248451075	0.00051168575	0.001891109975	0.00066936508	-0.00295097425	-0.003698808775	-0.0004444023975	-0.00056604593	0.00162475155	0.00074569375	0.00119000465	0.001981375	-0.00205006675
371	1	-7.45083775e-18	1.669322425e-17	0.443905075	0.00563099375	-0.00637337875	-0.0175414675	-0.004463946875	0.0698184925	-0.00735178475	-0.01261559	0.061393885	0.00568930375	-0.0054457535	0.00179136135	0.002862523	0.01286857275	-0.007674636	-0.0088901335	0.01425378	0.003413722	-0.0017056553	0.00395272725	-0.0006081317475	0.001289024925	-0.0086448155	-0.003623555	0.00403341	0.00420871475	0.0011936581	0.003302936	-0.0003957672	-0.00201375075	-0.00724450675	0.00032749728975	0.00149149325	0.0033761785	0.002165418	0.001412738575	0.0010188759675	-0.00235822	-0.00556878775	0.0003791046225	-0.000361637735	0.00224615225	0.001831345525	0.00113347281	0.001153554975	-0.002203149825
372	1	9.0691075e-18	-2.37707775e-17	0.4439781	0.005031077275	-0.010823218	-0.024030599775	0.00502991075	0.0669269325	-0.00405003525	-0.00985915575	0.059006495	0.0019846785	-0.00456580375	0.005888162025	0.0011888935	0.0124603175	-0.00507209575	-0.003049773075	0.00978843675	0.002481751175	0.00079877875	0.003846672	-0.0002384394725	0.001753457625	-0.005370736	-0.001246747675	0.00180193575	0.002011537975	0.0019109675	0.000547733615	0.001909624	0.000443955	-0.00412890625	0.000824583	-0.0014610540675	0.0006023983	0.002017655	-0.0005252595	0.002295789875	0.000999150825	-0.003371328	0.000193615125	-0.001577692825	-0.0005738081375	0.001371036	-0.0005619629	0.002147331075	0.0014809272295
373	1	-1.306267e-17	3.74460775e-17	0.330595875	0.0028669019125	-0.009664985275	-0.02294072125	-0.01139195	0.08507734	-0.005632925	-0.0122463916	0.062735735	0.005159463	-0.00710308045	-0.0043909005	-0.0037932265	0.0202934175	-0.0055144	-0.004546055625	0.016550845	0.004560565225	-0.004078848	0.002890018625	0.002078792675	0.0063931675	-0.00548804325	-0.00261143675	0.00722493325	0.00272684055	-0.00112307175	0.0027693245	0.000466299025	0.001444586725	-0.00500399425	3.9481975e-05	0.00283929525	0.002166629625	1.37585000000007e-06	0.0012897356	0.0012421534275	-0.000423648675	-0.0043381995	0.000375628825	0.00164919575	0.0018915232	0.000733916575	0.0004616467575	0.0005381855	-0.0006517663
375	1	-1.42445575e-17	4.288764e-17	0.4602849	0.009964775	-0.004885285525	-0.0058251415	0.000523285	0.067274125	0.00249512955	-0.007746448	0.0606795575	0.005110508975	-0.0072435095	-0.00495071125	0.001714835375	0.013809805	-0.000547534975	-0.00347518975	0.01422909825	0.00252635125	-0.00488662925	-0.001310828725	6.986115e-05	0.0023971265175	-0.00151267835	-0.000191884575	0.0023058895	0.00369841925	-0.00320433175	-0.0004239812	0.00034039727	-0.00099058675	-0.001497806175	-0.000468059525	-0.000600697725	0.0029009194607425	-0.002880223675	0.00167709495	0.00158670445	-0.001251489	-0.00077174435	-0.0013253596	-4.29259e-05	0.00187981045	-0.00206589505	0.00204174375	-0.000775355975	-0.00107542125
376	1	-1.3971443e-17	3.2613665e-17	0.4631209	0.000985929375	-0.0047432205	-0.00570005775	-0.000632759625	0.0644742875	-0.001921867825	-0.01155063175	0.06378094	0.00216740095	-0.004322874	0.001445736375	-0.002203412025	0.00928775475	-0.004498753	-0.00469875025	0.0127481055	0.0027980790125	-0.0010220923	0.0038542905	-0.003627419	-0.00053220927	-0.003853211625	-0.00096126375	0.00478329475	0.00413563075	0.00064762556	0.000990320175	-0.0038574645	-0.00366381775	-0.002505592	0.001506327475	0.001439339475	0.00418218825	0.000858157075	-0.00102308085	-0.00043168955	-0.00388863675	-0.00139119625	0.00104310117545	-0.000519008525	0.0022738545	0.00083144765	-0.0005190009525	0.001394592975	-0.002944484
377	1	1.079456975e-17	-2.45698875e-17	0.496130525	0.00478179225	-0.003229975925	-0.00926526375	-0.00800511575	0.0621907425	-0.00181770875	-0.00384415085	0.06370552	0.00559067825	-0.005537022725	-0.00318743025	-0.0018092124	0.0108828705	-0.00188551315	-0.002861806	0.0128139825	0.004199279	-0.004022347875	0.00078796825	-0.001053295925	0.000702590725	-0.00239395805	-0.001092889035	0.00425482925	0.00346432	-0.002814088775	0.0001985505	4.9800525e-05	-0.0011573444	-0.00178270795	0.000552234975	-0.00045633759	0.00206646165	-0.0020181492	0.00052548772275	0.001883073575	-0.00106327715	-0.001385030925	-0.000454622	-0.00044920005	0.0006398965	-0.000983197825	0.0004360533325	0.00104835005	-0.0007424155775
378	1	-1.439990075e-17	2.098407e-17	0.5000998	0.00347479375	-0.003056474	-0.003022629	0.0121106375	0.0646641	-0.00248134025	-0.014038445	0.0581005825	-0.0019445215	-0.00248158025	0.0013174246	0.00970374275	0.0130498025	-0.0055916265	-0.00799673825	0.012479943	-0.002642438825	-0.000271003675	0.00625245075	-0.000222345225	0.00185763165	-0.00612911375	-0.0035377385	0.0048461995	-0.000463354275	0.002207245	0.0027466125	-0.0019594274	-0.001530334275	-0.0055359135	-0.00059735175	0.001886954025	0.000234446925	0.002160664	0.00067371735	-0.00052282525	-0.00212497025	-0.00464968675	0.00012912089	6.16211475e-05	0.000461188225	0.00218943975	0.000649160575	-0.000450760625	-0.0018816475
379	1	6.47368e-18	-1.6863175e-17	0.455492175	0.00095518425	-0.0057789472	-0.011965123	0.002257391	0.06847174	0.000198981925	-0.00575071475	0.0623044325	-0.0002082257525	-0.0066478285	-0.0040221095	0.00209565105	0.01329618	-0.0023537025	-0.0034029119	0.011107242	-0.0003986029675	-0.00418544935	0.002591664	-0.0008060315	0.003261782675	-0.00330993375	-0.002095103825	0.003869764	0.000440583235	-0.001903544975	0.002348760275	-0.001733294675	-0.00051522095	-0.003134810425	-0.0005151936	0.001206756975	0.00079535825	-0.00039256918	0.001323936625	-0.00083989425	-0.001753755575	-0.00311977275	0.000122990025	0.00014975205	0.000875827925	-0.000132524775	0.000862245625	-0.000510949525	-0.00205831925
380	1	-5.288663075e-18	6.031101e-18	0.663650975	-0.00583850225	0.00235916775	-0.001106550894	0.0227986425	0.0379284425	0.00490282825	6.59657499999999e-05	0.052670105	-0.0080652495	0.003539211475	0.0050630585	0.00392855525	-0.00023012	-0.00020481375	-0.00678572775	0.0022065197	-0.00302294995	0.00589157575	0.0057295835	-0.0037902435	-0.00446031475	-0.0021626555	-0.0032445032	0.001487967425	0.001730442925	0.00609775375	0.0017474486	-0.002381224	-0.00436170175	-0.00296482675	-0.001807871075	-0.0001079499575	0.00254336675	0.00396937175	-0.000480858755	-0.0009359122	-0.00430048925	-0.0033492665	0.00039124795	0.00112884265	0.00284074575	0.00174663125	-0.001318705625	0.000245411775	-0.0034174245
381	1	7.49702775e-18	-1.42172425e-17	0.604200575	-0.0027956854	-0.00529643075	-0.010830437	0.004009721	0.0468976775	0.00084964575	0.0019326805	0.054944425	-0.0031398635	-0.00602486475	0.0005622035	0.001212106	0.0038143725	-0.0002559205	-0.0036809245	0.0080089995	-0.0005921763	-0.00196884555	0.0049197515	-0.00327783035	-0.004074082	-0.00170653495	-0.00091305785	0.0025024306	0.001724150775	0.00041995525	0.00103688845	-0.0030889366	-0.0053401185	-0.0007889262	0.0007507261	0.00057394775	0.0029399075	0.000670989175	-0.000389778625	-0.00091394945	-0.00429127375	-0.000188069375	-0.00015903775	-0.000798120225	0.002461141825	0.00083717135	-0.0002413943	-0.000403666525	-0.00292583075
384	1	1.72751175e-17	-3.805306e-17	0.489088525	0.004687210925	-0.0045814005	-0.011774226	-0.00199219175	0.0618795125	-0.000906645325	-0.00804402325	0.0599410725	0.0044264275	-0.00392730138	-0.00050225185	0.000152706275	0.00970038875	-0.00501904775	-0.007850435	0.0126592325	0.003596727725	-0.0008896749375	0.0026163204	0.00079749675	-0.001091268505	-0.0060592665	-0.00360315175	0.00555804375	0.002945865075	0.0005371714	0.0016690346725	-0.000331877675	-0.00413293825	-0.00509817975	-0.000754133925	0.00140181235	0.00254500975	0.00110074935	-3.84692500000001e-06	0.001255983745	-0.0035718835	-0.004035187	-0.0004665410185	-0.000155244775	0.0012475162	0.00077736875	0.0003451174475	0.001046702025	-0.002948465
385	1	1.289477075e-17	-2.896616e-17	0.4564148	-0.000259520745	-0.00801835125	-0.01719151	0.0153160765	0.068529225	0.00129733775	-0.004554818	0.0703427225	-0.001805354225	-0.00656971825	0.00013940325	0.000233966575	0.01175123325	-0.00135871325	-0.0028345182	0.013858307	-0.00026251675	-0.002831829925	0.00419307625	-0.001897798	0.0022137975	-0.00228008425	-0.0007856377	0.0058755435	0.000870717275	-0.0001544087	0.002164077975	-0.0025198209375	-0.000743542175	-0.001895976775	0.000586204425	0.00157449375	0.0011013601	0.00033513075	0.000978030625	-8.4440125e-05	-0.001000162175	-0.001594496975	-0.0002459276525	-2.2882601e-05	0.000904763325	0.000744523075	0.001020243775	-0.00030486515	-0.0008268616
386	1	1.55822325e-17	-2.744629e-17	0.48073795	0.0038955203	-0.00672001775	-0.01869364	-0.0039788705	0.066332645	0.003495766725	-0.001223839425	0.061543375	0.002525173875	-0.00909078075	-0.0017315306	0.003917841325	0.0135836315	0.00068098225	-0.00145566525	0.01024159775	0.00078011215	-0.00436708745	0.0046956425	-0.000397631835	0.004257178775	-0.00066038475	-0.0025633785	0.003451023	0.0011589868	-0.00182373925	0.003091732	-0.000542207725	7.67549999999999e-05	-0.00122742175	-0.000393510925	0.0015038328	0.001237072075	-0.00073370605	0.000902773225	-4.56827e-05	-0.00074406025	-0.001190471	-0.000210258125	-0.0002800302	0.000799467075	-0.000414482375	0.00124734025	0.0006855856	-0.0005692044
387	1	3.13134425e-17	-6.70014075e-17	0.537453625	0.0108905816	-0.001208685025	-0.0108013725	-0.00050196475	0.052318075	-0.00171494155	-0.00661993725	0.0625306575	0.00688220795	-0.00403824625	0.0009935107825	0.008214843	0.001903330425	-0.0042266015	-0.00534235825	0.00948437525	0.0048059836	-0.000873759625	0.004627257	0.000280851525	-0.00544827875	-0.0049666755	-0.00284852775	0.0035666335	0.0051927295	0.00054278125	0.002095050383	-0.000591593	-0.00614952825	-0.003573783075	-0.000644429575	-0.000810108375	0.00386908435	0.000924837375	0.000682781975	0.0012845414	-0.003808867575	-0.0027385004275	-0.0009802491775	-0.0006908639075	0.0017914525	0.000862214825	0.0011009692	0.000635419625	-0.0020376725
388	1	2.05046275e-17	-3.521468e-17	0.572694875	0.002498542575	0.000356040955	-0.002224508	0.017021023	0.04684849	0.0002297015	-0.00545169675	0.0579826675	0.00118847575	-0.00010705629125	0.0080044555	0.00625541025	0.00064538345	-0.005080396	-0.00409533775	0.0055810715	0.001645185725	0.003251928	0.004873714	-0.00190873175	-0.0065632435	-0.003889560125	-0.00104570875	0.001240087975	0.00447261845	0.003647165	0.0008007396	-0.000360592725	-0.0058324465	-0.0032106993	0.0007462433725	-0.0001368462	0.00412077345	0.002298652675	0.000110969275	-0.00032312083	-0.005382403	-0.002087547925	0.0008034554	-9.07207500000001e-06	0.00303099148	0.001795631975	-0.0005644121	0.00018790775	-0.00346557675
390	1	-1.6533691025e-17	2.41072925e-17	0.4884052	0.00250704675	-0.00629726175	-0.00959560025	0.000693604	0.06215875	-0.003619489425	-0.00998272675	0.067282445	0.000925494025	-0.0059366825	0.001196292	0.000413930075	0.01097297925	-0.004933806	-0.0049046515	0.0115767115	6.6536575e-05	-0.001183525575	0.0044742665	-0.00015423965	0.001162970875	-0.006910524	-0.003698014	0.0050329905	0.001493661	0.001241145625	0.00184090125	-0.0017479047	-0.00283298855	-0.0066895	0.000102124525	0.0015069673625	0.002286204475	0.0012628825	-0.0002459856	-3.16920775e-05	-0.00275360925	-0.0044108505	0.0012962144	-0.001345080925	0.00110168875	0.000643263475	0.000129627651	0.00155003145	-0.00169952875
391	1	-7.8392725e-18	2.21765325e-17	0.363991775	0.001618217575	-0.002801398	-0.0069281745	-0.0002143325	0.0820747525	-0.000833240275	-0.005607766	0.0684269975	0.00130299155	-0.003010285175	-0.000282456425	0.00302457875	0.018670775	-0.00100005016	-0.000702832325	0.01833325	0.00043495783	-0.000901760225	0.002515629	0.00015583295	0.00532054725	-0.000562742675	-0.00121786075	0.006998913	0.0006159756	0.0001949805	0.0023207058	-0.000740096975	0.00161466975	-0.00099156775	-0.00126649095	0.00270076025	0.001110013	0.00069437725	0.000965131	-0.0010709134	-5.85125e-06	-0.000890570075	-0.00057360033	0.00101455855	0.00117341275	0.00112588205	0.000174314725	-0.000602658425	-0.0004222393
392	1	-7.372261975e-18	2.23430105e-17	0.420476475	0.00077304205	-0.003126795	-0.0040636226	0.000666763	0.07576403	-0.003529282	-0.0151281265	0.0555039775	-0.00085937275	-0.0034879455	-0.00252900625	0.0007807223	0.017562485	-0.00560001175	-0.00639469575	0.014881175	0.00047835325	-0.00214175525	-0.000197432925	-0.003210384075	0.00423405925	-0.00521131	-0.001427620725	0.006076695	0.00199899825	-0.0015998972	0.0005879315	-0.00104671535	-0.00011292815	-0.003574542	-0.000629211025	0.00214768005	0.0023690335	-0.0007979385	0.00088813633	-0.000640023775	-0.0010289545	-0.00284720825	-0.001069344925	0.000534994005	0.00210123925	-5.991175e-05	0.001027093375	-0.000652999175	-0.00166183725
393	1	-1.09856035e-17	2.416528225e-17	0.531934825	0.00428061025	-0.005362163375	-0.0112785515	0.00501405175	0.05627303	-0.00226726615	-0.00537664475	0.0648073625	0.00164298806	-0.00452209975	0.00353812275	0.00232981025	0.00861242025	-0.00340788215	-0.00468297575	0.008337805	0.00183993875	0.000408662525	0.0055509235	-0.002570293	0.000508094025	-0.0045158045	-0.00226886475	0.003200644	0.0033833289	0.0022088861	0.00187983915	-0.002212171	-0.001914593	-0.00389004975	0.0004565981	0.00090208	0.003064500575	0.002231947475	-0.0003012579	8.02133375e-05	-0.0015262185	-0.0028073445	0.000358265375	-0.000584727	0.002261187675	0.00142273685	-0.0007774393	0.000970868975	-0.00105626575
394	1	7.9493325e-18	-1.165461175e-17	0.4654018	0.00397772285	-0.002973152225	-0.0052687285	-0.00223328445	0.06690292	-0.0026413592	-0.0095449755	0.0665479375	0.0021123937	-0.003451987395	-0.002672549525	0.00489638125	0.0108471715	-0.003342965	-0.0038550085	0.012291886	8.34735750000001e-05	-0.003065970725	0.00149839275	0.000999305425	0.001886149525	-0.0025712565	-0.001005533775	0.002188321925	0.000681694625	-0.001564256	0.000996539825	-0.000802469625	-0.001048832925	-0.00205662725	-0.0001717350075	0.000969776	0.00057583475	-0.0007171099	0.000693688675	0.000131730625	-0.0012140699	-0.001708142035	-0.00034234715	-0.00098922225	0.000462198975	-0.00028879774	0.0003972010825	0.0003307236775	-0.00115542745
395	1	4.45553874999999e-19	-1.2557975e-19	0.4787365	0.00377762225	-0.00309284825	-0.007272422	0.005780891	0.066627425	-0.003833465475	-0.01282440875	0.0619448675	0.00298909875	-0.003389950525	0.002090996775	-0.0005753669	0.0121097865	-0.0063076545	-0.0059595155	0.01398739	0.0028799164925	1.5115875e-05	0.00577507375	-0.00102631674	0.00092711185	-0.00650797025	-0.00212378725	0.00527888325	0.00345645575	0.00188133425	0.0027134285	-0.001301376375	-0.00232209035	-0.00571506875	0.00080863165	0.001126532675	0.0033448565	0.001677885125	1.590275e-05	0.000811351559	-0.0021719703925	-0.00381669925	0.00088147745	-0.00068268535	0.00196891785	0.001059240925	0.000171061325	0.000614399915	-0.001790056525
396	1	7.19402985e-18	-2.23003025e-17	0.382854525	0.003040475	-0.00931043275	-0.023951625	-0.00107611635	0.0806245675	-0.00349534775	-0.0081326016225	0.06140478	0.0002738225	-0.00821264125	-0.00318927	0.00616814975	0.0197065825	-0.00260781725	-0.0068969355	0.0157955425	-0.001680212625	-0.0039653933	0.00524049125	0.001308414	0.0066207555	-0.003150788075	-0.00530736275	0.006991108	-0.00180573065	-0.000541215775	0.0024402355	-6.361375e-05	0.00155244355	-0.00338814575	-0.001913310775	0.003658795	-0.0008594991	0.0005811059	0.001215704775	-0.000362577175	-0.0001122468	-0.002716743	5.998008e-05	0.001828750075	-0.00053557105	0.000788660225	-1.86564425e-05	0.00024594909	-0.0007748776
397	1	-5.61587125e-18	1.446797e-17	0.35608625	0.000585662	-0.0003649585	-0.01065904875	-0.00905461975	0.082151895	-0.003744553	-0.0127329875	0.0642018325	0.0015818915	-0.0044320955	-0.003159162	0.00223969715	0.019698225	-0.00485864225	-0.0051866615	0.0173258525	0.0008785569	-0.0021127895	0.00245449025	0.0006893137075	0.00672729175	-0.004755823	-0.00308041425	0.008070213	0.0009497415	-8.1104565e-05	0.0017916001	-0.00035303025	0.0013949175	-0.00445296475	-0.000693667275	0.00405503275	0.00100327525	0.00052654403	0.00102422155	-0.000276447775	-0.0008487236	-0.00323213925	0.00101182865	0.0015509528	0.0006647705	0.0004979122225	0.000568182625	0.00071489693	-0.0013006018
398	1	-3.21635825e-17	6.41350215e-17	0.4183086	0.007600455	-0.00250520275	-0.0171266595	-0.0067760275	0.0720719325	-0.00258910635	-0.01119350525	0.0688742525	0.00540610025	-0.005672872	-0.00179436325	0.00566690175	0.0126140025	-0.0054109805	-0.0084903045	0.0150428075	0.00392342075	-0.0012503586	0.0043189045	-0.00057295755	0.0013991986	-0.00616408675	-0.001813758275	0.00759046675	0.004783739	0.000570439575	0.00251575825	-0.001967674375	-0.00316409325	-0.005268122	0.001182448125	0.002202587425	0.00452146325	0.000975747475	-3.4996975e-05	0.000290786575	-0.003644921	-0.00328635575	0.001447395	-0.0003371262875	0.00319829775	0.00105160345	0.0002969979725	0.0010723876	-0.002942756
399	1	7.69585e-19	-1.61448e-18	0.376097275	0.00241991775	-0.00808488325	-0.0211241775	-0.00713880975	0.080835795	-0.0030188625	-0.0098759845	0.0612610075	0.0015938773315	-0.006898177	0.000828982425	0.00451744405	0.019882085	-0.0035027085	-0.00438630475	0.01553754	7.9315625e-05	-0.0032699995	0.0040003125	0.003014927	0.00686918475	-0.00411102125	-0.0025051993	0.00591717025	6.8314e-05	-0.0007161719225	0.0033527985	-0.0006934353	0.00185644685	-0.00361646925	-0.0003395735	0.0034057695	0.000656081945	0.0002218881	0.0012539039	-8.2118975e-05	-0.0001929823825	-0.002735067	0.00097835165	0.001359455825	0.000807503775	0.000575630525	0.0002739980075	5.76043025e-05	-0.0004775903675
400	1	1.645623025e-17	-2.37259925e-17	0.428081125	0.00545815025	-0.00787468725	-0.0219357785	0.00695954125	0.0716079625	-0.001365662675	-0.009314925	0.0707237075	0.003908261325	-0.00809651025	6.20458000000001e-05	0.0030544972	0.01265719025	-0.00409893425	-0.00567444725	0.01409215875	0.0025954665	-0.002503316225	0.007656964	-0.0018630165	0.001387128075	-0.004721342	-0.00337847125	0.00676322075	0.00429272005	0.0009131276075	0.00438076775	-0.003957116	-0.00273011	-0.004047208	0.000141749275	0.00336583225	0.004457519	0.00113951495	0.001008769375	-0.000625144425	-0.00358369725	-0.003353586	-0.0001986816925	-0.0001856149475	0.00350381275	0.001086122717	0.0005557549475	-0.0006809288	-0.00262170725
616	1	2.63453475e-18	-1.06170155e-17	0.2807586	0.0004786311	-0.00664432125	-0.02085263	0.0030592297	0.0917195525	0.00060628125	-0.004626862175	0.051839055	-0.0008546335	-0.0075929825	-0.004925472	0.0055373315	0.026041465	-0.00075694225	-0.00377711225	0.015607965	-0.001509948475	-0.00420094675	0.002355090325	5.5725375e-05	0.011020728	-0.001923897925	-0.00245224675	0.0062186175	-0.00050833655	-0.00224237275	0.00296371475	3.6275025e-05	0.00551610125	-0.0018323111	-0.002049801225	0.00236870325	-0.000488256675	-0.0005904063325	0.00302791925	-8.2298275e-05	0.00300694175	-0.00178225275	-0.00093353975	0.00130850325	-0.000591413975	7.3867615e-05	0.00147573595	0.000313455725	0.001706728
617	1	7.00775925e-18	-2.5874955e-17	0.350590175	0.003854150325	-0.00818467925	-0.01867553	-0.00591576075	0.082557295	-0.00502068325	-0.01119912425	0.06552024	0.0030837806	-0.00600559075	-0.0002338687	0.0037960748	0.019936665	-0.00428606475	-0.00918429025	0.0146535325	0.00089754225	-0.00262838525	0.003914524	-0.000579381875	0.00655559275	-0.00540857775	-0.002841463075	0.00659953975	0.001166764625	2.55245575e-05	0.00309126225	-0.001809315825	0.00144214425	-0.00498718075	-0.000754457875	0.005087928125	0.001837235725	0.0008119606225	0.00041210485	-0.00033602845	-0.00057824495	-0.003433647	0.00122730715	0.000705050575	0.001092770525	0.000694296925	0.0008009561	-0.00031590275	-0.000849219
618	1	3.2164262e-17	-6.5899595e-17	0.52378135	0.002894235975	-0.004731036	-0.00546226	0.003585065	0.0548378725	-0.003566062175	-0.008484063325	0.0616614675	0.001288119725	-0.00361239525	0.0032137968	0.00420348775	0.00552011475	-0.00572849925	-0.00136521975	0.013082384	0.002256601475	-0.0009024396	0.00271924085	-0.00299333675	-0.00361927925	-0.00442199925	-0.000205720897225	0.0065229825	0.004591869	-0.0007271913	-0.000678092375	-0.0027362446	-0.005769908	-0.00214239915	0.00142048185	0.001038393175	0.00469658725	-0.00098424225	-4.239304e-05	-0.00015026825	-0.00450649025	-0.000859888425	-0.00112117485	-0.00054687885	0.003691357	-0.00071116349	0.0006334395175	4.762675e-05	-0.0035517195
619	1	5.21822375e-18	-2.1537795e-17	0.367580575	0.002436991	-0.006475026025	-0.01724335	-0.00532848075	0.08247272	-0.00201925525	-0.00987906275	0.0628988825	-0.0001419585	-0.00534883525	-0.002585033525	0.0039904495	0.0204843075	-0.0020029887	-0.002243964	0.0148765575	-0.000809893425	-0.00301735525	0.003160499	0.0012151685	0.007065009	-0.00265429275	-0.004015725675	0.00729935175	-0.000571405475	-0.0009823979	0.0015224	-0.0022185397	0.0011070259925	-0.00215433885	-0.000214143	0.0049308325	6.560767e-05	-0.000663548725	-0.00071540955	-0.00102858505	-0.000885486675	-0.0016352183	0.0001547391	0.00122929	0.0003635968475	-0.0008331114375	0.0002932668025	0.0006785425	-0.0010157077325
620	1	3.80163825e-18	-8.25252925e-18	0.391869325	-0.00125875825	-0.00349905975	-0.00188949875	0.00379367765	0.0770175825	-0.001133427725	-0.00321037025	0.0684480825	-0.0020951555	-0.001741832375	0.00228895915	-0.000230456575	0.0167367775	-0.00108698445	-0.00073939605	0.01614861	-0.001313520325	-0.000434919525	0.00527321375	-0.00179836795	0.004046323	-0.0015400305	-0.00150792415	0.006712718	0.0002572377225	0.00130014605	0.00290791375	-0.003579089975	-6.7060585e-05	-0.00160681425	0.000764104575	0.0015357771	0.00093977195	0.0010419186	0.000462132425	-0.00170842635	-0.000903871	-0.000795138425	0.00110697797125	-0.000930943375	0.001433436895	0.000827588025	0.000317437875	-0.0007853789475	-0.000670652825
621	1	6.51775375e-18	-1.53951535e-17	0.37461465	-0.00104133895	-0.00523598415	-0.009373593	3.21172499999999e-05	0.0822714475	0.00059328105	-0.00454661225	0.063834655	0.000161264475	-0.004246621	-0.000403971775	-0.00090671285	0.01999097	-0.00076743965	-0.002551969325	0.019178165	0.000183356625	-0.00265770975	0.000129760175	-0.00038128285	0.0061770415	-0.00134326685	-0.0017123437	0.0058903015	0.000372173245	-0.002000205975	0.001704907375	-0.000847990975	0.00216436855	-0.001619268075	-0.001253108	0.0036762255	0.00067973305	-0.001056589075	0.000453597675	0.0004075496575	0.000199628225	-0.001412462975	-0.00044137715	0.001269154675	0.00021869421	-0.0007613596325	-0.000153471075	-0.0004744985	-0.00022211845
622	1	2.49613725e-17	-5.19193925e-17	0.48273425	-0.00241881885	-0.01063908625	-0.02344012	0.0092525761275	0.0663186325	-0.0019567545	-0.005856229	0.0644727275	-0.00520879475	-0.00863232575	0.00091882365	0.0069342835	0.01308075	-0.00225426045	-0.00337624425	0.01072658825	-0.00511551075	-0.00337389325	0.00594684375	0.00276132255	0.00299928425	-0.00244447	-0.00317310825	0.002987570125	-0.00387593375	-0.000631314225	0.002501122475	-0.0009589454	0.000661696175	-0.00262682725	-0.000676078525	0.0002146888	-0.00196691905	5.15249999999791e-08	0.000968839325	-0.000417404175	7.0570749999999e-06	-0.002034394525	-0.000411321875	-0.000162533305	-0.001297798775	0.0002814013	0.0002755239	-0.000891010575	0.00038561015
623	1	-1.224212875e-17	2.271547875e-17	0.412623925	-0.001539501725	-0.00559715	-0.0110311085	0.005031206925	0.0750274125	-0.003891532	-0.01277188275	0.0672174475	0.0001835058225	-0.00454815375	-0.00134561135	-0.00267790045	0.0147841575	-0.00482545975	-0.00589144575	0.0149893075	0.000515342325	-0.0023603145	0.003237008	-0.0011516798	0.00406572375	-0.0054187875	-0.00370884975	0.0056694845	0.00169738725	-0.00035782365	0.00329234025	-0.00250248325	-0.000124105275	-0.0050286215	-0.00168742325	0.0021657175	0.00222660075	0.00062557235	0.00146115565	-0.000995358575	-0.00127295465	-0.0043812805	-4.653925e-06	0.00043127002	0.002030911	0.00076323617	0.0008623680275	-0.00023785374	-0.0011791968
624	1	2.154399e-18	-5.69199e-18	0.35938785	0.001083633025	-0.00826683675	-0.02458456	-0.002720686075	0.08416844	0.00065529075	-0.0026002971	0.0548552225	0.000716815975	-0.007399726	-0.008037753	0.002808671	0.02318672	-0.0009946313	-0.00337515975	0.01405886	-0.0005441601375	-0.00633621125	-0.00221886975	0.0005366932	0.00939684475	-0.00121352275	-0.00209806885	0.006066063	-0.0002279118875	-0.004123267	-0.0001922870225	-0.001005232425	0.003531475	-0.00131414195	-0.0003888128	0.0038994495	0.0002899619225	-0.0030896025	-0.000113523655	-0.0005183640875	0.00105042135	-0.000853856975	0.000435573075	0.0019796215	0.000251457425	-0.002530475	-0.00027810080375	-7.130204e-05	-2.9096125e-05
625	1	-1.5140422e-17	2.7892333e-17	0.553478725	-0.00565167575	-0.005547673	-0.01393242725	0.0131256295	0.0569303925	0.0001586739	0.001479937225	0.0602726725	-0.00593048155	-0.00589468075	0.000851423575	-0.001969507875	0.00997954975	-0.000692534375	-0.00493696175	0.00822898375	-0.00180285435	-0.00209353875	0.002402389	-0.003739334	0.0020656818	-0.00334527725	-0.00421274975	0.002414495	0.000303120705	-0.000234203625	0.001051995475	-0.0018309246075	-0.00033852515	-0.0036643395	-0.000638770885	0.001438338125	0.001492749375	0.000241472325	-8.2783925e-05	-0.000973560055	-0.001205097575	-0.00273460575	9.666302e-05	0.000486461025	0.00111592032525	0.00036056555	-0.00072368935	0.000295032125	-0.00126898325
626	1	-7.18249975e-18	1.879821e-17	0.33143095	0.00056275104575	-0.0062796375	-0.0231982425	-0.009124507675	0.08580652	-0.0016333583	-0.0091401625	0.05365123	0.00040746825	-0.00743532875	-0.00533484725	0.00127957675	0.0229086475	-0.002189356225	-0.00808878675	0.01485217	-0.001611558625	-0.004637038	0.0001602365	-5.989595e-05	0.008588353	-0.00370489025	-0.0053516865	0.005917412	-0.000609626625	-0.002119624875	0.000895848135	-0.0031391705	0.0028009355	-0.003610347	-0.0019007705	0.0043846365	0.00030205345	-0.001392189075	-0.0004913449	-0.001756323275	-0.00012413645	-0.002807694	-0.000316121275	0.002022000525	0.000425329425	-0.001346076675	-0.0013223412	-0.000659958175	-0.000966438025
627	1	5.913315e-19	9.7137355e-18	0.3665941	0.00510801625	-0.0067215055	-0.01408356625	-0.013370618525	0.08110115	-0.003681886	-0.0092556335	0.0619531175	0.004663946	-0.0057610585	-0.0006641985	0.0001565874225	0.0200827975	-0.003115979925	-0.00144643975	0.01484592475	0.0029674715	-0.00395293425	0.003311536	0.001175599725	0.006976911	-0.001789537375	-0.00052490575	0.004712458175	0.00218564	-0.0017969752	0.00197914575	0.00072569455	0.002823572	-0.001944781425	3.654755e-05	0.00274081015	0.00184022905	-0.001162581875	0.0008260891	-9.7857025e-05	0.0010480179	-0.001090924075	0.000670046475	0.000365111125	0.001539385825	-0.001117740825	-5.5314275e-05	0.000310430225	7.2441375e-05
628	1	1.023658e-17	-2.1166385e-17	0.4006361	0.00544253325	-0.0011072395	-0.004155368	-0.008725098	0.0743364125	-0.0018977135	-0.00692228425	0.062859255	0.0038225223	-0.00297485725	-0.00313441975	0.001939165175	0.0149317025	-0.003644706925	-0.002010384825	0.0166448825	0.002930791275	-0.0022624345	0.0019895105	-0.0020979439	0.0018735614	-0.002666008025	0.00176094525	0.006856595	0.00337662025	-0.00011479725	0.00071360215	-0.000897538125	-0.00180033672625	-0.001918548625	0.0022661901	0.00189884755	0.003092635	-0.000245962925	0.0001168181775	-0.00087575425	-0.00253333225	-0.00070232535	0.00129944635	-0.000340571775	0.0027032315	0.000172448225	0.00053674397	-0.001438504325	-0.00226446615
629	1	8.04571175e-18	-1.973215375e-17	0.337624825	0.002728072675	-0.00286024085	-0.00119771375	-0.0103334665	0.0874239025	-0.002325902	-0.010863598	0.06323551	0.002585058825	-0.0014046057	-0.000664556075	0.000869773475	0.021471095	-0.00396056275	-0.0052132665	0.02046257	0.0012760679225	-0.000709461925	0.00150936675	0.001633219775	0.0065492835	-0.00411932375	-0.00276801125	0.00893226375	0.0010249121	7.58450000000001e-06	0.00151769385	-0.0007378114225	0.001648509225	-0.00356568925	0.0003461581	0.003737311	0.00143244755	0.0005538863	0.0004816759475	-0.0007994345725	-0.000316506475	-0.00279264875	0.0003961515375	0.00114464675	0.001347350825	0.0005780151	0.0002821588875	0.000256102646	-0.000755539475
630	1	1.8458275e-18	-6.2413775e-18	0.376886775	0.0009492675	-0.00730965425	-0.025337435	-0.00224615975	0.08001113	-0.001050841	-0.006689079675	0.0640612125	-0.0008070426	-0.00722484625	-0.0004702576725	0.00358360725	0.01851497	-0.001781574025	-0.00374938725	0.01736027	-0.001457676125	-0.003431576	0.00426491025	0.00112374125	0.00497824225	-0.003433956	-0.00306225225	0.006626316	-0.00126594555	-0.0003003913	0.00271753575	-0.000819004	0.000619869675	-0.003323476	-0.0003215082825	0.00315287185	-0.000993727925	0.00044789955	0.00132698285	-0.00077662625	-0.0010610125	-0.00250274625	-1.267716e-05	0.00127995175	-0.000627089775	0.0005387281	0.0005162027875	0.0001090528975	-0.0015143902
631	1	-1.247187325e-17	2.81164175e-17	0.501672825	0.00416046875	-0.00438797905	0.0014573015	0.005250045	0.0631878075	0.00330295455	-0.0042604499	0.0611746975	-0.0003989856	-0.0009285974	0.005582164	0.00535449875	0.0113894425	0.001049581875	-0.00539688225	0.0124498025	-0.00169110675	0.00133854885	0.004157137	-0.002659134175	0.001969375	-0.0010230365	-0.0041356535	0.00430154275	0.0005069925575	0.002988703	0.000725057975	-0.0049016815	-0.00164706365	-0.0019391015	-0.0009222889	0.00283433175	0.00188100825	0.00248923835	-0.001758197575	-0.0020833516775	-0.0024373915	-0.0019711169	0.00036337005	0.0004797275	0.00225478685	0.0015325501	-0.00206822475	-0.00038756065	-0.00218635875
632	1	-1.0880844e-17	2.979409e-17	0.3718507	0.00063926525	-0.00673628325	-0.02049827	0.0018642685	0.0827605275	-0.000499812875	-0.005586642225	0.0598090175	-0.000856238	-0.00616747425	-0.00176162325	0.002440062	0.0220036375	-0.0009857749075	-0.001795661625	0.016344805	-0.00068940145	-0.00297937425	0.0013434017	0.0016506856	0.0081112325	-0.001654999	-0.0026252905	0.007468452	-0.0010271637	-0.00130777445	0.002250432375	-0.0009826243015	0.00277950375	-0.00179564575	-0.0001282385	0.0037949015	-0.0004845513	-0.000235590474375	0.000703824245	-0.0001296255075	0.000692996525	-0.001050839725	0.000395952525	0.0019248065	-0.0002331601575	0.0001031015	0.00060321136	-0.000760480575	-0.0001629058225
633	1	-3.20116233333333e-17	8.38492933333333e-17	0.4100862	0.0015903116	-0.00568282433333333	-0.00953681133333333	0.00643915366666667	0.0769278933333333	-0.00167951303333333	-0.008891129	0.06910255	-0.000793570666666667	-0.00555402166666667	0.000326654566666667	0.002014809	0.01645004	-0.00352997533333333	-0.00395803433333333	0.0149911966666667	-0.000443521	-0.00252300333333333	0.003569927	0.000167966133333333	0.00503924366666667	-0.00324182666666667	-0.00125415060666667	0.006389655	0.000579609166666667	-0.000981486566666667	0.001762891	-0.00140743986666667	0.0005415069	-0.003039846	-0.000220438333333333	0.00215074933333333	0.00106427326666667	-0.0004404532	0.000383608633333333	0.000444186836666667	-0.00131445313333333	-0.00230991566666667	0.000340623866666667	-0.000777191773333333	0.000932375776666667	-0.0004585619	0.00102594033333333	0.000435778966666667	-0.000824785633333333
634	1	-2.900788175e-17	7.71024325e-17	0.424229375	-0.00182082965	-0.0083292285	-0.0194797925	0.00957274225	0.074423265	-0.0003983815	-0.0066709455	0.069425475	-0.0014439161	-0.00649721775	0.0013168145	0.00106455775	0.0142594575	-0.00338927335	-0.00191438645	0.016564205	-0.000542921925	-0.002760914525	0.00430078125	-0.002443563175	0.0028092455	-0.00237430225	-0.00106192625	0.00557714475	0.001062251225	-0.0003839209325	0.002654562	-0.002495161	-0.0005987545	-0.0024627813	-0.001280467275	0.0021371026	0.001795991715	0.000350351525	0.0009484794825	-0.001381743125	-0.0019198815	-0.002407434275	-0.0005057355325	0.00071618345	0.00177556225	0.00047061709375	0.000449180685	-0.00050112835	-0.001684371
635	1	1.9014295e-17	-4.7522e-17	0.3927643	0.00474631325	-0.00568921925	-0.01467842	-0.010597099	0.0768623	-0.001942384025	-0.00989506075	0.05644153	0.003818498875	-0.00636277	-0.00327550025	0.0067046438	0.019437785	-0.0036853115	-0.009192557	0.01123420025	0.0002774915	-0.00245722075	0.00570615725	0.0022436528825	0.006061573	-0.00428347375	-0.00529025375	0.00607532	-3.5289e-05	0.0005153244	0.0031875025	-0.000487277	0.001421248525	-0.0045570025	-0.0027836215	0.00329640025	0.0004576842	0.000847026625	0.000419949275	-0.000330611875	-0.0003329241	-0.00374137825	-0.000797432375	0.001627434775	2.24622e-05	0.00086802395	-5.99457375e-05	0.0003927612	-0.000830609625
636	1	1.39391275e-18	-4.888941e-18	0.464868425	0.00351575015	-0.0038834367775	-0.00449028425	0.009419116	0.06670277	0.0006115035	-0.001490155875	0.062727035	-0.001329783	-0.00237600099	0.0029720605	0.004162671975	0.01140564125	-0.003118315825	-0.00794679675	0.01455129	0.00161717725	0.000448846425	0.0029230465	-0.00679446275	0.00015923445	-0.00446135975	-0.000934792125	0.00620841625	0.00417836725	0.0011416727	-7.17571e-05	-0.00284073325	-0.002329918275	-0.00297975625	0.000447418275	9.445135e-05	0.00380674975	0.00029327412	-0.0004126567	-0.000532113375	-0.001776653025	-0.00255479275	0.000434786	0.00020892565	0.0029130465	0.00070031605	0.00039301045	7.9845175e-05	-0.001327263675
637	1	-2.296676625e-17	5.06653825e-17	0.432035475	0.0046160085	-0.0046623019	-0.0184788975	-0.002909228875	0.076206745	9.55072500000001e-05	-0.00586795675	0.06381849	0.00199350715	-0.0067399645	-0.001225241925	0.00526446025	0.0165500325	-0.002363043225	-0.003637131	0.016115335	1.912025e-06	-0.00278772525	0.00458768303	0.000528290925	0.0039731155	-0.002419861075	-0.0021860112	0.00702231825	0.00078729575	0.000110083675	0.0028974137	-0.0024182485	-0.0003344957	-0.003077634875	-0.0001391754825	0.0027099085	0.00152451238	0.000274630475	0.0012990305175	-0.001568191225	-0.00126748555	-0.00204826545	0.000695686475	0.0005759860525	0.00100583745	0.001085795525	0.001536233375	-0.00031384595	-0.001449721875
638	1	2.122886375e-17	-3.3099e-17	0.5038376	0.004299143685	-0.0033277215	-0.0048494725	-0.006384463	0.06290445	-0.0020972712	-0.008906176	0.061047835	0.00327465975	-0.001959072925	0.001989338375	0.00151917995	0.009521137	-0.00349088325	-0.004717957	0.0127640035	0.0023332133	-0.000487867225	0.0030279897	-0.000671606925	-0.000314179375	-0.00373792575	-0.001824450775	0.004380832	0.00171916105	0.00058129255	0.0017901987	-0.0004131109	-0.00274132705	-0.0029648325	-0.00055181805	0.0011584483	0.0011174289	0.0006608632275	0.000561387425	0.0005037222775	-0.00258618075	-0.0024370045	0.00019173705	0.0005623409	-6.93209e-05	0.000654579725	0.000326557595	0.0002526198	-0.002146351
639	1	2.89209e-18	-4.480725e-19	0.626185	0.00435219225	-0.01401675275	-0.02045919525	0.01434736425	0.0325740125	0.00459123	-0.00188738675	0.0542073325	-0.0020381595	-0.01097653825	0.004934098475	0.005097571	-0.0017091805	-0.0027515395	-0.00670310325	0.000778127	-0.000260753325	-0.00231837475	0.0063680195	-0.003314262	-0.004816093	-0.00566253275	-0.002044821515	0.00250963125	0.002742761125	0.00156705375	-0.000421234725	-0.002457981075	-0.0053766545	-0.004625753	0.000400763275	9.1667025e-05	0.003426447425	0.000660912975	-0.000430864025	0.00089779425	-0.00363583165	-0.002919972775	0.000233091675	-0.000622660025	0.00210012125	0.000696596675	0.000257745325	0.001184228075	-0.00228680487725
640	1	-4.3927955e-18	2.51216125e-17	0.407504075	0.00159410995	-0.00682617525	-0.0210008005	-0.011310596	0.07297932	-0.0047024975	-0.013230695	0.0613181575	0.00413714275	-0.006906011425	-0.00280749455	-0.0016441202375	0.01478909	-0.005770814	-0.005066981675	0.013230535	0.00322446325	-0.0037211715	0.00369542975	-0.000840635625	0.0031233485	-0.00558754275	-0.0020849527	0.00386082125	0.0019394613	-0.001092927725	0.00262128272	0.00049011675	-0.0005763792	-0.00460382825	-0.0012673555	0.00122081215	0.00141657305	6.02255e-05	0.001179222525	0.0010200009	-0.00135328995	-0.0037538625	-0.00052288334	-1.37647500000002e-06	0.000389961525	0.00059285315	0.001269882825	0.001316827225	-0.001312779325
641	1	-1.293623e-17	1.7365965e-17	0.656045975	0.0016371515	-0.0103937485	-0.012794059275	0.01759452	0.038703355	0.002155604	-0.001145921625	0.0494926325	-0.004156392	-0.005069583325	0.00655209325	0.00618293825	0.00297460825	-0.000669346575	-0.0049706265	0.004585849825	-0.002008061	0.00157622475	0.00541407025	-0.0032341645	-0.003529202425	-0.00367330075	-0.00475188925	0.002532827425	0.001488204225	0.0035137445	0.0007619261	-0.002278574	-0.00443772755	-0.00405994975	0.000204773175	0.00079239375	0.00205348375	0.002654662725	-0.00085520915	5.439552e-05	-0.00375080725	-0.0029228545	-9.8284e-05	0.000195175275	0.002001155875	0.00093235625	-0.0009515961	0.000324010325	-0.0028869265
642	1	-1.9834904e-17	2.47432025e-17	0.596258975	0.0002028035	-0.0039476193	-0.00574836775	-0.00259741375	0.0454843625	-0.0015888055	-0.00617173925	0.057698505	0.00285375825	-0.004044200775	0.0024651655125	-0.00547043225	0.00318244645	-0.003319761025	-0.00579994875	0.0030441855	0.00727317275	-0.0012571265	0.003001841575	-0.0057232769	-0.002799930725	-0.00372535025	-0.001112619975	0.004469267625	0.0076043975	-0.0008775732875	-0.002019745	0.000334631375	-0.00425589325	-0.001610011425	0.000122109925	0.001543516075	0.005631654	-0.0022179733525	-0.002005814825	0.0013258909	-0.00410857125	-0.0012138983	0.000305508069	0.00212129825	0.00332823475	-0.002382117175	-0.000415776925	0.0014588103	-0.00315749125
643	1	-1.5852018825e-17	3.73623375e-17	0.42286015	-0.00295268575	-0.0059832885	-0.0160443925	0.0068940374	0.0687450575	-0.00791276725	-0.017395825	0.07436968	-0.0018777317	-0.00511016475	0.000966328225	-0.0006844866	0.008763411	-0.00923962275	-0.00468753925	0.015124865	-0.00121128525	-0.0014240596	0.00367491825	0.000649543625	-0.0012187606175	-0.00771092475	-0.0015897298	0.00283905425	-0.0009113218325	0.000708217125	0.004109377	0.000717076675	-0.00211534041	-0.00668671775	0.000679281375	0.000952459835	-0.0004341606475	0.00229920475	0.00143559695	0.000329680375	-0.0027963825	-0.00493355025	0.001049260475	-0.001030454275	-0.000535920825	0.00180887235	4.12388875e-05	0.00091260435	-0.0014234013
644	1	-7.76927075e-18	2.33526675e-17	0.3933755	0.00211256785	-0.00813850775	-0.01420321575	-0.01194926625	0.073596515	-0.00590929525	-0.0164299475	0.0669177825	0.0030946085	-0.00698972125	-0.003658802925	-0.006134486	0.01332935175	-0.00759050225	-0.00650657625	0.014910405	0.0035520955	-0.004633206	0.0003569326	-0.0010297953	0.001548433225	-0.00639126125	-0.00340237405	0.0065658245	0.0034801405	-0.00295549015	0.0020735949	-0.00129922485	-0.001717833275	-0.005287642	-0.001809052	0.00270403325	0.00273999325	-0.00170486895	0.000604533875	0.00010538095	-0.002635652425	-0.00394968375	0.00116447385	0.000728748075	0.00198527735	-0.0009951863	0.0006416967975	0.000750571275	-0.002276327675
645	1	-1.6696239475e-17	2.939733275e-17	0.54225235	0.00265678365	-0.00810429175	-0.014711683	0.00667505785	0.05704037	-0.001487679025	-0.00632683875	0.056783835	0.00071275925	-0.003927984	0.0033567905	0.00335240025	0.0096972185	-0.0046428385	-0.0063705195	0.006751705	0.0014585765	0.0007939741975	0.0047983955	-0.00074489075	0.00062953505	-0.00552336525	-0.00309503025	0.002810127	0.00347252875	0.00228850025	0.00235794225	-0.000740467175	-0.0018935764	-0.005628815	-0.00086942125	-0.000196128944	0.00306091375	0.00309023525	0.001212485825	0.00121515225	-0.00150040445	-0.004437925	0.0005992032	-0.00064695945	0.00221996	0.002918527	0.0002268294825	0.000948534375	-0.0009259278875
646	1	1.00033156666667e-17	-2.12819433333333e-17	0.4782278	-0.00114397	-0.005643415	-0.01514993	0.009757121	0.06748215	-0.00246252233333333	-0.00775380066666667	0.0602573766666667	-0.00265535956666667	-0.00699438233333333	0.000237498666666667	0.00254906134666667	0.0138442016666667	-0.00299452393333333	-0.00498109866666667	0.0113680006666667	-0.00230454313333333	-0.00182512353333333	0.00516926133333333	-0.00206549336666667	0.00306733533333333	-0.00317306533333333	-0.001994811	0.0043304331	2.83832333333334e-05	0.000519382666666667	0.00331174296666667	-0.00139148373333333	0.000429674333333333	-0.0028037037	-0.00128264011	0.00114425863333333	0.000284878266666667	0.00182162833333333	0.000975476366666667	-0.0010587502	-0.000717975833333333	-0.00206856003333333	-0.000358225986666667	0.0001401572	0.00105196476666667	0.001675809	0.000197623633333333	-0.0005075436	-0.00053749688534
647	1	-9.302395e-18	2.049447e-17	0.3445225	0.004650087425	-0.00550206575	-0.030205795	-0.000518688475	0.08390705	-0.0028549886	-0.01451194125	0.059725625	0.002181542775	-0.006992528	0.001646509275	0.0011766954	0.0209424175	-0.004292323	-0.010042707	0.01771647	0.0018840295	-0.00325376465	0.004219886	0.0013868917	0.00642255375	-0.00507863675	-0.00475094475	0.00798677575	0.001361532725	-0.0006329414375	0.0029173862	-0.0002901816	0.00147426325	-0.005034544	-0.001608962005	0.0045565915	0.000988241475	0.00032556225	0.000706712625	0.00010794025	-0.000532218455	-0.00375251175	0.00126813851	0.001494028	0.000436227475	0.0003604365675	0.00044121905	0.00089826989	-0.000650103285
649	1	-3.577095e-17	6.01406825e-17	0.529754675	0.00399168485	-0.00271278845	0.0051620485	-0.0042482995	0.053221725	-0.004426727	-0.00908020175	0.0572981975	0.004482558425	0.00296565185	0.00211084275	-0.001509248	0.00640608375	-0.0068229275	-0.00387479125	0.004932512875	0.00407645775	0.0020318968	0.001119303725	-0.0012881444	0.00127859655	-0.00646644825	-0.00189521725	0.00133577605	0.00309993275	0.0021500855	-0.0016232276775	0.00209739675	-0.00018175495	-0.0058423995	-0.000772887075	1.61542500000001e-05	0.001388585625	0.00066627125	-0.0008076017	0.00168774115	0.00053667609	-0.00431915375	0.0007870774	0.000549608325	0.0004052052	-9.93168e-05	-0.001308385075	0.00224497725	0.0001354186125
650	1	-2.344275875e-17	4.13097175e-17	0.5807304	-0.000703756125	-0.0027063605	-0.00454781925	0.00930023975	0.053233	-0.000108701525	-0.00436943525	0.057015795	-0.001472519425	-0.002022564225	-0.00210605375	-0.00426578497	0.00903903325	-0.00236747875	-0.0009011581	0.00863263575	0.002763521625	-0.001913686525	0.00022638659	-0.004292719	0.000407574925	-0.001922870525	-0.00127424255	0.001220200675	0.00348592325	-0.00052612595	0.000477672375	-0.00049569055	-0.000919100875	-0.00218649745	-0.00043706956	0.00038290355	0.002630910025	-0.0004366071	-0.0003751896	0.000980388025	-0.001290765375	-0.001992436875	-0.00085449775	9.90655e-05	0.00172607315	1.70654e-05	-1.12619075e-05	0.0003084599	-0.001289947105
651	1	-4.8622825e-18	3.07714525e-18	0.472266225	0.00721487925	-0.00468084725	-0.006543983	0.0068532756475	0.0515005025	-0.0052925095	-0.00681411475	0.0543474025	0.002843760575	-0.00415819575	0.0022177875	0.0024718339175	0.00656623145	-0.00546870525	-0.005693824	0.007554245	0.002804153975	0.00023747075	0.0041782375	0.000522298975	-0.000370313125	-0.00625790625	-0.00438314925	0.00390123825	0.00354072655	0.001335957425	0.002298405025	-0.00042637485	-0.0024911705	-0.00570928325	-0.00170833975	0.001230900925	0.00294950875	0.001246071125	0.00112011965	0.001261818675	-0.001854021425	-0.00429710925	-0.001094853275	0.00052304315	0.00164566025	0.001400235575	0.00142483215	0.0006426722	-0.001693999925
652	1	9.7471185e-18	-1.744159e-17	0.5391475	-0.0013610785	-0.01207208975	-0.0274002575	0.01156122525	0.0572274375	0.000766918775	-0.004310082025	0.06276593	-0.0053447514	-0.0107950185	0.0013900795	0.003209171325	0.0086128035	-0.0046067835	-0.006342539	0.0099744195	-0.002280849	-0.00317149475	0.00169114925	-0.003323297525	-0.00062501495	-0.00505342	0.000305403375	0.0052324045	0.00114424385	-0.001707603625	0.0010759818475	-0.001007022	-0.00257540175	-0.0028495295	0.001777609825	0.00023627005	0.0010592667	-0.000645486125	0.0011096434	0.000981405125	-0.00149051835	-0.001557498	0.0003246548	0.0005950712	0.000623223575	0.00058672	0.0011501235	-0.0009825822675	-0.0013828605
654	1	3.19476735e-17	-5.15231825e-17	0.609133875	-0.0016965901	-0.01312002425	-0.01484611825	0.01304011175	0.0415115375	-0.00279846925	-0.0071423995	0.0660260725	-0.00115038345	-0.00780093665	0.003111704425	-0.0018283787	-0.002049018	-0.00614276575	-0.00541706025	0.0060928385	0.00124006475	-0.002953272725	0.003892403	-0.002906306175	-0.005549193075	-0.00693603475	-5.6218025e-05	0.0006399213	0.0028039305	-0.00033503175	0.00106016095	-0.00039435603425	-0.00497491725	-0.00504000075	-0.0006228895	-0.0005730263	0.002476476575	0.001497172025	0.00097721975	-0.000571391325	-0.0039690435	-0.00364902725	0.00066960325	-0.001239995625	0.00265918	0.001536751895	-0.000231411395	0.000235271325	-0.0024788995
41	1	-2.7899665e-18	1.293495725e-17	0.585799825	0.00207684725	-0.0087799085	-0.008704034	0.0064198625	0.051286875	-0.0019425042325	-0.0120263479	0.054120105	-0.00031703525	-0.00562583775	0.00209219075	0.00394766945	0.007377541	-0.00503528425	-0.004694263	0.00869774625	0.000702606	-0.000795626075	0.0053119655	-0.00339975525	-0.002559083	-0.00400051225	-0.0023092675	0.0040635745	0.003090541	0.000743925625	0.0006358723075	-0.00112561225	-0.00414956275	-0.00323027875	-1.2553e-05	0.002538025	0.00348614275	0.000410969535	-0.0012356667	5.7694e-05	-0.0050011675	-0.0014040772	0.0021778967425	0.0010484499	0.002439288	0.000305823885	0.000274358325	0.00095770125	-0.00464743475
[truncated: 31 more columns]
