# Supplementary material for: Genomic Prediction of Biological Shape: Elliptic Fourier Analysis and Kernel Partial Least Squares (PLS) Regression Applied to Grain Shape Prediction in Rice (Oryza sativa L.)
Source: PLoS One. 2015 Mar 31;10(3):e0120610. doi: 10.1371/journal.pone.0120610 (PMC4380318; doi:10.1371/journal.pone.0120610)
Supplement: S1 Dataset — The zip file includes two directories: Directory “GenotypeScore” contains SNP genotype scores after imputation of missing genotypes, and directory “FourierDescriptor” contains varietal averages of elliptic Fourier descriptors. (ZIP) [file pone.0120610.s001.zip › S1_Dataset/GenotypeScore/GenotypeScore_datasetB.csv]

	id1000223	id1000556	id1000673	id1000830	id1000955	id1001073	id1001371	id1001516	id1001662	id1001821	id1001973	id1002158	id1002308	id1002514	id1002784	id1002899	id1003036	id1003315	id1003408	id1003559	id1003812	id1003838	id1004109	id1004156	id1004243	id1004319	id1004420	id1004591	id1004759	id1004849	id1004874	id1005125	id1005141	id1005261	id1005263	id1005465	id1005731	id1005815	id1006064	id1006175	id1006248	id1006604	id1006954	id1007050	id1007745	id1007975	id1008109	id1008267	id1008485
1	2	0	0	0	0	0	0	2	0.1	2	0	0	0	2	0	2	0	0	0	2	0	2	0	0	2	0	0	0	2	2	0	2	2	0	2	2	2	2	2	0	2	0	2	2	0	0	2	2	2
2	2	0	2	2	2	0	0	2	0	2	0	0	0	0	0	2	0	0	0	2	0	0	0	0	2	0	0	0	2	2	0	2	0	0	2	2	2	2	2	0	0	0	2	2	0	0	2	2	0
3	0	2	0	2	2	0	2	2	2	0	0	0	2	2	2	2	2	2	2	0	2	0	2	0	2	2	2	0	2	2	0	0	2	2	0	0	0	2	0	2	2	0	2	0	2	2	0	0	0
4	0	2	2	2	2	2	2	0	2	2	2	2	0	2	2	0	2	2	2	0	2	0	0	0	2	2	2	2	1.84	0	2	0	0	2	0	2	0	2	0	2	2	2	0	0	2	2	0	2	0
5	0	0	0	2	0	2	0	0	2	2	0	0	0	2	0	2	0	0	0	2	2	2	0	0	2	0	0	0	2	1	0	0	0	2	0	2	2	2	2	0	2	0	2	0	2	2	0.88	0	0
6	0	2	2	2	2	0	0	0	2	1.56	0	0	0	2	2	0	2	2	2	2	2	0	0	0	2	1	2	0	2	0	0	0	2	2	0	2	0	2	0	0	0	2	0	0	2	2	0	2	0
7	2	2	2	2	2	0	2	0	0	0	2	2	0	2	2	0	2	2	2	2	2	0	0	0	2	0	2	2	0	0	2	2	2	2	2	2	2	2	2	0	2	0	2	0	0	0	0	2	0
8	2	0	0	0	0	0	0	0	2	2	2	2	0	2	2	0	0	2	0	2	2	2	0	0	2	0	0	0	2	0	0	2	2	2	0	2	2	2	2	0	2	0	2	0	0	0	0	0	2
9	2	2	0	2	0	0	0	2	0	2	0	0	0	2	0	2	0	0	0	2	2	0	0	0	2	0	0	0	2	2	0	2	0	0	2	2	2	2	2	0	0	0	2	2	0	0	0	0	0
10	2	0	2	2	0	0	0	2	2	2	2	0	0	2	0	2	0	0	0	2	0	0	0	0	2	0	0	0	2	2	0	2	0	0	2	2	2	2	2	0	2	0	0	2	0	0	2	2	0
11	2	2	0.48	2	0	2	0	0	2	0	2	2	2	2	2	0	0	2	2	0	2	0	2	0	2	2	2	0	2	2	2	2	2	2	0	0	0	2	0	2	2	2	0	0	2	2	2	0	0
12	2	0	0	0	0	0	0	2	0	2	0	0	0	0	0.2	2	2	2	2	2	2	0	0	0	2	0	0	0	2	0	0	0	0	2	0	2	2	2	2	0	2	0	2	0	2	2	0.72	0	0
13	0	2	2	2	2	0	0	0	2	0	0	0	0	0	2	2	2	0	2	2	2	0	2	0	2	2	2	2	2	0	0	0	2	2	0	2	0	2	0	2	2	2	0	0	2	2	0	2	0
15	2	0	0	0	0	0	0	2	2	2	2	0	0	2	0	2	0	0	0	2	0	0	0	0	2	0	0	0	2	2	0	2	2	0	2	2	2	2	2	0	2	0	2	2	0	0	2	2	0
16	0	0	0	2	0	2	0	0	2	2	0	0	0	2	0	2	0	0	0	2	2	2	0	0	2	0	0	0	2	1	0	0	0	2	0	2	2	2	2	0	2	2	0	0	2	2	0	0	0
17	2	0	2	2	2	0	0	2	2	0	2	2	2	2	2	2	0	2	2	0	0	0	2	0	2	2	0	0	2	2	0	2	2	2	0	2	0	2	0	2	2	2	0	0	2	0	0	0	0
18	0	0	0	2	0	2	2	0	2	2	0	0	2	0	2	2	2	0	2	2	2	0	2	0	2	1	2	2	2	0	0	0	2	2	0	2	0	2	0	2	2	2	0	0	2	2	0	0	0
19	0	2	0	2	0	2	2	0	0	2	0	0	0	0	0	2	2	0	2	2	2	0	0	0	2	2	2	2	2	0	0	0	2	2	0	2	0	2	0	2	2	2	0	0	2	2	0	0	0
20	2	2	2	2	2	0	2	2	2	2	2	2	0	2	2	0	2	2	0	2	0	0	0	2	2	0	2	2	0	0	2	2	2	2	0	2	2	2	2	0	2	0	2	0	0	0	0	0	2
22	2	2	2	2	2	0	2	2	2	2	2	2	0	2	2	1	1	2	1	1.12	2	2	0	0	2	0	0	0	0	2	0	2	2	2	0	0	2	2	2	0	2	0	2	0	0	1	0	2	0
24	2	2	2	2	2	0	2	2	2	2	2	2	0	2	2	0	2	2	0	2	2	0	0	2	2	0	2	2	0	0	2	2	2	2	0	2	2	2	2	0	2	0	2	0	0	0	0	0	2
25	2	2	2	2	2	0	2	2	2	2	2	2	0	2	2	0	2	2	0	2	2	0	0	2	2	0	0	0	0	0	2	2	2	2	0	2	2	0	2	0	2	0	2	0	0	0	0	0	2
26	2	2	2	2	2	0	2	2	2	2	2	2	0	2	2	0	2	2	0	2	2	0	0	2	2	0	2	2	0	0	2	2	2	2	0	2	2	2	2	0	2	0	2	0	0	0	0	0	2
27	2	2	2	2	2	0	0	0	2	2	2	2	0	2	1.96	0	2	2	0	0	2	0	0	0	2	0	0	0	0	0	2	2	2	2	0	0	0	2	2	0	2	0	2	2	0	0	0	2	2
28	0	0	0	2	0	2	2	0	2	2	0	0	0	0	0	2	2	0	2	2	0	0	0	0	2	2	2	2	2	0	0	0	2	2	0	2	0	2	0	0	0	2	0	0	2	2	0	2	0
29	0	2	0	2	2	0	2	2	2	0	2	2	2	2	2	0	0	2	2	0	2	0	0	0	2	2	2	2	0	0	2	0	0	2	0	2	0	2	0	2	2	2	0	0	2	2	0	0	0
32	2	0	0	0	0	0	0	2	0	2	0	0	0	0	0	2	0	0	0	2	0	2	0	0	2	0	0	0	2	2	0	2	0	0	2	2	2	2	2	0	0	0	2	2	0	0	2	2	0
34	0	2	0	2	0	0	2	2	2	0	2	0	2	2	2	0	0	2	2	0	2	0	0	0	2	2	0	2	2	0	0	0	2	2	0	2	0	2	0	0	2	2	0	0	2	2	0	0	0
35	0	2	0	2	0	0	2	2	2	0	2	0	2	2	2	0	0	2	2	0	2	0	0	0	2	2	0	2	2	0	0	0	2	2	0	2	0	2	0	0	2	2	0	0	2	2	0	0	0
37	2	2	2	2	2	0	2	2	2	0	0	0	2	2	2	2	0	2	2	2	0	2	0	0	2	0	0	0	0	2	0	2	2	0	2	2	2	2	2	0	2	2	0	0	2	2	0	0	0
39	0	0	0	2	0	2	0	2	0	2	0	0	0	0	0	2	2	2	2	2	2	0	0	0	2	2	2	2	1.94	0	2	0	0	2	0	0	0	2	0	2	2	2	0	0	2	2	0	2	0
40	2	0	0	0	2	0	2	0	2	0	2	2	0	2	2	0	2	2	2	2	0	2	0	0	2	0	0	2	2	0	0	0	2	0	2	2	2	2	2	0	2	0	2	0	0	0	0	2	0
43	0	2	2	2	2	0	2	2	2	0	0	0	2	2	2	0	0	2	2	0	2	0	0	0	2	2	2	0	2	2	0	0	2	2	0	0	0	2	0	2	2	0	2	0	2	2	0	0	0
44	0	0	0	2	0	2	0	2	0	2	0	0	0	0	0	2	2	2	2	2	2	0	2	0	2	2	2	2	2	0	0	0	0	2	0	2	0	2	0	2	2	2	0	0	2	2	0	0	0
45	0	0	0	2	0	2	0	0	2	2	0	0	0	2	0	2	0	0	0	2	2	2	0	0	2	0	0	0	2	1	0	0	0	2	0	2	2	2	2	0	2	0	2	0	2	2	0.8	0	0
46	2	2	2	2	2	2	0	2	2	2	2	2	0	2	0	0	2	2	0	0	2	0	0	0	2	0	0	0	0	0	2	2	2	2	0	0	0	2	2	0	2	0	2	0	0	0	0	0	0
49	0	2	0	2	2	2	2	0	2	2	0	0	0	0	0	2	2	0	2	2	0	0	2	0	2	2	2	2	2	0	0	0	2	2	0	2	0	2	0	2	2	2	0	0	2	2	0	0	0
50	0	0	0	2	0	2	2	0	0	2	0	0	0	0	0	2	2	0	2	2	2	0	2	0	2	2	2	2	2	0	0	0	2	2	0	2	0	2	0	2	2	2	0	0	2	2	0	0	0
51	2	0	0	0	0	0	0	2	2	2	2	0	0	2	0	2	0	0	0	2	0	2	0	0	2	0	0	0	2	2	0	2	0	0	2	2	2	2	2	0	2	2	2	2	0	0	2	2	0
52	2	0	1.68	2	2	0	2	2	2	0	1.54	1.38	2	2	0	2	0	0.12	0	2	0.7	1.96	0	0	2	0	0	0	2	2	0	2	1	2	2	2	2	2	2	0	2	1	1.96	0	1	2	0	0.28	0
53	0	0	0	2	0	2	0	0	2	2	0	0	0	2	0	2	0	0	0	2	2	2	0	0	2	0	0	0	2	1	0	0	0	2	0	2	2	2	2	0	2	2	0	0	2	2	0.84	0	0
54	2	2	2	2	2	0	2	2	2	2	2	2	0	2	2	0	2	2	0	0	2	2	0	0	2	0	0	0	0	2	0	2	2	2	0	0	2	0	2	0	2	0	2	0	0	0	0	2	2
55	2	0	0	0	0	0	0	2	0	2	0	0	0	2	0	2	0	0	0	2	0	2	0	0	2	0	0	0	2	2	0	2	0	0	2	2	2	2	2	0	0	0	2	2	0	0	2	2	0
56	2	0	2	2	2	0	0	2	0	2	0	0	0	0	0	2	0	0	0	2	0	1.98	0	0	2	0	0	0	2	2	0	2	0	0	2	2	2	2	2	0	0	0	0	2	0	0	2	2	0
57	0	2	2	2	2	0	2	2	2	0	0	0	2	2	2	2	2	2	2	0	2	0	0	0	2	2	2	0	2	2	0	0	2	2	0	0	0	2	0	2	2	0	2	0	2	2	0	0	0
58	0	0	0	2	0	2	2	0	2	2	0	0	0	0	0	2	2	0	2	2	2	0	0	0	2	2	2	2	2	0	0	0	2	2	0	2	0	2	0	0	0	2	0	0	2	2	0	2	0
59	2	2	2	2	2	2	2	2	2	0	0	0	2	2	2	0	2	2	2	2	2	0	0	0	2	0	0	0	2	2	0	0	2	2	0	0	2	0	2	0	2	0	2	0	0	0	0	0	0
60	2	1	0	0	0.42	0	0	2	1.96	1.34	0	0	0.38	2	0	1	0	1	0	2	0	1.72	0	0	2	0	0	0	2	2	0	2	2	2	1.96	2	2	2	2	0	1.66	0	2	0	0	0	1	1	0
61	0	2	2	2	2	0	2	2	2	0	0	0	2	2	2	0	0	2	2	0	2	0	2	0	2	2	0	0	2	2	0	2	2	2	0	0	0	2	0	2	2	0	0	0	2	2	0	0	0
62	2	0	2	2	2	0	0	2	2	2	2	0	0	2	0	2	0	0	0	2	0	2	0	0	2	0	0	0	2	2	0	2	0	0	2	2	2	2	2	0	0	0	0	2	0	0	2	2	0
63	2	0	2	2	2	0	0	2	2	2	2	0	0	2	0	2	0	0	0	2	0	2	0	0	2	0	0	0	2	2	0	2	0	0	2	2	2	2	2	0	0	0	0	2	0	0	2	2	0
64	2	0	0	0	0	0	0	0	2	2	0	0	0	0	0	2	0	0	0	2	0	0	0	0	2	0	0	0	2	2	0	2	2	0	2	2	2	2	2	0	0	0	2	2	0	0	2	2	0
65	2	2	2	2	2	0	2	2	2	2	2	2	0	2	2	0	2	2	0	2	2	0	0	2	2	0	2	2	0	0	2	2	2	2	0	2	2	2	2	0	2	0	2	0	0	0	0	0	2
66	0	2	2	2	2	0	2	0	2	0	2	2	2	2	2	0	0	2	2	0	2	0	2	0	2	0	2	2	0	0	2	0	0	2	2	2	0	2	0	2	2	0	0	0	2	2	0	2	0
67	2	0	2	2	2	0	0	2	0	2	0	0	0	2	0	2	0	0	0	2	0	2	0	0	2	0	0	0	2	2	0	2	2	0	2	2	2	2	2	0	0	0	2	2	0	0	2	2	0
69	2	2	2	2	2	2	0	2	2	2	2	2	0	2	0	0	2	2	0	0	2	0	0	0	2	0	0	0	0	0	2	2	2	2	0	0	0	2	2	0	2	0	2	2	0	0	0	2	0
70	2	2	2	2	2	0	2	0	0	2	2	2	0	2	2	0	2	2	0	0	2	0	0	0	2	0	0	0	0	2	0	2	2	2	0	0	2	0	2	0	2	0	2	2	0	0	0	0	0
71	0	0	0	0	0	2	2	2	2	0	2	2	2	2	2	2	0	2	2	0	0	0	2	0	2	2	0	0	2	2	0	2	2	2	0	2	0	2	0	2	2	0	0	0	2	2	0	0	0
72	0	0	0	0	0	2	2	2	2	0	2	2	2	2	2	2	0	2	2	0	0	0	2	0	2	2	0	0	2	2	0	2	2	2	0	2	0	2	0	2	2	0	2	0	2	2	0	0	0
73	2	2	2	2	2	0	0	0	2	2	2	2	0	2	1.96	0	2	2	0	0	2	0	0	0	2	0	0	0	0	0	2	2	2	2	0	0	0	2	2	0	2	0	2	2	0	0	0	2	2
74	0	0	0	0	0	2	2	2	2	0	2	2	2	2	2	2	0	2	2	0	0	0	2	0	2	2	0	0	2	2	0	2	2	2	0	2	0	2	0	2	2	0	2	0	2	2	0	0	0
75	2	2	2	2	2	0	2	2	0	0	0	0	2	2	2	0	0	2	0	2	2	2	0	0	2	0	0	0	2	2	0	0	2	2	0	0	2	0	2	0	2	0	2	0	0	0	0	0	0
76	0	0	0	0	0	2	2	2	2	0	2	2	2	2	2	2	0	2	2	0	0	0	2	0	2	2	0	0	2	2	0	2	2	2	0	2	0	2	0	2	2	2	0	0	2	2	0	0	0
77	0	2	0	2	0	2	2	2	0	2	0	0	0	2	2	2	0	2	2	0	2	0	2	0	2	2	0	0	2	2	0	0	2	2	0	2	0	2	0	2	2	2	0	0	2	2	0	0	0
78	0	0	0	2	0	2	2	0	0	2	0	0	0	0	0	2	2	0	2	2	2	0	2	0	2	2	2	2	2	0	0	0	2	2	0	2	0	2	0	0	0	2	0	0	2	2	0	0	0
79	2	0	0	0	0	0	0	2	2	2	2	0	0	2	0	2	0	0	0	2	0	2	0	0	2	0	0	0	2	2	0	2	0	0	2	2	2	2	2	0	0	0	2	2	0	0	2	2	2
80	2	2	0	2	0	2	2	0	2	2	0	0	0	0	0	2	0	2	2	2	1.88	2	0	0	2	0	0	2	2	0	0	0	2	2	0	2	2	2	2	0	2	0	2	0	2	2	0	0	0
81	0	0	0	2	0	2	2	0	0	2	0	0	0	0	0	2	2	2	2	2	2	0	2	0	2	2	2	2	2	0	2	0	2	2	0	2	0	2	0	2	2	2	0	0	2	2	0	2	0
83	2	0	2	2	0	0	0	2	2	2	2	0	0	2	0	2	0	0	0	2	0	0	0	0	2	0	0	0	2	2	0	2	0	0	2	2	2	2	2	0	0	0	2	2	0	0	2	2	0
84	2	2	2	2	2	2	0	2	0	0	0	0	2	2	2	0	0	2	0	2	2	0	0	0	2	0	0	0	2	2	0	0	2	2	0	0	2	0	2	0	2	0	2	0	0	0	0	0	0
85	0	0	0	2	0	2	2	2	2	2	0	0	0	0	0	2	2	0	2	0	2	0	0	0	2	2	2	2	2	0	0	0	2	2	0	2	0	2	0	2	2	2	0	0	2	2	0	0	0
87	0	2	2	2	2	0	0	0	2	0	0	0	2	2	0	2	0	2	0	2	2	2	0	0	2	0	0	2	2	0	0	0	2	0	2	2	2	2	2	0	2	0	0	0	0	0	0	2	0
88	0	2	2	2	2	0	0	0	2	0	0	0	2	2	2	0	2	2	2	2	2	0	0	0	0	2	2	1.5	2	0	2	0	0	2	0	2	0	2	0	0	0	2	0	0	2	2	0	2	0
89	2	2	2	2	2	0	2	0	0	2	2	2	0	2	1.84	0	2	2	0	0	2	0	0	0	2	0	0	0	0	0	2	2	2	2	0	0	0	2	2	0	2	0	2	2	0	0	0	2	0
91	2	0	2	2	2	0	0	2	2	2	0	0	0	0	0	2	0	0	0	2	0	0	0	0	2	0	0	0	2	2	0	2	0	0	2	2	2	2	2	0	0	2	2	2	0	0	2	2	0
92	2	2	2	2	2	0	2	2	2	2	2	2	0	2	2	0	2	2	0	2	2	0	0	0	2	0	0	0	0	0	2	2	2	2	0	2	2	0	2	0	2	0	2	0	0	0	0	0	0
93	0	0	0	2	0	2	0	0	2	2	0	0	0	2	0	2	0	0	0	2	2	2	0	0	2	0	0	0	2	1	0	0	0	2	0	2	2	2	2	0	2	0	2	0	2	2	0.86	0	0
94	2	0	2	2	0	0	0	2	2	2	2	0	0	2	0	2	0	0	0	2	0	2	0	0	2	0	0	0	2	2	0	2	0	0	2	2	2	2	2	0	0	0	0	2	0	0	2	2	0
96	2	2	2	2	2	0	0	2	0	2	2	2	0	2	2	0	2	2	0	0	2	0	0	0	2	0	0	0	0	0	2	2	2	2	0	0	0	2	2	0	2	0	0	0	0	0	0	2	0
99	2	2	2	2	2	0	2	0	0	2	2	2	0	2	2	0	2	2	0	2	2	0	0	2	2	0	2	2	0	0	2	2	2	2	0	2	2	2	2	0	2	0	2	0	0	0	0	0	2
100	2	2	2	2	2	0	2	2	2	2	2	2	0	2	2	0	2	2	0	2	0	0	0	2	2	0	2	2	0	0	2	2	2	2	0	2	2	2	2	0	2	0	2	0	0	0	0	0	2
101	2	0	0	0	0	0	2	2	2	2	2	2	0	2	2	0	2	2	2	2	2	2	0	0	2	0	0	0	0	2	0	2	2	2	0	0	2	2	2	0	2	0	2	0	0	0	0	2	0
103	2	0	2	2	2	0	0	2	0	2	0	0	0	0	0	2	0	0	0	2	0	2	0	0	2	0	0	0	2	2	0	2	0	0	2	2	2	2	2	0	0	0	2	2	0	0	2	2	0
105	0	2	2	2	2	2	2	0	2	2	2	2	0	2	2	0	2	2	2	2	2	0	0	0	2	2	2	2	1.9	0	2	0	0	2	0	2	0	2	0	2	2	2	0	0	2	2	0	2	0
106	2	0	0	0	0	2	2	2	2	0	2	2	2	2	2	2	0	2	2	0	0	0	2	0	2	2	2	0	2	2	2	2	2	2	0	0	0	2	0	2	2	0	2	0	2	2	0	0	0
107	2	2	2	2	2	2	0	2	2	2	2	2	0	2	0	0	2	2	0	0	2	0	0	0	2	0	0	0	0	0	2	2	2	2	0	0	0	2	2	0	2	0	2	0	0	0	0	0	0
108	2	2	2	2	2	0	2	2	2	0	0	0	2	2	2	0	2	2	0	2	2	0	0	0	2	0	0	0	0	0	2	0	2	2	0	0	2	0	2	0	2	0	2	0	0	0	0	0	0
109	0	2	0	2	2	2	2	2	0	2	0	0	0	2	2	2	0	2	2	0	2	0	2	0	2	2	0	0	2	2	0	0	2	2	0	2	0	2	0	2	2	2	0	0	2	2	0	0	0
110	0	2	0	2	0	2	2	2	2	2	0	0	0	2	2	2	0	2	2	0	2	0	2	0	2	2	2	0	2	2	0	0	2	2	0	2	0	2	0	2	2	0	0	0	2	2	0	0	0
112	2	0	0	0	0	0	0	2	0	2	0	0	0	0	0.2	2	2	2	2	2	2	0	0	0	2	0	0	0	2	0	0	0	0	2	0	2	2	2	2	0	2	0	2	0	2	2	0.72	0	0
113	2	0	2	2	2	0	0	2	2	2	2	0	0	2	0	2	0	0	0	2	0	2	0	0	2	0	0	0	2	2	0	2	0	0	2	2	2	2	2	0	0	0	2	2	0	0	2	2	0
114	2	2	2	2	2	0	2	2	2	2	2	2	0	2	2	0	2	2	0	2	2	0	0	0	2	0	0	0	0	0	2	2	2	2	0	0	2	0	2	0	2	0	2	0	0	0	0	0	2
115	0	0	0	0	2	0	0	2	0	2	0	0	0	2	0	2	0	2	2	2	2	2	0	0	2	0	0	0	2	2	0	2	0	0	2	2	2	2	2	0	2	0	2	2	0	0	0	2	2
116	2	2	2	2	2	0	2	2	2	2	2	2	0	2	0	1	2	2	0	2	2	0	0	0	2	0	0	0	0	1	2	2	2	2	0	2	2	0	2	0	2	0	2	0	0	0	0	2	0
117	0	2	2	2	2	0	2	2	2	0	2	2	2	2	2	0	0	2	2	0	2	0	0	0	2	2	2	0	2	2	0	0	2	2	0	0	0	2	0	2	2	2	0	0	2	2	0	0	0
118	2	0	0	0	0	0	0	2	0	2	2	0	0	2	0	2	0	0	0	2	0	2	0	0	2	0	0	0	2	2	0	2	2	0	2	2	2	2	2	0	2	0	2	2	0	0	2	2	0
119	2	2	2	2	0	0.34	2	2	2	0	2	2	2	2	2	2	2	2	0	0	0.66	0	2	0	2	2	2	0	2	2	2	2	2	2	0	0	0	2	0	2	2	0	0	0	2	2	0	0	0
120	2	2	2	2	2	0	2	0	0	2	2	2	0	2	1.84	0	2	2	0	0	2	0	0	0	2	0	0	0	0	0	2	2	2	2	0	0	2	0	2	0	2	0	2	0	0	0	0	0	2
121	2	0	0	0	0	0	0	2	2	2	2	0	0	2	0	2	0	0	0	2	0	2	0	0	2	0	0	0	2	2	0	2	0	0	2	2	2	2	2	0	2	0	2	0	0	0	0	0	2
122	2	0	0	0	0	0	2	2	2	2	2	2	0	2	0.66	2	0	1.18	0	2	2	2	0	0	2	0	0	0	2	2	0	2	0	0	2	2	2	0	2	0	2	0	2	0	0	0	0	2	0
123	0	2	2	2	2	0	2	2	2	0	0	0	2	2	2	2	2	2	2	0	2	0	0	0	2	2	2	0	2	2	0	0	2	2	0	0	0	2	0	2	2	0	2	0	2	2	0	0	0
124	2	0	0	0	0	2	0	0	2	2	0	0	0	0	0	2	2	2	2	2	2	0	0	0	2	0	0	0	2	0	0	0	0	2	0	2	0	2	0	2	2	0	2	0	2	2	2	0	0
125	0	2	2	2	2	0	2	2	2	0	0	0	2	2	2	2	2	2	2	0	2	0	0	0	2	2	2	0	2	2	0	0	2	2	0	2	0	2	0	2	2	0	2	0	2	2	2	0	0
126	2	0	0	2	2	0	2	2	2	0	0	0	2	2	2	2	0	2	2	0	0	0	2	0	2	2	0	0	2	2	0	0	2	2	0	2	0	2	0	2	2	2	0	0	2	2	0	0	0
128	2	2	2	2	2	0	2	2	2	2	2	2	0	2	2	0	2	2	0	2	0	0	0	2	2	0	0	0	0	0	2	2	2	2	0	2	2	2	2	0	2	0	2	0	0	0	1	1	0.46
129	0	2	2	2	2	0	2	2	2	0	0	0	2	2	2	2	2	2	2	0	2	0	0	0	2	2	2	0	2	2	0	0	2	2	0	0	0	2	0	2	2	0	2	0	2	2	0	0	0
130	0	2	2	2	2	0	2	2	2	0	0	0	2	2	2	2	2	2	2	0	2	0	0	0	2	2	2	0	2	2	0	0	2	2	0	0	0	2	0	2	2	0	2	0	2	2	0	0	0
131	0	2	0	2	0	2	0	0	2	2	0	0	0	0	0	2	2	0	2	2	2	0	2	0	2	2	2	2	2	0	0	0	2	2	0	2	0	2	0	2	2	2	0	0	2	2	0	2	0
132	2	0	0	2	2	2	2	2	2	0	0	0	2	2	2	0	0	2	2	2	2	0	2	0	2	2	2	0	2	2	2	2	2	2	0	2	0	2	0	2	2	2	0	0	2	2	0	2	0
133	2	0	0	0	2	0	0	2	2	0	0	0	2	2	1.98	2	0	2	0	2	0	0	0	0	2	0	0	0	2	2	0	2	2	0	2	2	2	2	2	0	0	0	2	0	0	0	0	2	0
134	2	0	0	0	0	0	0	2	0	2	0	0	0	2	0	2	0	0	0	2	0	2	0	0	2	0	0	0	2	2	0	2	0	0	2	2	2	2	2	0	0	0	2	2	0	0	2	2	0
135	2	2	2	2	2	0	0	0	2	2	2	2	0	2	1.98	0	2	2	0	0	2	0	0	0	2	0	2	2	0	0	2	2	2	2	0	2	2	0	2	0	2	0	2	0	0	0	0	2	2
137	0	2	2	2	2	0	2	2	2	0	0	0	2	2	2	2	2	2	2	0	2	0	0	0	2	2	0	0	2	2	0	2	2	2	0	0	0	2	0	2	2	0	2	0	2	2	0	0	0
138	0	2	0	2	0	0	2	2	2	0	2	0	2	2	2	0	0	2	2	0	2	0	0	0	2	2	0	2	2	0	0	0	2	2	0	2	0	2	0	0	2	2	0	0	2	2	0	0	0
139	2	2	2	2	2	0	2	2	2	2	2	2	0	2	2	2	0	2	2	2	2	2	0	0	2	0	0	0	0	2	0	2	2	2	0	0	2	0	2	0	2	0	2	0	0	0	0	2	0
140	2	2	2	2	2	0	2	2	2	2	2	2	0	2	2	2	0	2	2	2	0	0	0	2	2	0	0	0	0	0	2	2	2	2	0	2	2	2	2	0	2	0	2	0	0	0	0	0	2
141	0	2	0	2	2	0	2	2	2	0	0	0	0	2	0	0	0	2	2	0	2	0	2	0	2	2	2	0	2	2	2	2	2	2	0	0	0	2	0	2	2	2	0	0	2	2	2	0	0
142	2	0	1.02	2	0	0	2	2	2	0	2	2	2	2	2	2	0	2	2	0	0	0	0	0	2	2	0	0	2	2	0	0	2	2	0	2	0	2	0	2	2	2	0	0	2	2	0	0	0
143	2	0	2	2	2	0	0	2	0	2	2	0	0	2	0	2	0	0	0	2	0	2	0	0	2	0	0	0	2	2	0	2	0	0	2	2	2	2	2	0	0	0	0	2	0	0	2	2	0
144	2	0	2	2	2	0	0	2	2	2	2	0	0	2	0	2	0	0	0	2	0	2	0	0	2	0	0	0	2	2	0	2	0	0	2	2	2	2	2	0	0	0	2	2	0	0	2	2	2
145	2	2	0	2	2	0	2	2	2	0	0	0	2	2	2	2	2	2	2	0	0	0	2	0	2	2	0	0	2	2	0	0	2	2	0	2	0	2	0	2	2	2	0	0	2	2	0	0	0
146	0	2	0.28	2	0	0	2	2	2	0	2	2	2	2	2	2	0	2	2	0	2	0	2	0	2	0	0	2	0	0	2	0	0	2	2	2	0	2	0	2	2	0	0	0	2	2	0	2	0
147	2	2	2	2	2	0	2	2	2	0	2	2	0	2	2	2	0	2	2	2	0	2	0	0	2	0	0	2	0	0	2	2	2	0	2	2	2	2	2	0	2	0	2	2	0	0	0	0	2
148	0	2	0	2	2	0	2	2	2	2	2	0	0	2	2	2	0	2	2	0	2	0	2	0	2	2	2	2	2	0	0	0	2	2	0	2	0	2	0	2	2	2	0	0	2	2	2	0	0
149	2	2	2	2	2	0	2	2	2	2	2	2	0	2	2	0	1	2	1	0.02	2	2	0	0	2	0	0	0	0	2	0	2	2	2	0	0	2	0	2	0	2	0	2	0	0	0	0	2	2
150	2	2	2	2	2	0	2	2	2	2	2	2	0	2	2	2	0	2	2	2	2	2	0	0	2	0	0	0	0	2	0	2	0	0	2	2	2	2	2	0	2	0	2	0	0	0	2	2	0
151	2	0	2	2	2	0	0	2	0	2	0	0	0	0	0	2	0	0	0	2	0	2	0	0	2	0	0	0	2	2	0	2	0	0	2	2	2	2	2	0	0	0	0	2	0	0	2	2	0
152	0	0	0	2	0	2	0	0	2	2	0	0	0	0	0	2	2	2	2	2	2	0	0	0	0	2	2	2	2	0	0	0	2	2	0	2	0	2	0	2	2	2	0	0	2	2	0	2	0
153	0	0	0	2	0	2	2	0	0	2	0	0	0	0	0	2	2	2	2	2	2	0	1.88	0	2	2	2	2	2	0	1	0	2	2	0	2	0	2	0	2	2	2	0	0	2	2	0	2	0
154	2	0	2	2	2	0	0	0	2	2	2	2	0	2	2	2	0	0	0	2	0	2	0	0	2	0	0	0	2	2	0	2	2	0	2	2	2	2	2	0	2	0	2	2	0	0	2	2	0
155	2	0	2	2	2	0	0	0	2	2	2	2	0	2	1.96	2	0	0	0	2	2	2	0	0	2	0	0	0	2	2	0	2	0	0	2	2	2	2	2	0	0	0	0	2	0	0	0	2	2
156	0	2	2	2	2	0	2	2	2	0	0	0	2	2	2	0	0	2	2	0	2	0	0	0	2	2	0	0	2	2	0	2	2	2	0	0	0	2	0	2	2	0	2	0	2	0	0	0	0
157	2	0	0	0	0	0	0	2	2	2	2	0	0	2	0	2	0	0	0	2	0	2	0	0	2	0	0	0	2	2	0	2	0	0	2	2	2	2	2	0	0	0	0	2	0	0	2	2	0
158	2	0	2	2	0	0	0	2	2	2	2	0	0	2	0	2	0	0	0	2	0	2	0	0	2	0	0	0	2	2	0	2	0	0	2	2	2	2	2	0	0	0	0	2	0	0	2	2	2
159	2	2	0	2	2	0	2	0	2	0	2	0	2	2	0	0	0	2	2	0	2	0	0	0	2	2	2	0	2	2	2	0	0	2	0	2	0	2	0	2	2	0	2	0	2	2	0	0	0
160	0	0	0	2	0	0	0	2	0	2	0	0	0	2	0	2	0	0	0	2	2	2	0	0	2	0	0	0	2	2	0	2	0	0	2	2	2	2	2	0	0	0	2	0	2	2	0	0	0
161	0	0	0	0	0	2	2	2	2	0	2	2	2	2	2	2	0	2	2	0	0	0	2	0	2	2	0	0	2	2	0	2	2	2	0	2	0	2	0	2	2	0	2	0	2	2	0	2	0
162	2	0	0	2	2	0	2	2	2	0	0	0	2	2	2	2	0	2	2	0	2	0	2	0	2	2	0	1	2	0	0	0	2	2	0	2	0	2	0	0	2	2	2	0	2	2	0	0	0
163	0	2	0	2	0	0	2	2	2	0	0	0	0	2	2	2	0	2	2	0	0	0	0	0	2	2	0	0	2	2	0	0	2	2	0	0	0	2	0	2	2	2	0	0	2	2	0	2	0
164	2	2	2	2	2	0	2	2	2	0	0	0	2	2	2	2	0	2	0	2	2	0	0	0	2	0	0	2	0	0	2	0	2	2	0	0	2	2	2	0	2	0	2	0	0	0	0	2	0
165	2	2	2	2	2	2	2	0	0	0	2	2	0	2	2	0	0	2	0	2	2	0	0	0	2	0	0	0	2	2	0	0	2	2	0	0	2	0	2	0	2	0	2	0	0	0	0	0	0
166	0	2	0	2	2	2	2	2	0	2	0	0	0	2	2	2	0	2	2	0	2	0	2	0	2	2	0	0	2	2	0	0	2	2	0	2	0	2	0	2	2	2	0	0	2	2	0	0	0
167	2	0	0	0	0	0	0	2	2	2	2	2	0	2	2	2	0	2	2	2	2	2	0	0	2	0	0	0	0	2	0	2	2	2	0	0	2	0	2	0	2	0	2	0	0	0	0	2	0
168	0	0	0	2	0	2	2	2	0	2	0	0	0	2	0	2	2	2	2	2	2	0	2	0	0	2	2	2	2	2	0	0	2	2	0	2	0	2	0	2	2	2	0	0	2	2	0	0	0
169	2	0	0	0	2	0	0	0	2	2	0	0	0	2	2	2	0	2	2	2	2	0	0	0	2	0	0	0	2	2	0	2	2	0	2	2	2	2	2	0	0	2	2	2	0	0	0	0	0
170	2	0	0	0	2	0	0	2	2	2	1.72	0.8	0	2	2	1	0	2	2	2	2	2	0	0	2	0	0	2	0	0	2	2	0	0	2	2	0	2	0	2	2	2	0	0	2	2	0	2	0
171	0	2	0	2	2	0	2	0	2	2	2	0	0	2	2	2	2	2	2	0	2	0	0	0	2	2	2	0	2	2	0	0	2	2	0	0	0	2	0	2	2	2	0	0	2	2	0	0	0
172	0	2	2	2	2	0	2	2	2	0	0	0	2	2	2	2	2	2	2	0	2	0	2	0	2	0	0	2	0	0	2	0	2	2	0	0	0	2	0	2	2	2	0	0	2	2	0	0	0
174	2	0	0	0	0	0	0	2	1.7	2	2	2	0	2	0	2	0	2	2	2	2	2	0	0	2	0	0	0	0	2	0	2	2	0	2	0	2	0	2	0	2	0	2	2	0	0	0	2	0
176	2	2	2	2	2	0	2	2	2	2	2	2	0	2	2	0	2	2	2	2	2	2	0	0	2	0	0	0	0	0	2	2	2	2	2	2	2	0	2	0	2	0	2	0	0	0	0	2	2
177	2	0	2	2	2	0	0	2	2	2	2	0	0	2	0	2	0	0	0	2	0	2	0	0	2	0	0	0	2	2	0	2	2	0	2	2	2	2	2	0	2	0	2	2	0	0	2	2	2
178	0	0	0	2	2	0	2	0	0	0	0	0	0	2	0	2	0	2	2	0	2	0	0	0	2	2	2	2	1.74	0	2	0	0	2	0	2	0	2	0	2	2	2	0	0	2	2	0	2	0
179	2	0	0	0	0	0	0	2	0	2	0	0	0	2	0	2	0	0	0	2	0	2	0	0	2	0	0	0	2	2	0	2	2	0	2	2	2	2	2	0	2	0	2	2	0	0	2	2	2
180	2	0	0	0	0	0	0	2	2	2	2	0	0	2	0	2	0	0	0	2	0	2	0	0	2	0	0	0	2	2	0	2	0	0	2	2	2	2	2	0	0	0	0	2	0	0	2	2	2
181	2	0	2	2	2	0	0	2	0	2	0	0	0	2	0	2	0	0	0	2	0	0	0	0	2	0	0	0	2	2	0	2	0	0	2	2	2	2	2	0	0	0	0	2	0	0	0	2	2
182	2	2	2	2	2	0	2	2	2	2	2	2	0	2	2	0	2	2	0	2	0	0	0	2	2	0	2	2	0	0	2	2	2	2	0	2	2	2	2	0	2	0	2	0	0	0	0	0	2
183	2	2	2	2	2	0	0	0	2	2	2	2	0	2	1.92	0	2	2	0	0	2	0	0	0	2	0	0	0	0	0	2	2	2	2	0	0	0	2	2	0	2	0	2	0	0	0	0	2	2
184	2	0	0	0	0	0	0	2	0	2	0	0	0	2	0	2	0	0	0	2	0	2	0	0	2	0	0	0	2	2	0	2	0	0	2	2	2	2	2	0	0	0	2	2	0	0	2	2	0
186	2	0	2	2	2	0	2	2	2	0	2	2	2	2	0	2	0	0	0	2	0	2	0	0	2	0	0	0	2	2	0	2	0	0	2	2	2	2	2	0	0	0	0	2	0	0	2	2	2
187	2	2	2	2	2	0	2	2	2	2	2	2	0	2	2	0	2	2	0	0	2	2	0	0	2	0	0	0	0	2	0	2	2	2	0	0	2	0	2	0	2	0	2	0	0	0	2	2	0
188	2	2	2	2	2	0	0	2	0	2	2	2	0	2	2	0	2	2	0	0	2	0	0	0	2	0	0	0	0	2	0	2	2	0	2	2	2	2	2	0	2	0	2	2	0	0	0	2	0
189	0	2	0	2	2	0	2	2	2	0	2	2	2	2	2	0	2	2	2	2	2	0	0	0	2	2	2	0	2	2	0	0	2	2	0	0	0	2	0	0	2	0	2	0	2	2	0	0	0
190	2	0	0	0	0	0	0	0	2	2	2	2	0	2	2	0	0	2	0	2	2	2	0	0	2	0	0	0	2	0	0	2	2	2	0	0	2	0	2	0	2	0	2	0	0	0	0	2	0
191	0	0	0	2	0	2	0	0	2	2	0	0	0	2	0	2	0	0	0	2	2	2	0	0	2	0	0	0	2	1	0	0	0	2	0	2	2	2	2	0	2	0	2	0	2	2	0.82	0	0
192	2	0	2	2	2	0	0	0	2	2	2	2	0	2	2	2	0	0	0	2	2	2	0	0	2	0	0	0	2	2	0	2	2	0	2	2	2	2	2	0	2	0	2	2	0	0	2	2	0
194	0	2	1.48	2	2	0	0	0	2	2	0	0	0	2	2	2	2	2	2	2	2	0	0.38	0	2	2	0	0	2	2	0	2	2	2	2	2	0	2	2	2	2	2	0	0	0	2	0	2	0
195	2	2	2	2	2	0	0	0	2	2	2	2	0	2	2	0	2	2	0	0	2	0	0	0	2	0	0	0	0	0	2	2	2	2	0	0	0	2	2	0	2	0	2	2	0	0	0	2	2
196	2	0	0	2	2	0	2	2	2	0	0	0	2	2	2	0	0	2	2	0	0	0	2	0	2	0	2	0	2	2	2	2	2	2	0	2	0	2	0	2	2	2	0	0	2	2	0	0	0
198	2	0	0	0	0	0	0	2	2	2	2	0	0	2	0.16	2	0	2	2	2	0	2	0	0	2	2	2	2	2	0	0	0	2	2	0	2	0	2	0	2	2	2	0	0	2	2	0	2	0
200	0	0	0	2	0	2	0	0	2	2	0	0	0	0	0	2	2	0	2	2	2	0	2	0	2	2	2	2	2	0	0	0	2	2	0	2	0	2	0	2	2	2	0	0	2	2	0	0	0
201	2	2	2	2	2	0	2	2	2	0	0	0	2	2	2	0	2	2	0	2	2	0	0	0	2	0	0	0	2	0	0	0	2	2	0	0	2	0	2	0	2	0	2	0	0	0	0	0	0
202	2	2	2	2	2	2	0	2	2	2	2	2	0	2	0	0	2	2	0	0	2	0	0	0	2	0	0	0	0	0	2	2	2	2	0	0	0	2	2	0	2	0	2	0	0	0	0	0	0
203	0	2	2	2	2	0	2	2	2	0	0	0	2	2	2	2	2	2	2	0	2	0	0	0	2	2	0	0	2	2	0	0	2	2	0	2	0	2	0	0	2	0	2	0	2	2	0	0	0
205	2	0	0	0	0	0	0	2	2	2	2	0	0	2	0	2	0	0	0	2	0	2	0	0	2	0	0	0	2	2	0	2	0	0	2	2	2	2	2	0	2	0	2	0	0	0	2	2	2
206	0	0	0	2	0	2	2	2	0	2	0	0	0	2	0	2	2	2	2	2	2	0	2	0	2	2	2	2	2	2	0	0	2	2	0	2	0	2	0	2	2	2	0	0	2	2	0	0	0
207	2	0	0	1.82	0	1.66	2	2	2	0.02	0	0	0	2	2	2	0	2	2	0	0.44	0	2	0	2	2	0	0	2	2	0	2	2	2	0	2	0	2	0	2	2	2	0	0	2	2	0	0	0
208	0	2	0	2	0	2	2	0	2	0	0	0	0	2	2	2	0	2	2	0	0	0	2	0	2	2	0	0	2	2	0	1.18	2	2	0	0	0	2	0	2	2	0	0	0	2	0	0	0	0
209	0	2	2	2	2	0	2	2	2	0	0	0	2	2	2	2	2	2	2	0	2	0	0	0	2	2	2	0	2	2	0	0	2	2	0	0	0	2	0	2	2	2	0	0	2	2	0	2	0
210	0	2	0.44	2	2	2	0	0	2	2	0	0	2	0	0.1	2	2	2	2	2	2	0	0.56	0	2	2	2	2	2	0	0	0	0	2	0	2	0	2	0	0	0	2	0	0	2	2	0	2	0
211	2	0	0	0	2	0	0	2	0	0	0	0	0	2	2	0	0	2	2	0	2	0	0	0	2	2	2	2	0	0	2	0	0	2	0	0	0	2	0	0	2	0	2	0	2	2	0	0	0
213	2	2	2	2	2	0	2	2	2	2	2	2	0	2	2	0	2	2	0	0	2	2	0	0	2	0	0	0	0	2	0	2	2	2	0	2	2	2	2	0	0	0	2	0	0	0	0	2	2
214	2	2	2	2	2	0	0	2	0	2	2	2	0	2	2	2	0	2	2	2	2	0	0	0	2	0	0	0	0	0	2	2	2	2	0	0	2	0	2	0	2	0	2	2	0	0	0	0	0
215	2	2	2	2	2	0	0	0	2	2	2	2	0	2	2	0	2	2	0	0	2	0	0	0	2	0	0	0	0	0	2	2	2	2	0	0	0	2	2	0	2	0	2	2	0	0	0	2	2
216	2	0	0	0	0	0	0	2	2	2	2	0	0	2	0	2	0	0	0	2	0	2	0	0	2	0	0	0	2	2	0	2	0	0	2	2	2	2	2	0	0	0	2	0	0	0	0	2	0
217	2	0	0	0	0	0	0	2	2	2	2	0	0	2	0	2	0	0	0	2	2	2	0	0	2	0	0	0	2	2	0	2	0	0	2	2	2	2	2	0	0	0	2	0	0	0	2	2	2
218	2	0	0	0	0	0	0	2	2	2	2	0	0	2	0	2	0	0	0	2	0	2	0	0	2	0	0	0	2	2	0	2	0	0	2	2	2	2	2	0	0	0	2	0	0	0	0	2	0
219	2	0	2	2	2	0	0	2	2	2	2	0	0	2	2	2	0	0	0	2	0	2	0	0	2	0	0	0	2	2	0	2	0	0	2	2	2	2	2	0	0	0	2	2	0	0	2	2	0
220	2	0	2	2	2	0	0	0	2	2	2	2	0	2	2	2	0	0	0	2	0	2	0	0	2	0	0	0	2	2	0	2	0	0	2	2	2	2	2	0	2	0	2	2	0	0	2	2	0
221	0	0	0	2	0	0	0	2	0	2	0	0	0	2	0	2	0	0	0	2	2	2	0	0	2	0	0	0	2	2	0	2	0	0	2	2	2	2	2	0	0	0	2	0	2	2	0	0	0
222	0	2	2	2	2	0	2	2	2	0	0	0	2	2	2	2	2	2	2	2	2	0	0	0	2	2	0	0	2	2	0	2	2	2	0	0	0	2	0	2	2	0	2	2	2	2	0	0	0
224	2	0	2	2	2	0	0	2	0	2	2	2	0	2	1.94	2	0	0	0	2	0	2	0	0	2	0	0	0	2	2	0	2	2	0	2	2	2	2	2	0	2	0	2	2	0	0	2	2	0
225	2	0	2	2	2	0	0	2	0	2	2	2	0	2	0	2	0	0	0	2	0	2	0	0	2	0	0	0	2	2	0	2	0	0	2	2	2	2	2	0	2	0	0	2	0	0	2	2	2
227	0	2	0	2	2	2	0	0	2	2	0	0	0	2	2	2	0	2	2	0	2	0	2	0	2	2	2	2	2	0	0	0	2	2	0	2	0	2	0	2	2	2	0	0	2	2	0	0	0
228	2	0	0	2	0	2	2	0	0	2	0	0	0	0	0	2	2	2	2	2	2	0	0	0	2	2	2	2	2	0	0	0	2	2	0	2	0	2	0	2	2	2	0	0	2	2	0	0	0
231	0	2	2	2	2	0	2	2	2	0	0	0	2	2	2	2	2	2	2	0	2	0	2	0	0	2	2	0	2	2	0	0	2	2	0	0	0	2	0	2	2	2	0	0	2	2	0	2	0
232	2	0	2	2	0	0	0	2	2	2	2	0	0	2	0	2	0	0	0	2	2	2	0	0	2	0	0	0	2	2	0	2	0	0	2	2	2	2	2	0	0	2	2	2	0	0	2	2	0
233	2	0	2	2	0	0	0	2	2	2	2	0	0	2	0	2	0	0	0	2	0	0	0	0	2	0	0	0	2	2	0	2	0	0	2	2	2	2	2	0	0	0	2	2	0	0	2	2	0
234	0	2	2	2	2	0	2	2	2	0	0	0	2	2	2	2	2	2	2	0	2	0	0	0	2	2	2	0	2	2	0	0	2	2	0	0	0	2	0	2	2	0	0	0	2	2	0	0	0
235	0	2	2	2	2	0	2	2	2	0	0	0	2	2	2	2	2	2	2	0	2	0	0	0	2	2	0	0	2	2	0	2	2	2	0	0	0	2	0	2	2	0	2	0	2	2	0	0	0
236	0	2	0	2	2	0	2	2	2	0	2	2	2	2	0	2	0	0	0	2	2	0	0	0	2	0	0	0	0	2	0	2	2	0	2	2	2	2	2	0	2	0	2	0	0	0	0	0	2
237	2	0	2	2	2	0	0	2	2	2	2	0	0	2	0	2	0	0	0	2	0	2	0	0	2	0	0	0	2	2	0	2	2	0	2	2	2	2	2	0	0	0	2	2	0	0	2	2	0
238	2	2	2	2	2	2	0	2	2	2	2	2	0	2	0	0	2	2	0	0	2	0	0	0	2	0	0	0	0	0	2	2	2	2	0	0	0	2	2	0	2	0	2	2	0	0	0	2	2
239	2	0	0	0	2	0	0	2	0	0	0	0	2	2	1.92	0	0	2	0	2	2	2	0	0	2	0	0	0	2	0	2	0	0	2	0	0	0	2	0	0	2	0	2	0	0	0	0	0	2
240	2	0	0	0	2	0	0	2	0	0	0	0	2	2	0	0	0	2	0	2	2	2	0	0	2	0	0	0	2	0	2	0	0	2	0	0	0	2	0	0	2	0	2	0	0	0	0	0	2
241	0	2	0	2	2	0	2	2	2	0	2	2	2	2	2	2	0	2	2	0	2	0	2	0	2	2	0	0	2	2	0	2	2	2	0	2	0	2	0	2	2	2	0	0	0	0	0	2	0
242	2	2	2	2	2	0	2	2	2	2	2	2	0	2	2	0	2	2	0	2	2	0	0	2	2	0	2	2	0	0	2	2	2	2	0	2	2	2	2	0	2	0	2	0	0	0	2	2	0
243	2	0	2	2	2	0	0	0	2	2	2	0	0	2	2	2	0	0	0	2	0	0	0	0	2	0	0	0	2	2	0	2	2	0	2	2	2	2	2	0	0	0	2	2	0	0	2	2	0
244	2	0	0	0	0	0	2	2	2	0	0	0	2	2	0	0	0	2	2	2	0	0	0	0	2	0	0	0	2	2	0	2	2	2	2	2	2	2	2	0	0	0	2	2	0	0	2	2	0
245	2	0	2	2	2	0	0	2	0	2	2	2	0	2	2	2	0	0	0	2	0	2	0	0	2	0	0	0	2	2	0	2	2	0	2	2	2	2	2	0	2	0	2	2	0	0	2	2	0
247	2	0	0	0	0	0	0	2	2	2	2	0	0	2	0	2	0	0	0	2	0	2	0	0	2	0	0	0	2	2	0	2	0	0	2	2	2	2	2	0	2	0	0	2	0	0	2	2	2
248	2	0	0	0	0	0	0	2	0	2	0	0	0	2	0	2	0	0	0	2	0	2	0	0	2	0	0	0	2	2	0	2	0	0	2	2	2	2	2	0	0	0	0	2	0	0	2	2	2
249	2	0	0	2	2	0	2	0	2	0	0	0	2	2	2	2	0	0	0	2	2	2	0	0	2	0	0	0	2	2	0	2	2	0	2	2	2	2	2	0	0	2	0	0	2	0	0	0	0
250	2	0	0	0	0	0	0	0	2	2	0	0	0	2	0	2	0	0	0	2	2	0	0	0	2	0	0	0	2	2	0	2	0	0	2	2	2	2	2	0	0	0	2	2	0	0	2	2	0
251	2	2	2	2	2	0	0	2	0	2	2	2	0	2	2	2	0	2	2	2	2	0	0	0	2	0	0	0	2	2	0	2	0	0	2	2	2	2	2	0	0	0	2	0	0	0	0	2	0
252	0	2	0.08	2	2	0	2	0	2	2	0	0	2	2	2	2	2	2	2	0	0	0	2	0	2	2	2	0	2	2	2	2	2	2	0	0	0	2	0	2	2	2	0	0	2	2	0	0	0
254	2	2	0.18	2	2	0	2	2	2	0	0	0	2	2	2	2	2	2	2	0	0	0	2	0	2	2	0	0	2	2	0	0	2	2	0	2	0	2	0	2	2	2	0	0	2	2	0	0	0
255	0	2	2	2	2	0	2	2	2	0	0	0	2	2	2	2	2	2	2	0	2	0	0	0	2	2	0	0	2	2	0	2	2	2	0	0	0	2	0	2	2	0	2	0	2	2	0	0	0
256	2	0	2	2	2	0	0	2	2	2	2	0	0	2	0	2	0	0	0	2	0	2	0	0	2	0	0	0	2	2	0	2	2	0	2	2	2	2	2	0	2	0	2	2	0	0	2	2	0
257	2	0	2	2	2	0	0	2	2	2	0	0	0	2	2	2	0	0	0	2	2	2	0	0	2	0	0	0	2	2	0	2	2	0	2	2	2	2	2	0	2	0	2	2	0	0	2	2	0
258	2	2	2	2	2	0	0	2	0	2	2	2	0	2	2	0	2	2	0	0	2	2	0	0	2	0	0	0	0	2	0	0	2	2	0	0	0	2	2	0	2	0	2	0	0	0	0	2	0
259	0	2	0	2	2	2	0	0	2	2	0	0	0	2	2	2	0	2	2	0	2	0	2	0	2	2	2	2	2	0	0	0	2	2	0	2	0	2	0	2	2	0	0	0	2	2	0	0	0
260	0	0	0	2	0	0	0	2	0	2	0	0	0	0	2	2	2	2	0	2	2	2	0	0	2	0	0	0	2	1	0	0	0	2	0	2	2	2	2	0	2	0	2	0	0	0	2	0	0
262	0	0	0	2	0	2	2	0	0	2	0	0	0	0	0	2	2	0	2	2	2	0	2	0	2	2	2	2	2	0	0	0	2	2	0	2	0	2	0	0	0	2	0	0	2	2	0	2	0
263	2	0	0	0	0	0	0	2	0	2	0	0	0	2	0	2	0	0	0	2	0	2	0	0	2	0	0	0	2	2	0	2	2	0	2	2	2	2	2	0	2	0	2	2	0	0	2	2	0
264	2	0	2	2	1	0	0	2	2	2	2	0.54	0	2	2	2	0	0	0	2	0	2	0	0	2	0	0	0	2	2	0	2	1	0	2	2	2	2	2	0	2	0	2	0	0	0	2	2	2
265	2	0	0	0	0	0	0	2	0	2	0	0	0	2	0	2	0	0	0	2	0	2	0	0	2	0	0	0	2	2	0	2	0	0	2	2	2	2	2	0	0	0	2	2	0	0	2	2	0
266	2	0	0	0	2	0	0	2	2	0	0	0	2	2	2	2	0	2	0	2	0.24	0	0	0	2	0	0	0	2	2	0	2	2	0	2	2	2	2	2	0	0	0	2	0	0	0	0	2	0
267	2	0	2	2	0	0	0	2	2	2	2	0	0	2	0	2	0	0	0	2	0	2	0	0	2	0	0	0	2	2	0	2	0	0	2	2	2	2	2	0	0	0	2	2	0	0	2	2	0
268	2	0	2	2	2	0	0	1.46	2	2	2	2	0	2	1.98	2	0	0	0	2	2	2	0	0	2	0	0	0	2	2	0	2	2	0	2	2	2	2	2	0	2	0	2	2	0	0	2	2	0
269	2	0	2	2	2	0	2	2	2	0	2	2	2	2	2	2	0	2	2	0	0	0	0	0	2	2	0	2	2	0	0	0	2	2	0	2	0	2	2	0	2	0	2	2	2	2	0	0	0
270	2	0	0	0	0	0	0	2	2	2	2	0	0	2	0	2	0	0	0	2	0	2	0	0	2	0	0	0	2	2	0	2	0	0	2	2	2	2	2	0	0	0	2	0	0	0	2	2	2
271	2	0	2	2	2	0	0	2	0	2	2	2	0	2	2	2	0	0	0	2	0	2	0	0	2	0	0	0	2	2	0	2	2	0	2	2	2	2	2	0	2	0	0	2	0	0	2	2	0
272	2	2	0	2	0	2	2	2	2	2	0	0	0	2	2	0	2	2	0	2	0	0	2	0	2	2	0	0	2	2	0	0	2	2	0	2	0	2	0	2	2	0	2	0	2	2	0	0	0
273	2	2	2	2	2	0	2	2	2	2	2	2	0	2	0	0	0	2	0	2	2	0	0	2	2	0	2	2	0	0	2	2	2	2	0	2	2	0	2	0	2	0	2	0	0	0	0	0	2
274	2	2	2	2	2	2	0	0	0	0	0	2	0	2	2	0	2	2	0	2	2	0	0	0	2	0	2	2	0	0	2	2	2	2	2	2	2	2	2	0	2	0	2	0	0	2	0	2	0
275	2	0	2	2	2	0	0	2	0	2	2	2	0	2	1.92	2	0	0	0	2	0	2	0	0	2	0	0	0	2	2	0	2	2	0	2	2	2	2	2	0	2	0	2	2	0	0	2	2	2
276	0	2	0	2	2	2	0	2	0	2	0	0	0	0	0	2	0	2	2	2	0	0	0	0	2	2	2	2	2	0	2	0	0	2	0	2	0	2	0	2	2	2	0	0	2	2	0	0	0
277	2	0	0	0	0	0	0	2	2	2	2	0	0	2	0	2	0	0	0	2	0	2	0	0	2	0	0	0	2	2	0	2	0	0	2	2	2	2	2	0	2	0	2	0	0	0	0	0	2
278	0	0	0	0	0	2	2	2	2	0	2	2	2	2	2	2	0	2	2	0	0	2	0	0	2	0	0	0	2	2	0	2	0	0	2	2	2	2	2	0	0	0	0	2	2	2	0	0	0
279	2	0	2	2	2	0	0	0	2	2	2	2	0	2	1.98	2	0	0	0	2	0	2	0	0	2	0	0	0	2	2	0	2	2	0	2	2	2	2	2	0	2	0	2	2	0	0	2	2	0
280	2	2	2	2	2	0	2	2	2	2	2	2	0	2	2	0	2	2	0	2	2	0	0	2	2	0	2	2	0	0	2	2	2	2	0	2	2	2	2	0	2	0	2	0	0	0	0	2	0
281	2	0	0	0	0	0	0	2	2	2	2	0	0	2	0	2	0	0	0	2	0	2	0	0	2	0	0	0	2	2	0	2	0	0	2	2	2	2	2	0	2	0	2	0	0	0	2	2	0
282	2	0	0	0	0	0	0	2	2	2	2	0	0	2	0	2	0	0	0	2	0	2	0	0	2	0	0	0	2	2	0	2	0	0	2	2	2	2	2	0	0	0	0	2	0	0	2	2	2
283	2	0	0	0	0	0	0	2	2	2	2	0	0	2	0	2	0	0	0	2	0	2	0	0	2	0	0	0	2	2	0	2	0	0	2	2	2	2	2	0	0	0	0	2	0	0	2	2	2
284	0	0	0	0	0	2	2	0	2	0	0	0	2	2	2	2	0	2	2	0	0	0	0	0	2	2	2	0	2	2	0	0	2	2	0	2	0	2	0	2	2	2	0	0	2	2	0	0	0
285	2	2	2	2	2	2	0	2	2	2	2	2	0	2	2	0	2	2	0	0	2	0	0	0	2	0	0	0	0	0	2	2	2	2	0	0	0	2	2	0	2	0	2	0	0	0	0	0	2
286	2	2	2	2	2	0	0	0	2	2	2	2	0	2	1.96	0	2	2	0	0	2	0	0	0	2	0	0	0	0	0	2	2	2	2	0	0	0	2	2	0	2	0	2	2	0	0	0	2	2
287	2	0	2	2	2	0	0	0	2	2	2	0	0	2	1.96	2	0	0	0	2	0	2	0	0	2	0	0	0	2	2	0	2	2	0	2	2	2	2	2	0	2	0	2	2	0	0	2	2	0
289	2	0	2	2	2	0	0	1.46	2	2	2	2	0	2	2	2	0	0	0	2	0	2	0	0	2	0	0	0	2	2	0	2	2	0	2	2	2	2	2	0	2	0	2	2	0	0	2	2	0
290	2	0	2	2	0	0	0	2	2	2	2	0	0	2	0	2	0	0	0	2	0	0	0	0	2	0	0	0	2	2	0	2	0	0	2	2	2	2	2	0	0	0	2	2	0	0	2	2	0
291	2	0	2	0	2	0	0	2	0	2	2	0	0	2	0	2	0	0	0	2	0	0	0	0	2	0	0	0	2	2	0	2	0	0	2	2	2	2	2	0	0	2	2	2	0	0	2	2	0
292	2	0	0	0	0	0	0	2	0	2	0	0	0	2	0	2	0	0	0	2	0	2	0	0	2	0	0	0	2	2	0	2	2	0	2	2	2	2	2	0	0	0	0	2	0	0	2	2	0
293	0	2	0	2	2	2	0	0	2	2	0	0	0	2	2	2	0	2	2	0	2	0	2	0	2	2	2	2	2	0	0	0	2	2	0	2	0	2	0	2	2	2	0	0	2	2	0	0	0
294	0	1	0	2	0	2	2	2	2	0	0	2	2	2	2	2	0	2	2	0	2	0	2	0	2	2	0	0	2	2	0	2	2	2	0	2	0	2	0	2	2	0	2	0	0	0	0	2	2
296	2	0	0	0	1	0	0	2	2	2	2	0	0	2	0	2	0	0	0	2	0	2	0	0	2	0	0	0	2	2	0	2	0	0	2	2	2	2	2	0	0	0	0	2	0	0	2	2	0.04
297	2	0	0	0	0	0	0	2	2	2	2	0	0	2	0	2	0	0	0	2	0	2	0	0	2	0	0	0	2	2	0	2	0	0	2	2	2	2	2	0	2	0	2	0	0	0	0	0	2
298	0	2	0	2	2	0	2	2	2	0	2	2	2	2	2	0	0	2	2	0	0	0	2	0	2	2	2	0	2	2	2	0	0	2	0	2	0	2	0	2	2	2	0	0	2	2	2	0	0
299	0	2	2	2	2	0	2	2	2	0	0	0	2	2	2	2	2	2	2	0	2	0	0	0	2	2	2	0	2	2	0	0	2	2	0	0	0	2	0	2	2	0	0	0	2	2	0	0	0
300	2	0	0	2	2	0	0	2	0	2	2	2	0	2	2	0	0	0	0	2	0	2	0	0	2	0	0	0	2	2	0	2	0	0	2	2	2	2	2	0	0	0	2	2	0	0	2	0	2
301	2	2	0	2	0	0	0	2	0	2	0	0	0	2	0	2	0	0	2	2	0	2	0	0	2	0	0	0	2	2	0	2	0	0	2	2	2	2	2	0	0	0	2	2	0.06	0.08	0	2	0
302	2	2	0	2	0	0	0	2	0	2	0	0	0	2	0	2	0	0	2	2	2	2	0	0	2	0	0	0	2	2	0	2	0	0	2	2	2	2	2	0	0	0	2	2	0	0	0	2	0
303	2	0	0	0	1	0	0	2	2	2	2	0	0	2	0	2	0	0	0	2	0	2	0	0	2	0	0	0	2	2	1	2	1	0	2	2	2	2	2	0	2	0	2	0	0	0	0	0	2
304	0	2	0	2	2	2	0	0	2	2	0	0	0	2	2	2	0	2	2	0	2	0	2	0	2	2	2	2	2	0	0	0	2	2	0	2	0	2	0	2	2	2	0	0	2	2	0	0	0
306	2	0	2	2	2	0	0	0	2	2	2	0	0	0	1.76	2	0	0	0	2	0	2	0	0	2	0	0	0	2	2	0	2	2	2	2	2	2	2	2	0	2	0	2	2	0	0	2	2	0
307	2	0	2	2	2	0	0	2	0	2	0	0	0	2	0	2	0	0	0	2	0	0	0	0	2	0	0	0	2	2	0	2	2	0	2	2	2	2	2	0	0	0	2	2	0	0	2	2	0
308	2	2	2	2	2	0	2	2	2	2	2	2	0	2	2	0	2	2	0	0	2	2	0	0	2	0	0	0	0	2	0	2	2	2	0	2	2	2	2	0	2	0	2	0	0	0	0	0	0
309	2	2	2	2	2	0	2	2	2	2	2	2	0	2	2	0	2	2	0	2	2	0	0	2	2	0	0	0	0	2	0	2	2	2	0	2	2	2	2	0	2	0	2	0	0	0	0	0	2
310	2	0	0	0	0	0	0	2	0	2	2	2	0	2	2	2	0	2	2	2	2	2	0	0	2	0	0	2	0	0	2	2	0	0	2	2	2	2	2	0	2	0	2	0	0	0	0	0	2
311	2	0	2	2	0	0	0	2	2	2	2	0	0	2	0	2	0	0	0	2	2	2	0	0	2	0	0	0	2	2	0	2	2	0	2	2	2	2	2	0	0	0	2	2	0	0	2	2	0
312	0	0	0	2	0	2	2	0	0	2	0	0	0	0	0	2	2	0	2	2	2	0	2	0	2	2	2	2	2	0	0	0	2	2	0	2	0	2	0	2	2	2	0	0	2	2	0	0	0
313	2	0	0	0	0	2	2	2	2	0	2	2	2	2	2	2	0	2	2	0	0	0	2	0	2	2	0	0	0	2	0	2	2	2	0	2	0	2	0	2	2	2	0	0	2	2	0	0	0
314	0	0	0	2	0	2	2	0	0	0	0	0	2	0	0	2	2	2	2	2	2	0	0	0	2	2	2	2	2	0	0	0	2	2	0	2	0	2	0	2	2	2	0	0	2	2	0	0	0
315	0	2	0	2	0	0	2	0	2	0	0	0	0	2	2	2	0	2	2	0	2	0	0	0	2	2	0	0	2	2	0	2	2	2	0	0	0	2	0	2	2	0	0	0	2	2	0	0	0
316	0	0	0	2	0	2	2	0	0	2	0	0	0	0	0	2	2	0	2	2	2	0	0	0	2	2	2	2	2	0	0	0	2	2	0	2	0	2	0	2	2	2	0	0	2	2	0	0	0
317	0	0	0	2	0	2	2	0	0	2	0	0	0	0	0	2	2	0	2	2	2	0	2	0	2	2	2	2	2	0	0	0	2	2	0	2	0	2	0	2	2	2	0	0	2	2	0	0	0
318	0	0	0	2	0	2	2	0	0	2	0	0	0	0	0	2	2	0	2	2	2	0	2	0	2	2	2	2	2	0	0	0	2	2	0	2	0	2	0	2	2	2	0	0	2	2	0	0	0
320	0	2	0	2	2	2	2	0	2	2	0	0	0	0	0	2	2	2	2	2	2	0	2	0	2	2	2	2	2	0	0	0	2	2	0	2	0	2	0	2	2	2	0	0	2	2	0	0	0
321	0	0	0	2	0	2	2	0	0	2	0	0	0	0	0	2	2	0	2	2	0	0	2	0	2	2	2	2	2	0	2	0	2	2	0	2	0	2	0	2	2	2	0	0	2	2	0	0	0
322	2	0	0	2	0	2	2	0	0	0	0	0	2	0	0	2	2	2	2	2	2	0	0	0	2	2	2	2	2	0	0	0	2	2	0	2	0	2	0	2	2	2	0	0	2	2	0	0	0
323	0	0	0	2	0	2	2	0	0	2	0	0	0	0	0	2	2	2	2	2	2	0	0	0	2	2	2	2	2	0	0	0	2	2	0	2	0	2	0	0	0	2	0	0	2	2	0	0	0
324	0	0	0	2	0	2	2	0	0	2	0	0	0	0	0	2	2	0	2	2	0	0	2	0	2	2	2	2	2	0	2	0	2	2	0	2	0	2	0	2	2	2	0	0	2	2	0	0	0
325	0	2	2	2	2	0	2	2	2	0	0	0	2	2	2	0	0	2	2	0	2	0	0	0	2	2	2	0	2	0	0	2	2	2	0	2	0	2	0	2	2	0	0	0	2	2	0	0	0
326	0	0	0	2	0	2	2	0	0	2	0	0	0	0	0	2	2	2	2	2	2	0	0	0	2	2	2	2	2	0	0	0	2	2	0	2	0	2	0	2	2	2	0	0	2	2	0	0	0
327	2	0	0	2	0	2	2	0	2	2	0	0	0	0	0	2	2	2	2	2	2	0	2	0	2	2	2	2	2	0	0	0	2	2	0	2	0	2	0	2	2	2	0	0	2	2	0	0	0
328	2	0	0	2	2	2	2	0	2	2	0	0	2	0	0	2	2	2	2	2	2	0	2	0	0	2	2	2	2	0	0	0	2	2	0	2	0	2	0	2	2	2	0	0	2	2	0	0	0
329	2	0	0	2	0	2	2	2	2	2	0	0	0	0	0	2	2	0	2	2	0	0	2	0	2	2	2	2	2	0	0	0	2	2	0	2	0	2	0	2	2	2	0	0	2	2	0	0	0
330	0	2	0	2	0	2	0	0	2	2	0	0	0	2	0.02	2	2	0	2	2	2	0	0	0	2	2	2	0	2	0	0	0	0	2	0	2	0	2	2	0	0	2	0	0	2	2	0	2	0
331	0	0	0	2	0	2	2	2	2	2	0	0	0	0	0	2	2	2	2	2	0	0	2	0	2	2	2	2	2	0	0	0	2	2	0	2	0	2	0	2	2	0	0	0	2	2	0	0	0
332	0	2	2	2	2	0	2	2	2	0	0	0	2	2	2	0	0	2	2	0	2	0	0	0	2	2	2	0	2	2	0	0	2	2	0	0	0	2	0	2	2	0	2	0	2	2	0	0	0
333	2	0	0	0	0	0	0	0	2	2	0	0	0	2	0	2	0	0	0	2	0	0	0	0	2	0	0	0	2	2	0	2	0	0	2	2	2	2	2	0	0	0	2	2	0	0	2	2	0
334	2	0	0	0	1	0	0	2	0	2	0	0	0	2	0	2	0	0	0	2	0	2	0	0	2	0	0	0	2	2	0	2	0	0	2	2	2	2	2	0	0	0	0	2	0	0	2	2	0
335	0	2	0	2	2	2	2	0	2	2	0	0	0	0	0	2	2	2	2	2	0	0	2	0	2	2	2	0	2	2	0	2	0	0	2	2	2	2	2	0	2	0	2	0	0	0	0	0	2
336	0	2	0	2	0	2	2	0	0	2	0	0	0	0	0	2	2	2	2	2	2	0	0	0	2	2	2	2	2	0	0	0	2	2	0	2	0	2	0	2	2	2	0	0	2	2	0	0	0
337	0	2	2	2	2	0	2	2	2	0	0	0	2	2	2	2	2	2	2	0	2	0	0	0	2	2	2	0	2	2	0	0	2	2	0	0	0	2	0	2	2	0	2	0	2	2	0	0	0
338	2	0	0	0	0	0	0	2	2	2	2	0	0	2	0	2	0	0	0	2	0	2	0	0	2	0	0	0	2	2	0	2	0	0	2	2	2	2	2	0	0	0	0	2	0	0	2	2	2
339	0	2	2	2	2	0	2	2	2	0	0	0	2	2	2	0	0	2	2	0	2	0	0	0	2	2	2	0	2	2	0	0	2	2	0	0	0	2	0	0	2	0	2	2	2	2	0	0	0
340	2	1	0	1.16	2	1	2	2	0	2	0	0	0	0	0	2	0	2	2	2	2	2	0	0	2	0	0	0	2	2	0	2	1	0	2	2	2	2	2	0	1.52	1	2	0	0	1	0	0.76	0
341	0	0	0	2	0	2	2	0	0	2	0	0	0	0	0	2	2	0	2	2	2	0	2	0	2	2	2	2	2	0	0	0	2	2	0	2	0	2	0	0	0	2	0	0	2	2	0	0	0
342	2	2	2	2	2	0	2	2	2	2	2	2	0	2	2	0	2	2	0	2	2	0	0	2	2	0	0	0	0	0	2	2	2	2	0	2	2	2	2	0	2	0	2	0	0	0	0	0	0
343	2	0	0	0	1	0	0	2	2	2	2	0	0	2	0	2	0	1	0	2	0	2	0	0	2	0	0	0	2	2	0	2	2	0.02	2	2	2	2	2	0	2	0	2	0	0	0	1	1	2
344	0	2	2	2	2	2	0	0	2	2	0	0	0	0	0	2	2	2	2	2	2	0	2	0	2	2	2	2	2	0	0	0	0	2	0	2	2	2	2	0	2	0	2	0	0	0	0	0	0
345	0	0	0	2	0	2	2	0	0	2	0	0	0	0	0	2	2	0	2	2	2	0	2	0	2	2	2	2	2	0	0	0	2	2	0	2	0	2	0	2	2	2	0	0	2	2	0	0	0
346	0	0	0	2	0	2	2	0	0	2	0	0	0	0	0	2	2	0	2	2	2	0	2	0	2	2	2	2	2	0	0	0	2	2	0	2	0	2	0	0	0	2	0	0	2	2	0	0	0
347	2	2	2	2	2	0	2	2	2	2	2	2	0	2	2	0	2	2	0	2	2	0	0	2	2	0	2	2	0	0	2	2	2	2	0	2	2	2	2	0	2	0	2	0	0	0	0	0	2
348	0	2	2	2	2	0	2	2	2	0	0	0	2	2	2	2	2	2	2	0	2	0	0	0	2	2	2	0	2	2	0	0	2	2	0	0	0	2	0	2	2	0	0	0	2	2	0	0	0
349	0	2	2	2	2	0	2	2	2	0	0	0	2	2	2	2	0	2	2	2	0	0	2	0	2	2	0	0	2	2	0	2	2	2	0	0	0	2	0	2	2	0	2	0	2	2	0	0	0
350	2	2	2	2	2	0.06	2	2	0	0	0	0	2	2	2	0	2	2	0	2	2	2	0	0	2	0	0	0	2	0	0	0	2	2	0	0	2	0	2	0	2	0	2	0	0	0	0	0	0
352	2	2	2	2	2	0	2	2	2	2	2	2	0	2	2	0	2	2	0	2	2	0	0	0	2	0	0	0	0	0	2	2	2	2	0	2	2	0	2	0	2	0	2	0	0	0	0	0	0
353	0	0	0	2	2	2	2	0	0	2	0	0	0	0	2	2	2	2	2	0	2	0	1.52	0	2	2	2	2	2	0	2	0	2	2	0	2	0	2	0	2	2	2	0	0	2	2	0	0	0
354	0	2	0	2	0	0	2	2	2	0	2	0	2	2	2	0	0	2	2	0	2	0	0	0	2	2	0	2	2	0	0	0	2	2	0	2	0	2	0	2	2	0	2	0	2	2	0	0	0
355	2	0	0	0	0	0	0	2	0	2	0	0	0	2	0	2	0	0	0	2	0	2	0	0	2	0	0	0	2	2	0	2	2	0	2	2	2	2	2	0	2	0	0	2	0	0	2	2	0
356	0	2	2	2	2	0	2	2	2	0	0	0	2	2	2	0	0	2	2	0	2	0	0	0	2	2	0	0	2	2	0	2	2	2	0	0	0	2	0	2	2	2	0	0	2	2	0	0	0
357	0	2	2	2	2	0	2	0	2	2	0	0	0	0	0	2	2	0	2	2	2	0	0	0	2	2	2	2	2	0	2	0	0	2	0	2	0	2	0	2	2	2	0	0	2	2	0	2	0
359	0	0	0	2	0	2	2	0	0	2	0	0	0	0	0	2	2	2	2	2	2	0	0	0	0	2	2	2	2	0	0	0	2	2	0	2	0	2	0	2	2	2	0	0	2	2	0	0	0
360	0	0	0	2	0	2	2	0	0	2	0	0	0	0	0	2	2	2	2	2	2	0	2	0	2	2	2	2	2	0	0	0	2	2	0	2	0	2	0	2	2	2	0	0	2	2	0	0	0
363	2	0	0	0	0	0	0	2	0	2	2	0	0	2	0	2	0	0	0	2	0	2	0	0	2	0	0	0	2	2	0	2	2	0	2	2	2	2	2	0	0	0	2	2	0	0	2	2	0
364	2	0	0	0	2	0	0	2	2	0	0	0	2	2	2	2	0	2	0	2	2	2	0	0	2	0	0	0	2	0	2	0	0	2	0	0	0	2	0	0	2	0	2	0	2	2	0	0	0
365	2	0	0	0	0	0	0	2	2	2	2	0	0	2	0	2	0	0	0	2	2	2	0	0	2	0	0	0	2	2	0	2	0	0	2	2	2	2	2	0	0	0	2	2	0	0	2	2	2
366	2	0	0	0	0	0	0	2	0	2	0	0	0	0	0	2	0	0	0	2	0	2	0	0	2	0	0	0	2	2	0	2	2	0	2	2	2	2	2	0	0	0	2	2	0	0	2	2	0
367	2	0	0	0	2	0	0	2	0	0	0	0	0	2	2	0	0	2	2	0	2	0	0	0	2	2	2	2	0	0	2	0	0	2	0	0	0	2	0	0	2	0	2	0	0	0	0	2	0
368	2	0	0	0	0	0	0	2	0	2	2	0	0	0	0	2	0	0	0	2	2	2	0	0	2	0	0	0	2	2	0	2	2	0	2	2	2	2	2	0	2	0	2	2	0	0	2	0	0
369	0	0	0	2	2	2	0	0	2	2	0	0	0	2	0	2	2	2	2	2	2	0	0	0	2	2	2	2	2	0	0	0	2	2	0	2	0	2	0	2	2	2	0	0	2	2	0	2	0
371	0	0	0	2	0	2	2	0	0	2	0	0	0	0	0	2	2	2	2	2	2	0	1.96	0	2	2	2	2	2	0	0	0	2	2	0	2	0	2	0	2	2	2	0	0	2	2	0	2	0
372	0	0	0	2	0	2	2	0	0	2	0	0	0	0	0	2	2	2	2	2	2	0	0	0	2	2	2	2	2	0	0	0	2	2	0	2	0	2	0	2	2	2	0	0	2	2	0	2	0
373	0	0	0	2	0	2	0	0	2	2	0	0	0	2	0	2	2	0	0	2	2	2	0	0	2	0	0	0	2	1	0	0	0	2	0	2	2	2	2	0	2	0	2	0	2	2	1.6	0	0
375	2	2	2	2	2	1	2	2	2	2	2	2	0	2	2	0	2	2	0	2	2	0	0	2	2	0	2	2	0	0	2	2	2	2	0	2	2	2	2	0	2	0	2	0	0	0	0	0	2
376	2	0	0	0	0	0	0	2	2	2	2	0	0	2	0	2	0	0	0	2	0	2	0	0	2	0	0	0	2	2	0	2	0	0	2	2	2	2	2	0	0	0	2	0	0	0	0	0	0
377	2	2	2	2	2	0	2	2	2	2	2	2	0	2	2	0	2	2	0	2	2	0	0	2	2	0	2	2	0	0	2	2	2	2	0	2	2	2	2	0	2	0	2	0	0	0	0	0	2
378	0	2	0	2	2	2	2	2	2	2	0	0	0	0	0	2	2	2	2	2	2	0	0	0	2	2	2	2	2	0	0	0	0	2	0	2	0	2	0	2	2	2	0	0	2	2	0	2	0
379	2	2	2	2	2	0	2	2	2	2	2	2	0	2	2	0	2	2	0	2	2	0	0	2	2	0	0	0	0	0	2	2	2	2	0	2	2	0	2	0	2	0	2	0	0	0	0	0	2
380	2	0	2	2	2	0	2	2	2	0	2	2	2	2	0	2	0	0	0	2	0	2	0	0	2	0	0	0	2	2	0	2	0	0	2	2	2	2	2	0	0	0	0	2	0	0	0	2	2
381	2	2	2	2	2	2	0	2	0	0	0	0	2	2	2	0	0	2	0	2	2	0	0	0	2	0	0	0	2	2	0	0	2	2	0	0	2	0	2	0	2	0	2	0	0	0	0	0	0
384	2	2	2	2	2	2	0	2	2	2	2	2	0	2	2	0	2	2	0	0	2	0.86	0	0	2	0	0	0	0	2	0	2	2	2	0	0	2	0	2	0	2	0	2	2	0	2	0	0	0
385	0	2	0.96	2	2	0	2	2	2	0	2	2	2	2	2	0	0	2	2	2	2	0	0	0	2	2	2	0	2	2	0	0	2	2	0	0	0	2	0	2	2	0	2	0	2	2	0	0	0
386	2	2	2	2	2	0	2	2	2	2	2	2	0	2	2	0	2	2	0	2	2	0	0	2	2	0	0	0	0	0	2	2	2	2	0	2	2	2	2	0	2	0	2	0	0	0	0	0	0
387	2	0	0	0	0	0	0	2	2	2	2	0	0	2	0	2	0	2	0	2	0	0	0	2	2	0	2	2	0	0	2	2	0	0	2	2	2	2	2	0	0	0	2	2	0	0	2	2	2
388	2	0	0	0	0	0	0	2	0	2	2	2	0	2	2	2	0	2	2	2	0	2	0	0	2	0	0	2	0	0	2	2	2	2	0	0	2	0	2	0	2	0	2	0	0	0	2	2	0
390	0	2	0	2	0	0	2	2	2	0	2	0	2	2	2	0	0	2	2	0	0	0	0	0	2	2	0	2	2	0	0	0	2	2	0	2	0	2	0	0	2	2	0	0	2	2	0	0	0
391	2	2	2	2	2	0	0	2	0	2	2	2	0	2	2	2	0	2	2	2	0	2	0	0	2	0	0	0	0	2	0	2	2	2	0	0	2	0	2	0	2	0	2	0	0	0	0	0	2
392	2	2	2	2	2	0	2	2	2	2	2	2	0	2	2	0	2	2	0	2	2	0	0	2	2	0	2	2	0	0	2	2	2	2	0	2	2	2	2	0	2	0	2	0	0	0	0	0	2
393	0	2	2	2	2	0	2	2	2	0	0	0	2	2	2	0	0	2	2	2	2	0	2	0	2	2	2	0	2	0	0	0	2	2	0	2	0	2	0	2	2	2	0	0	2	2	0	0	0
394	2	0	0	0	0	0	0	2	2	2	2	0	0	2	0	2	0	0	0	2	0	2	0	0	2	0	0	0	2	2	0	2	0	0	2	2	2	2	2	0	2	0	2	0	0	0	0	0	2
395	2	2	2	2	2	0	2	2	2	2	2	2	0	2	2	0	2	2	0	2	2	0	0	2	2	0	0	0	0	2	0	2	2	2	0	2	2	2	2	0	2	0	2	0	0	0	0	2	2
396	2	2	2	2	2	0	0	0	2	2	0	0	0	2	1.64	2	0	2	2	2	2	2	0	0	2	0	0	0	0	2	0	2	0	0	2	2	2	2	2	0	2	0	2	0	0	0	0	2	0
397	2	0	0	0	2	0	0	0	2	2	0	0	0	2	2	2	0	2	2	2	2	2	0	0	2	0	0	0	0	2	0	2	0	0	2	2	2	2	2	0	2	0	2	0	0	0	0	2	0
398	0	0	0	0	0	2	2	2	2	0	2	2	2	2	2	2	0	2	2	0	2	0	2	0	2	2	2	0	2	2	0	2	2	2	0	0	0	2	0	2	2	2	2	0	2	0	0	0	0
399	2	2	2	2	2	0	2	2	2	0	2	2	0	2	2	2	0	2	2	2	2	2	0	0	2	0	0	2	0	0	2	2	2	0	2	2	2	0	2	0	2	0	2	2	0	0	0	2	0
400	0	0	0	0	0	2	2	2	2	0	2	2	2	2	2	2	0	2	2	0	2	0	2	0	2	2	2	0	2	2	0	2	2	2	0	0	0	2	0	2	2	2	2	0	2	0	0	0	0
616	0	0	0	0.02	0	2	2	2	2	0	0	2	0	2	2	0	0	2	2	0	0.7	0	2	0	2	2	0	0	2	2	0	2	2	2	0	2	0	2	0	2	2	0	2	0	2	2	0	0	0
617	2	0	0	0	0	0	2	2	2	2	2	2	0	2	2	0	0	2	2	2	0	2	2	0	2	2	0	0	2	2	0	2	2	2	0	2	0	2	0	2	2	0	2	0	0	0	0	2	0
618	2	0	0	0	0	0	0	2	2	2	2	0	0	2	0	2	0	0	0	2	0	2	0	0	2	0	0	0	2	2	0	2	0	0	2	2	2	2	2	0	0	0	0	2	0	0	2	2	0
619	2	2	2	2	2	0	2	2	2	0	0	0	2	2	2	2	0	2	2	0	0	2	0	0	2	0	0	0	0	2	0	2	2	2	0	0	2	0	2	0	2	0	2	2	0	0	0	2	0
620	2	0	0	2	2	2	2	2	2	0	0	0	2	2	2	0	0	2	2	2	0	0	2	0	2	2	2	0	2	2	2	2	2	2	0	2	0	2	0	2	2	2	0	0	2	0	0	0	0
621	2	2	2	2	2	0	2	2	2	0	2	2	0	2	2	2	0	2	2	2	2	2	0	0	2	0	0	0	0	2	0	2	0	0	2	2	2	0	2	0	2	0	2	0	0	0	0	2	0
622	2	2	2	2	2	0	2	2	2	2	2	2	0	2	2	2	0	2	2	2	2	0	0	2	2	0	0	0	0	0	2	2	2	2	0	2	2	2	2	0	2	0	2	0	0	0	0	0	0
623	0	2	0	2	2	0	2	0	2	2	2	0	0	2	2	2	2	2	2	0	2	0	0	0	2	2	2	0	2	2	0	0	2	2	0	0	0	2	0	2	2	2	0	0	2	2	0	0	0
624	2	0	0	0	2	0	0	0	2	2	0	0	0	2	2	2	0	2	2	2	2	2	0	0	2	0	0	2	0	0	2	2	0	0	2	2	2	2	2	0	2	0	2	0	0	0	0	2	0
625	2	0	0	0	0	0	0	2	0	2	2	2	0	2	2	2	0	2	2	2	2	2	0	0	2	0	0	2	0	0	2	2	2	0	2	2	2	0	2	0	2	0	2	0	0	0	0	2	2
626	0	0	0	0	0	2	2	2	2	0	2	2	2	2	2	2	0	2	2	0	2	0	2	0	2	2	0	0	2	2	0	2	2	2	0	2	0	2	0	2	2	0	2	0	2	2	0	0	0
627	2	0	0	0	2	0	0	0	2	2	2	0	0	2	0.54	2	0	0	0	2	0	2	0	0	2	0	0	0	2	2	0	2	2	0	2	2	2	2	2	0	2	0	2	2	0	0	2	2	0
628	2	2	2	2	2	0	2	2	2	0	0	0	2	2	2	2	0	2	2	0	0	2	0	0	2	0	0	0	0	2	0	2	2	2	0	0	2	0	2	0	2	0	2	0	0	0	0	2	0
629	2	0	0	0	0	0	0	2	2	2	2	0	0	2	0	2	0	0	0	2	2	2	0	0	2	0	0	0	0	0	2	2	2	2	0	2	2	2	2	0	2	0	2	0	0	0	0	2	0
630	2	2	2	2	2	0	2	2	2	0	0	0	2	2	2	2	0	2	2	0	0.18	2	0	0	2	0	0	0	0	2	0	2	2	2	0	0	2	0	2	0	2	0	2	2	0	0	0	2	0
631	2	0	2	2	2	0	0	2	0	2	0	0	0	0	0	2	0	0	0	2	0	0	0	0	2	0	0	0	2	2	0	2	0	0	2	2	2	2	2	0	0	0	2	0	0	0	0	2	0
632	2	0	0	0	0	0	0	2	2	2	2	0	0	2	0	2	0	2	2	2	2	2	0	0	2	2	0	0	0	2	0	2	2	2	0	0	2	2	2	0	2	0	2	0	0	0	0	2	0
633	0	2	0	2	2	2	2	0	2	2	0	0	0	0	2	2	0	2	2	2	2	0	2	0	2	2	2	0	2	2	0	0	0	2	0	2	0	2	0	2	2	2	0	0	2	2	0	0	0
634	0	0	0	0	0	2	2	2	2	0	0	2	0	2	2	0	0	2	2	0	2	0	2	0	2	2	0	0	2	2	0	2	2	2	0	2	0	2	0	2	2	0	2	0	2	2	0	2	0
635	2	0	0	0	0	0	0	2	0	2	2	2	0	2	0	2	0	2	2	2	2	2	0	0	2	0	0	0	0	2	0	2	2	0	2	0	2	0	2	0	2	0	2	2	0	0	0	2	0
636	0	2	2	2	2	0	2	2	2	0	0	0	2	2	2	2	0	2	2	0	2	0	0	0	2	2	1	0	2	2	0	0	0	2	2	0	0	2	2	0	2	0	2	0	2	0	0	0	0
637	0	0	0	2	0	2	2	0	0	2	0	0	0	0	0	2	2	0	2	2	2	0	0	0	2	2	2	2	2	0	0	0	2	2	0	2	0	2	0	2	2	2	0	0	2	2	0	0	0
638	2	2	2	2	2	0	2	2	2	0	0	0	2	2	2	0	2	2	0	2	2	0	0	2	2	0	0	0	0	0	2	0	2	2	0	0	2	0	2	0	2	0	2	0	0	0	0	0	0
639	2	0	2	2	2	0	0	2	0	2	0	0	0	0	0	2	0	0	0	2	0	0	0	0	2	0	0	0	2	2	0	2	0	0	2	2	2	2	2	0	0	0	0	2	0	0	0	2	2
640	0	0	0	2	0	2	0	0	2	2	0	0	0	2	0	2	0	0	0	2	2	2	0	0	2	0	0	0	2	1	0	0	0	2	0	2	2	2	2	0	2	0	2	0	2	2	0.86	0	0
641	2	0	2	2	2	0	1.84	2	2	0.08	2	1.68	2	2	0	2	0	1	1	2	0	2	0	0	2	0	0	0	2	2	0	2	0	0	2	2	2	2	2	0	0	0	0	2	0	0	2	2	2
642	0	2	2	2	2	0	2	2	2	0	0	0	2	2	2	2	2	2	2	0	2	0	2	0	2	0	0	2	0	0	2	0	2	2	0	0	0	2	0	2	2	2	0	0	2	2	0	0	0
643	2	0	0	0	0	2	2	2	2	0	2	2	2	2	2	2	0	2	2	0	0	0	2	0	2	2	2	0	2	2	2	2	2	2	0	0	0	2	0	2	2	0	2	0	2	2	0	0	0
644	0	2	0	2	2	0	2	0	2	0	0	0	2	2	2	0	0	2	2	0	0	0	0	0	2	2	0	2	2	0	0	0	2	2	0	2	0	2	0	2	2	2	0	0	2	0	0	0	0
645	2	0	0	0	0	0	0	2	2	2	2	0	0	2	0	2	0	2	0	2	0	0	0	2	2	0	2	2	0	0	2	2	0	0	2	2	2	2	2	0	0	0	2	2	0	0	2	2	2
646	2	0	0	0	0	2	2	2	2	0	2	2	2	2	2	2	0	2	2	0	0	0	2	0	2	2	0	0	2	2	0	2	2	2	0	2	0	2	0	2	2	2	0	0	2	0	0	0	0
647	2	0	0	0	0	0	2	2	2	2	2	2	0	2	2	0	2	2	2	2	2	2	0	0	2	0	0	0	0	2	0	2	0	0	2	2	2	2	2	0	2	0	2	0	0	0	0	2	0
649	0	2	0	2	2	2	0	0	2	2	0	0	0	2	0	2	2	0	2	2	0	0	2	0	2	2	2	2	2	0	0	0	2	2	0	2	0	2	0	2	2	2	0	0	2	2	0	0	0
650	0	2	0	2	2	0	2	2	2	2	0	0	0	2	2	0	0	2	2	0	0	0	2	0	2	2	2	0	2	2	2	0	2	2	0	2	0	2	0	0	2	0	0	0	2	2	0	0	0
651	0	0	0	2	0	2	2	0	2	2	0	0	0	0	0	2	2	2	2	2	2	0	2	0	2	2	2	2	2	0	0	0	2	2	0	2	0	2	0	2	2	2	0	0	2	2	0	0	0
652	0	0	0	0	0	0	0	2	0	2	0	0	0	0	2	2	0	0	2	2	2	2	0	0	2	0	0	0	2	2	0	2	2	2	2	2	2	2	1.98	2	2	0	0	0	2	2	0	0	0
654	2	0	0	2	0	2	2	2	2	0	2	2	2	2	2	0	0	2	2	0	2	0	2	0	2	2	2	2	2	0	0	0	2	2	0	2	0	2	0	0	2	2	0	0	2	2	0	2	0
41	0	2	2	2	2	0	0	0	2	2	0	0	0	2	0	2	0	2	2	2	0	2	0	0	2	0	0	0	2	2	0	2	2	0	2	2	2	2	2	0	0	0	2	0	0	0	0	2	2
[truncated: 1,262 more columns]
