# Supplementary material for: Genomic Prediction of Biological Shape: Elliptic Fourier Analysis and Kernel Partial Least Squares (PLS) Regression Applied to Grain Shape Prediction in Rice (Oryza sativa L.)
Source: PLoS One. 2015 Mar 31;10(3):e0120610. doi: 10.1371/journal.pone.0120610 (PMC4380318; doi:10.1371/journal.pone.0120610)
Supplement: S1 Dataset — The zip file includes two directories: Directory “GenotypeScore” contains SNP genotype scores after imputation of missing genotypes, and directory “FourierDescriptor” contains varietal averages of elliptic Fourier descriptors. (ZIP) [file pone.0120610.s001.zip › S1_Dataset/GenotypeScore/GenotypeScore_datasetC.csv]

	X	id1000001	id1000003	id1000005	id1000007	id1000008	id1000011	id1000013	id1000015	id1000016	id1000020	id1000024	id1000026	id1000027	id1000030	id1000043	id1000051	id1000057	id1000058	id1000062	id1000074	id1000075	id1000079	id1000080	id1000086	id1000087	id1000091	wd1000022	wd1000029	id1000093	id1000104	id1000109	id1000115	id1000122	id1000130	id1000131	id1000139	id1000159	id1000179	id1000180	id1000195	id1000196	id1000211	id1000215	id1000217	id1000220	id1000223	id1000232	id1000234
1	1	2	2	0	2	2	0	0	2	0	0	2	0	0	0	2	2	2	0	0	0	2	0	2	0	0	2	2	0	2	2	2	0	0	2	0	2	2	0	2	0	0	2	2	2	2	2	0	2
2	3	0	0	0	0	0	0	0	0	2	2	2	0	0	2	0	2	2	2	2	2	0	0	0	0	0	0	0	0	0	0	2	0	2	0	2	0	0	2	2	0	2	0	0	2	2	0	2	0
3	4	0	0	0	0	0	2	0	0	2	2	2	0	0	2	0	2	2	2	2	2	0	0	0	2	0	0	0	0	0	0	2	0	2	0	2	2	0	2	2	0	0	0	0	2	2	0	2	0
4	5	0	0	2	2	0	0	2	0	2	0	0	0	0	0	0	2	0	2	2	0	2	2	0	0	2	2	0	2	0	0	0	2	2	2	0	2	2	2	0	2	0	0	0	2	2	0	2	0
5	6	0	0	0	0	0	2	0	0	2	2	2	0	0	2	0	2	2	2	2	2	0	0	0	2	0	0	0	0	0	0	2	0	2	0	2	2	0	2	2	0	0	0	0	2	2	0	2	0
6	7	2	2	0	2	2	0	0	2	0	0	2	0	2	0	2	2	2	0	0	0	2	0	2	0	0	2	2	0	2	2	2	0	0	2	0	2	2	0	2	0	0	2	2	2	2	2	0	2
7	8	2	2	0	2	2	0	0	2	0	0	2	0	2	0	2	2	2	0	0	0	2	0	2	0	0	2	2	0	2	2	2	0	0	2	0	2	2	0	2	0	0	2	2	2	2	2	0	2
8	9	2	2	0	2	2	0	0	2	0	0	2	0	0	0	2	2	2	0	0	0	2	0	2	0	0	2	2	0	2	2	2	0	0	2	0	2	2	0	2	0	0	2	2	2	2	2	0	2
9	10	2	2	0	2	2	0	0	2	0	0	2	0	0	0	2	2	2	0	0	0	2	0	2	0	0	2	2	0	2	2	2	0	0	2	0	2	2	0	2	0	0	2	2	2	2	2	0	2
10	11	2	2	0	2	2	0	0	2	0	0	2	0	2	0	2	2	2	0	0	0	2	0	2	0	0	2	2	0	2	2	2	0	0	2	0	2	2	0	2	0	0	2	2	2	2	2	0	2
11	12	2	2	0	2	2	0	0	2	0	0	2	0	0	0	2	2	2	0	0	0	2	0	2	0	0	2	2	0	2	2	2	0	0	2	0	2	2	0	2	0	0	2	2	2	2	2	0	2
12	13	0	0	0	0	0	2	0	0	2	2	2	0	0	2	0	2	2	2	2	2	0	0	0	2	0	0	0	0	0	0	2	0	2	0	2	2	0	2	2	0	0	0	0	2	2	0	2	0
13	15	2	2	0	2	2	0	0	2	0	0	2	0	0	0	2	2	2	0	0	0	2	0	2	0	0	2	2	0	2	2	2	0	0	2	0	2	2	0	2	0	0	2	2	2	2	2	0	2
14	16	0	0	2	2	0	0	2	0	2	0	0	0	0	0	0	2	0	2	2	0	2	2	0	0	2	2	0	2	0	0	0	2	2	2	0	2	2	2	0	2	0	0	0	2	2	0	2	0
15	17	2	2	0	2	2	0	0	2	0	0	2	0	0	0	2	2	2	0	0	0	2	0	2	0	0	2	2	0	2	2	2	0	0	2	0	2	2	0	2	0	0	2	2	2	2	2	0	2
16	18	0	0	2	2	0	0	2	0	2	0	0	0	0	0	0	2	0	2	2	0	2	2	0	0	2	2	0	2	0	0	0	2	2	2	0	2	2	2	0	2	0	0	2	2	2	0	2	0
17	19	0	0	0	0	0	2	0	0	2	2	2	0	0	2	0	2	2	2	2	2	0	0	0	2	0	0	0	0	0	0	2	0	2	0	2	2	0	2	2	0	0	0	0	2	2	0	2	0
18	20	2	2	0	2	2	0	0	2	0	0	2	0	0	0	2	2	2	0	0	0	2	0	2	0	0	2	2	0	2	2	2	0	0	2	0	2	2	0	2	0	0	2	2	2	2	2	0	2
19	22	2	2	0	2	2	0	0	2	0	0	2	0	2	0	2	2	2	0	0	0	2	0	2	0	0	2	2	0	2	2	2	0	0	2	0	2	2	0	2	0	0	2	2	2	2	2	0	2
20	24	2	2	0	2	2	0	0	2	0	0	2	0	0	0	2	2	2	0	0	0	2	0	2	0	0	2	2	0	2	2	2	0	0	2	0	2	2	0	2	0	0	2	2	2	2	2	0	2
21	25	2	2	0	2	2	0	0	2	0	0	2	0	0	0	2	2	2	0	0	0	2	0	2	0	0	2	2	0	2	2	2	0	0	2	0	2	2	0	2	0	0	2	2	2	2	2	0	2
22	26	2	2	0	2	2	0	0	2	0	0	2	0	0	0	2	2	2	0	0	0	2	0	2	0	0	2	2	0	2	2	2	0	0	2	0	2	2	0	2	0	0	2	2	2	2	2	0	2
23	27	2	2	0	2	2	0	0	2	0	0	2	0	0	0	2	2	2	0	0	0	2	0	2	0	0	2	2	0	2	2	2	0	0	2	0	2	2	0	2	0	0	2	2	2	2	2	0	2
24	29	0	0	0	0	0	2	0	0	2	2	2	2	0	2	0	0	2	2	2	2	0	0	0	2	0	0	0	0	0	0	2	0	2	0	2	0	0	2	2	0	2	0	0	2	0	0	2	0
25	32	2	2	0	2	2	0	0	2	0	0	2	0	0	0	2	2	2	0	0	0	2	0	2	0	0	2	2	0	2	2	2	0	0	2	0	2	2	0	2	0	0	2	2	2	2	2	0	2
26	34	0	0	0	0	0	2	0	0	2	2	2	2	0	2	0	0	2	2	2	2	0	0	0	2	0	0	0	0	0	0	2	0	2	0	2	0	0	2	2	0	2	0	0	2	0	0	2	0
27	35	2	2	0	2	2	0	0	2	0	0	2	0	2	0	0	0	2	2	2	2	0	0	0	2	0	0	0	0	0	0	2	0	2	0	2	0	0	2	2	0	2	0	0	2	0	0	2	0
28	37	2	2	0	2	2	0	0	2	0	0	2	0	0	0	2	2	2	0	0	0	2	0	2	0	0	2	2	0	2	2	2	0	0	2	0	2	2	0	2	0	0	2	2	2	2	2	0	2
29	39	0	0	0	0	0	2	0	0	2	2	2	0	0	2	0	2	2	2	2	2	0	0	0	2	0	0	0	0	0	0	2	0	2	0	2	2	0	2	2	2	0	0	0	2	2	0	2	0
30	40	2	2	0	2	2	0	0	2	0	0	2	0	2	0	2	2	2	0	0	0	2	0	2	0	0	2	2	0	2	2	2	0	0	2	0	2	2	0	2	0	0	2	2	2	2	2	0	2
31	43	2	2	0	2	2	0	0	2	0	0	2	0	2	0	0	0	2	2	2	2	0	0	0	2	0	0	0	0	0	0	2	0	2	0	2	0	0	2	2	0	2	0	0	2	2	0	2	0
32	44	0	0	0	0	0	2	0	0	2	2	2	0	0	2	0	2	2	2	2	2	0	0	0	2	0	0	0	0	0	0	2	0	2	0	2	2	0	2	2	2	0	0	0	2	2	0	2	0
33	45	0	0	2	2	0	0	2	0	2	0	0	0	0	0	0	2	0	2	2	0	2	2	0	0	2	2	0	2	0	0	0	2	2	2	0	2	2	2	0	2	0	0	0	2	2	0	2	0
34	46	0	0	0	0	0	2	0	0	2	2	2	0	0	2	0	2	2	2	2	2	0	0	0	2	0	0	0	0	0	0	2	0	2	0	2	2	0	2	2	0	0	0	0	2	2	2	0	2
35	49	0	0	2	2	0	0	2	0	2	0	0	0	0	0	0	2	0	2	2	0	2	2	0	0	2	2	0	2	0	0	0	2	2	2	0	2	2	2	0	2	0	0	0	2	2	0	2	0
36	50	0	0	2	2	0	0	2	0	2	0	0	0	0	0	0	2	0	2	2	0	2	2	0	0	2	2	0	2	0	0	0	2	2	2	0	2	2	2	0	2	0	0	0	2	2	0	2	0
37	51	2	2	0	2	2	0	0	2	0	0	2	0	0	0	2	2	2	0	0	0	2	0	2	0	0	2	2	0	2	2	2	0	0	2	0	2	2	0	2	0	0	2	2	2	2	2	0	2
38	52	2	2	0	2	2	0	0	2	0	0	2	0	0	0	2	2	2	0	0	0	2	0	2	0	0	2	2	0	2	2	2	0	0	2	0	2	2	0	2	0	0	2	2	2	2	2	0	2
39	53	0	0	2	2	0	0	2	0	2	0	0	0	0	0	0	2	0	2	2	0	2	2	0	0	2	2	0	2	0	0	0	2	2	2	0	2	2	2	0	2	0	0	0	2	2	0	2	0
40	54	2	2	0	2	2	0	0	2	0	0	2	0	2	0	2	2	2	0	0	0	2	0	2	0	0	2	2	0	2	2	2	0	0	2	0	2	2	0	2	0	0	2	2	2	2	2	0	2
41	55	2	2	0	2	2	0	0	2	0	0	2	0	0	0	2	2	2	0	0	0	2	0	2	0	0	2	2	0	2	2	2	0	0	2	0	2	2	0	2	0	0	2	2	2	2	2	0	2
42	56	2	2	0	2	2	0	0	2	0	0	2	0	0	0	2	2	2	0	0	0	2	0	2	0	0	2	2	0	2	2	2	0	0	2	0	2	2	0	2	0	0	2	2	2	2	2	0	2
43	57	0	0	0	0	0	0	0	0	2	2	2	0	0	2	0	2	2	2	2	2	0	0	0	0	0	0	0	0	0	0	2	0	2	0	2	0	0	2	2	0	2	0	0	2	2	0	2	0
44	58	0	0	2	2	0	0	2	0	2	0	0	0	0	0	0	2	0	2	2	0	2	2	0	0	2	2	0	2	0	0	0	2	2	2	0	2	2	2	0	2	0	0	0	2	2	0	2	0
45	59	2	2	0	2	2	0	0	2	0	0	2	0	2	0	2	2	2	0	0	0	2	0	2	0	0	2	2	0	2	2	2	0	0	2	0	2	2	0	2	0	0	2	2	2	2	2	0	2
46	60	2	2	0	2	2	0	0	2	0	0	2	0	0	0	2	2	2	0	0	0	2	0	2	0	0	2	2	0	2	2	2	0	0	2	0	2	2	0	2	0	0	2	2	2	2	2	0	2
47	61	0	0	0	0	0	0	0	0	2	2	2	0	0	2	0	2	2	2	2	2	0	0	0	0	0	0	0	0	0	0	2	0	2	0	2	0	0	2	2	0	2	0	0	2	2	0	2	0
48	62	2	2	0	2	2	0	0	2	0	0	2	0	0	0	2	2	2	0	0	0	2	0	2	0	0	2	2	0	2	2	2	0	0	2	0	2	2	0	2	0	0	2	2	2	2	2	0	2
49	63	2	2	0	2	2	0	0	2	0	0	2	0	0	0	2	2	2	0	0	0	2	0	2	0	0	2	2	0	2	2	2	0	0	2	0	2	2	0	2	0	0	2	2	2	2	2	0	2
50	64	2	2	0	2	2	0	0	2	0	0	2	0	0	0	2	2	2	0	0	0	2	0	2	0	0	2	2	0	2	2	2	0	0	2	0	2	2	0	2	0	0	2	2	2	2	2	0	2
51	65	2	2	0	2	2	0	0	2	0	0	2	0	0	0	2	2	2	0	0	0	2	0	2	0	0	2	2	0	2	2	2	0	0	2	0	2	2	0	2	0	0	2	2	2	2	2	0	2
52	66	2	2	0	2	2	0	0	2	0	0	2	0	2	0	0	0	2	2	2	2	0	0	0	2	0	0	0	0	0	0	2	0	2	0	2	0	0	2	2	0	2	0	0	2	2	0	2	0
53	67	2	2	0	2	2	0	0	2	0	0	2	0	0	0	2	2	2	0	0	0	2	0	2	0	0	2	2	0	2	2	2	0	0	2	0	2	2	0	2	0	0	2	2	2	2	2	0	2
54	69	0	0	0	0	0	2	0	0	2	2	2	0	0	2	0	2	2	2	2	2	0	0	0	2	0	0	0	0	0	0	2	0	2	0	2	2	0	2	2	0	0	0	0	2	2	2	0	2
55	70	0	0	0	0	0	2	0	0	2	2	2	0	0	2	0	2	2	2	2	2	0	0	0	2	0	0	0	0	0	0	2	0	2	0	2	2	0	2	2	0	0	0	0	2	2	2	0	2
56	71	2	2	0	2	2	0	0	2	0	0	2	0	2	0	0	0	2	2	2	2	0	0	0	2	0	0	0	0	0	0	2	0	2	0	2	0	0	2	2	0	2	0	0	2	2	0	2	0
57	72	2	2	0	2	2	0	0	2	0	0	2	0	2	0	0	0	2	2	2	2	0	0	0	2	0	0	0	0	0	0	2	0	2	0	2	0	0	2	2	0	2	0	0	2	2	0	2	0
58	73	2	2	0	2	2	0	0	2	0	0	2	0	0	0	2	2	2	0	0	0	2	0	2	0	0	2	2	0	2	2	2	0	0	2	0	2	2	0	2	0	0	2	2	2	2	2	0	2
59	74	2	2	0	2	2	0	0	2	0	0	2	0	2	0	0	0	2	2	2	2	0	0	0	2	0	0	0	0	0	0	2	0	2	0	2	0	0	2	2	0	2	0	0	2	2	0	2	0
60	75	2	2	0	2	2	0	0	2	0	0	2	0	0	0	2	2	2	0	0	0	2	0	2	0	0	2	2	0	2	2	2	0	0	2	0	2	2	0	2	0	0	2	2	2	2	2	0	2
61	76	2	2	0	2	2	0	0	2	0	0	2	0	2	0	0	0	2	2	2	2	0	0	0	2	0	0	0	0	0	0	2	0	2	0	2	0	0	2	2	0	2	0	0	2	2	0	2	0
62	77	0	0	0	0	0	2	0	0	2	2	2	2	0	2	0	0	2	2	2	2	0	0	0	2	0	0	0	0	0	0	2	0	2	0	2	0	0	2	2	0	2	0	0	2	0	0	2	0
63	78	0	0	2	2	0	0	2	0	2	0	0	0	0	0	0	2	0	2	2	0	2	2	0	0	2	2	0	2	0	0	0	2	2	2	0	2	2	2	0	2	0	0	0	2	2	0	2	0
64	79	2	2	0	2	2	0	0	2	0	0	2	0	0	0	2	2	2	0	0	0	2	0	2	0	0	2	2	0	2	2	2	0	0	2	0	2	2	0	2	0	0	2	2	2	2	2	0	2
65	80	2	2	0	2	2	0	0	2	0	0	2	0	0	0	2	2	2	0	0	0	2	0	2	0	0	2	2	0	2	2	2	0	0	2	0	2	2	0	2	0	0	2	2	2	2	2	0	2
66	81	0	0	2	2	0	0	2	0	2	0	0	0	0	0	0	2	0	2	2	0	2	2	0	0	2	2	0	2	0	0	0	2	2	2	0	2	2	2	0	2	0	0	0	2	2	0	2	0
67	83	2	2	0	2	2	0	0	2	0	0	2	0	0	0	2	2	2	0	0	0	2	0	2	0	0	2	2	0	2	2	2	0	0	2	0	2	2	0	2	0	0	2	2	2	2	2	0	2
68	84	2	2	0	2	2	0	0	2	0	0	2	0	0	0	2	2	2	0	0	0	2	0	2	0	0	2	2	0	2	2	2	0	0	2	0	2	2	0	2	0	0	2	2	2	2	2	0	2
69	85	0	0	2	2	0	0	2	0	2	0	0	0	0	0	0	2	0	2	2	0	2	0	2	0	0	2	2	0	2	2	2	0	0	2	0	2	2	0	2	0	0	1.98	2	2	2	0	2	0
70	87	2	2	0	2	2	0	0	2	0	0	2	0	2	0	2	2	2	0	0	0	2	0	0	2	0	0	0	0	0	0	2	0	2	0	2	2	0	2	2	0	0	0	0	2	2	0	2	0
71	88	0	0	0	0	0	2	0	0	2	2	2	0	0	2	0	2	2	2	2	2	0	0	0	2	0	0	0	0	0	0	2	0	2	0	2	2	0	2	2	0	0	0	0	2	2	0	2	0
72	89	2	2	0	2	2	0	0	2	0	0	2	0	2	0	2	2	2	0	0	0	2	0	2	0	0	2	2	0	2	2	2	0	0	2	0	2	2	0	2	0	0	2	2	2	2	2	0	2
73	91	2	2	0	2	2	0	0	2	0	0	2	0	0	0	2	2	2	0	0	0	2	0	2	0	0	2	2	0	2	2	2	0	0	2	0	2	2	0	2	0	0	2	2	2	2	2	0	2
74	92	2	2	0	2	2	0	0	2	0	0	2	0	0	0	2	2	2	0	0	0	2	0	2	0	0	2	2	0	2	2	2	0	0	2	0	2	2	0	2	0	0	2	2	2	2	2	0	2
75	93	0	0	2	2	0	0	2	0	2	0	0	0	0	0	0	2	0	2	2	0	2	2	0	0	2	2	0	2	0	0	0	2	2	2	0	2	2	2	0	2	0	0	0	2	2	0	2	0
76	94	2	2	0	2	2	0	0	2	0	0	2	0	0	0	2	2	2	0	0	0	2	0	2	0	0	2	2	0	2	2	2	0	0	2	0	2	2	0	2	0	0	2	2	2	2	2	0	2
77	96	2	2	0	2	2	0	0	2	0	0	2	0	0	0	2	2	2	0	0	0	2	0	2	0	0	2	2	0	2	2	2	0	0	2	0	2	2	0	2	0	0	2	2	2	2	2	0	2
78	99	2	2	0	2	2	0	0	2	0	0	2	0	0	0	2	2	2	0	0	0	2	0	2	0	0	2	2	0	2	2	2	0	0	2	0	2	2	0	2	0	0	2	2	2	2	2	0	2
79	100	2	2	0	2	2	0	0	2	0	0	2	0	0	0	2	2	2	0	0	0	2	0	2	0	0	2	2	0	2	2	2	0	0	2	0	2	2	0	2	0	0	2	2	2	2	2	0	2
80	101	2	2	0	2	2	0	0	2	0	0	2	0	0	0	2	2	2	0	0	0	2	0	2	0	0	2	2	0	2	2	2	0	0	2	0	2	2	0	2	0	0	2	2	2	2	2	0	2
81	103	2	2	0	2	2	0	0	2	0	0	2	0	0	0	2	2	2	0	0	0	2	0	2	0	0	2	2	0	2	2	2	0	0	2	0	2	2	0	2	0	0	2	2	2	2	2	0	2
82	105	0	0	0	0	0	2	0	0	2	2	2	0	0	2	0	2	2	2	2	2	0	0	0	2	0	0	0	0	0	0	2	0	2	0	2	2	0	2	2	0	0	0	0	2	2	0	2	0
83	106	2	2	0	2	2	0	0	2	0	0	2	0	2	0	2	2	2	0	0	0	2	0	2	0	0	2	2	0	2	2	2	0	0	2	0	2	2	0	2	0	0	2	2	0	2	2	0	2
84	107	0	0	0	0	0	2	0	0	2	2	2	0	0	2	0	2	2	2	2	2	0	0	0	2	0	0	0	0	0	0	2	0	2	0	2	2	0	2	2	0	0	0	0	2	2	2	0	2
85	108	2	2	0	2	2	0	0	2	0	0	2	0	0	0	2	2	2	0	0	0	2	0	2	0	0	2	2	0	2	2	2	0	0	2	0	2	2	0	2	0	0	2	2	2	2	2	0	2
86	109	0	0	0	0	0	2	0	0	2	2	2	2	0	2	0	0	2	2	2	2	0	0	0	2	0	0	0	0	0	0	2	0	2	0	2	0	0	2	2	0	2	0	0	2	0	0	2	0
87	110	2	2	0	2	2	0	0	2	0	0	2	0	2	0	2	2	2	0	0	2	0	0	0	2	0	0	0	0	0	0	2	0	2	0	2	0	0	2	2	0	2	0	0	2	0	0	2	0
88	112	2	2	0	2	2	0	0	2	0	0	2	0	0	0	2	2	2	0	0	0	2	0	2	0	0	2	2	0	2	2	2	0	0	2	0	2	2	0	2	0	0	2	2	2	2	2	0	2
89	113	2	2	0	2	2	0	0	2	0	0	2	0	0	0	2	2	2	0	0	0	2	0	2	0	0	2	2	0	2	2	2	0	0	2	0	2	2	0	2	0	0	2	2	2	2	2	0	2
90	114	2	2	0	2	2	0	0	2	0	0	2	0	0	0	2	2	2	0	0	0	2	0	2	0	0	2	2	0	2	2	2	0	0	2	0	2	2	0	2	0	0	2	2	2	2	2	0	2
91	115	2	2	0	2	2	0	0	2	0	0	2	0	2	0	2	2	2	0	0	0	2	0	0	2	0	0	0	0	0	0	2	0	2	0	2	2	0	2	2	0	0	0	0	2	2	0	2	0
92	116	0	0	0	0	0	2	0	0	2	2	2	0	0	2	0	2	2	2	2	2	0	0	0	2	0	0	0	0	0	0	2	0	2	0	2	2	0	2	2	0	0	0	0	2	2	2	0	2
93	117	0	0	0	0	0	0	0	0	2	2	2	0	0	2	0	2	2	2	2	2	0	0	0	0	0	0	0	0	0	0	2	0	2	0	2	0	0	2	2	0	2	0	0	2	2	0	2	0
94	118	2	2	0	2	2	0	0	2	0	0	2	0	0	0	2	2	2	0	0	0	2	0	2	0	0	2	2	0	2	2	2	0	0	2	0	2	2	0	2	0	0	2	2	2	2	2	0	2
95	119	2	2	0	2	2	0	0	2	0	0	2	0	2	0	0	0	2	2	2	2	0	0	0	2	0	0	0	0	2	2	2	0	0	2	0	2	2	0	2	0	0	2	2	2	2	2	0	2
96	120	2	2	0	2	2	0	0	2	0	0	2	0	2	0	2	2	2	0	0	0	2	0	2	0	0	2	2	0	2	2	2	0	0	2	0	2	2	0	2	0	0	2	2	2	2	2	0	2
97	121	2	2	0	2	2	0	0	2	0	0	2	0	0	0	2	2	2	0	0	0	2	0	2	0	0	2	2	0	2	2	2	0	0	2	0	2	2	0	2	0	0	2	2	2	2	2	0	2
98	122	2	2	0	2	2	0	0	2	0	0	2	0	2	0	2	2	2	0	0	0	2	0	2	0	0	2	2	0	2	2	2	0	0	2	0	2	2	0	2	0	0	2	2	2	2	2	0	2
99	123	0	0	0	0	0	0	0	0	2	2	2	0	0	2	0	2	2	2	2	2	0	0	0	0	0	0	0	0	0	0	2	0	2	0	2	0	0	2	2	0	2	0	0	2	2	0	2	0
100	124	2	2	0	2	2	0	0	2	0	0	2	0	0	0	2	2	2	0	0	0	2	0	2	0	0	2	2	0	2	2	2	0	0	2	0	2	2	0	2	0	0	2	2	2	2	2	0	2
101	125	0	0	0	0	0	0	0	0	2	2	2	0	0	2	0	2	2	2	2	2	0	0	0	0	0	0	0	0	0	0	2	0	2	0	2	0	0	2	2	0	2	0	0	2	0	0	2	0
102	126	2	2	0	2	2	0	0	2	0	0	2	0	2	0	0	0	2	2	2	2	0	0	0	2	0	0	0	0	0	0	2	0	2	0	2	2	0	2	2	0	0	2	2	2	2	2	0	2
103	128	2	2	0	2	2	0	0	2	0	0	2	0	0	0	2	2	2	0	0	0	2	0	2	0	0	2	2	0	2	2	2	0	0	2	0	2	2	0	2	0	0	2	2	2	2	2	0	2
104	129	0	0	0	0	0	0	0	0	2	2	2	0	0	2	0	2	2	2	2	2	0	0	0	0	0	0	0	0	0	0	2	0	2	0	2	0	0	2	2	0	2	0	0	2	2	0	2	0
105	130	0	0	0	0	0	0	0	0	2	2	2	0	0	2	0	2	2	2	2	2	0	0	0	0	0	0	0	0	0	0	2	0	2	0	2	0	0	2	2	0	2	0	0	2	2	0	2	0
106	131	0	0	2	2	0	0	2	0	2	0	0	0	0	0	0	2	0	2	2	0	2	2	0	0	2	2	0	2	0	0	0	2	2	2	0	2	2	2	0	2	0	0	0	2	2	0	2	0
107	132	2	2	0	2	2	0	0	2	0	0	2	0	2	0	2	2	2	0	0	0	2	0	2	0	0	2	2	0	2	2	2	0	0	2	0	2	2	0	2	0	0	2	2	2	2	2	0	2
108	133	2	2	0	2	2	0	0	2	0	0	2	0	2	0	2	2	2	0	0	0	2	0	2	0	0	2	2	0	2	2	2	0	0	2	0	2	2	0	2	0	0	2	2	2	2	2	0	2
109	134	2	2	0	2	2	0	0	2	0	0	2	0	0	0	2	2	2	0	0	0	2	0	2	0	0	2	2	0	2	2	2	0	0	2	0	2	2	0	2	0	0	2	2	2	2	2	0	2
110	135	2	2	0	2	2	0	0	2	0	0	2	0	0	0	2	2	2	0	0	0	2	0	2	0	0	2	2	0	2	2	2	0	0	2	0	2	2	0	2	0	0	2	2	2	2	2	0	2
111	137	0	0	0	0	0	0	0	0	2	2	2	0	0	2	0	2	2	2	2	2	0	0	0	0	0	0	0	0	0	0	2	0	2	0	2	0	0	2	2	0	2	0	0	2	0	0	2	0
112	138	0	0	0	0	0	2	0	0	2	2	2	2	0	2	0	0	2	2	2	2	0	0	0	2	0	0	0	0	0	0	2	0	2	0	2	0	0	2	2	0	2	0	0	2	0	0	2	0
113	139	2	2	0	2	2	0	0	2	0	0	2	0	2	0	2	2	2	0	0	0	2	0	2	0	0	2	2	0	2	2	2	0	0	2	0	2	2	0	2	0	0	2	2	2	2	2	0	2
114	140	2	2	0	2	2	0	0	2	0	0	2	0	2	0	2	2	2	0	0	0	2	0	2	0	0	2	2	0	2	2	2	0	0	2	0	2	2	0	2	0	0	2	2	2	2	2	0	2
115	141	2	2	0	2	2	0	0	2	0	0	2	0	2	0	0	0	2	2	2	2	0	0	0	2	0	0	0	0	0	0	2	0	2	0	2	0	0	2	2	0	2	0	0	2	0	0	2	0
116	142	2	2	0	2	2	0	0	2	0	0	2	0	2	0	2	2	2	0	0	0	2	0	0	0	0	2	2	0	2	0	2	0	2	2	0	2	2	2	2	0	0	2	2	2	2	2	0	2
117	143	2	2	0	2	2	0	0	2	0	0	2	0	0	0	2	2	2	0	0	0	2	0	2	0	0	2	2	0	2	2	2	0	0	2	0	2	2	0	2	0	0	2	2	2	2	2	0	2
118	144	2	2	0	2	2	0	0	2	0	0	2	0	0	0	2	2	2	0	0	0	2	0	2	0	0	2	2	0	2	2	2	0	0	2	0	2	2	0	2	0	0	2	2	2	2	2	0	2
119	145	2	2	0	2	2	0	0	2	0	0	2	0	2	0	2	2	2	0	0	0	2	0	2	0	0	2	2	0	2	2	2	0	0	2	0	2	2	0	2	0	0	2	2	2	2	2	0	2
120	146	0	0	0	0	0	0	0	0	2	2	2	0	0	2	0	2	2	2	2	2	0	0	0	0	0	0	0	0	0	0	2	0	2	0	2	0	0	2	2	0	2	0	0	2	2	0	2	0
121	147	2	2	0	2	2	0	0	2	0	0	2	0	2	0	2	2	2	0	0	0	2	0	2	0	0	2	2	0	2	2	2	0	0	2	0	2	2	0	2	0	0	2	2	2	2	2	0	2
122	148	0	0	0	0	0	2	0	0	2	2	2	2	0	2	0	0	2	2	2	2	0	0	0	2	0	0	0	0	0	0	2	0	2	0	2	0	0	2	2	0	2	0	0	2	0	0	2	0
123	149	2	2	0	2	2	0	0	2	0	0	2	0	2	0	2	2	2	0	0	0	2	0	2	0	0	2	2	0	2	2	2	0	0	2	0	2	2	0	2	0	0	2	2	2	2	2	0	2
124	150	2	2	0	2	2	0	0	2	0	0	2	0	0	0	2	2	2	0	0	0	2	0	2	0	0	2	2	0	2	2	2	0	0	2	0	2	2	0	2	0	0	2	2	2	2	2	0	2
125	151	2	2	0	2	2	0	0	2	0	0	2	0	0	0	2	2	2	0	0	0	2	0	2	0	0	2	2	0	2	2	2	0	0	2	0	2	2	0	2	0	0	2	2	2	2	2	0	2
126	152	0	0	2	2	0	0	2	0	2	0	0	0	0	0	0	2	0	2	2	0	2	2	0	0	2	2	0	2	0	0	0	2	2	2	0	2	2	2	0	2	0	0	0	2	2	0	2	0
127	153	0	0	2	2	0	0	2	0	2	0	0	0	0	0	0	2	0	2	2	0	2	2	0	0	2	2	0	2	0	0	0	2	2	2	0	2	2	2	0	2	0	0	0	2	2	0	2	0
128	154	2	2	0	2	2	0	0	2	0	0	2	0	0	0	2	2	2	0	0	0	2	0	2	0	0	2	2	0	2	2	2	0	0	2	0	2	2	0	2	0	0	2	2	2	2	2	0	2
129	155	2	2	0	2	2	0	0	2	0	0	2	0	0	0	2	2	2	0	0	0	2	0	2	0	0	2	2	0	2	2	2	0	0	2	0	2	2	0	2	0	0	2	2	2	2	2	0	2
130	156	2	2	0	2	2	0	0	2	0	0	2	0	2	0	0	0	2	2	2	2	0	0	0	2	0	0	0	0	0	0	2	0	2	0	2	0	0	2	2	0	2	0	0	2	2	0	2	0
131	157	2	2	0	2	2	0	0	2	0	0	2	0	0	0	2	2	2	0	0	0	2	0	2	0	0	2	2	0	2	2	2	0	0	2	0	2	2	0	2	0	0	2	2	2	2	2	0	2
132	158	2	2	0	2	2	0	0	2	0	0	2	0	0	0	2	2	2	0	0	0	2	0	2	0	0	2	2	0	2	2	2	0	0	2	0	2	2	0	2	0	0	2	2	2	2	2	0	2
133	159	0	0	0	0	0	0.78	0	0	2	2	2	0	0	2	0	2	2	2	2	2	0	0	0	0	0	0	0	0	0	0	2	0	2	0	2	2	0	2	2	0	0	2	2	2	2	2	0	2
134	160	0	0	2	2	0	0	2	0	2	0	0	0	0	0	0	2	0	2	2	0	2	2	0	0	2	2	0	2	0	0	0	2	2	2	0	2	2	2	0	2	0	0	0	2	2	0	2	0
135	161	2	2	0	2	2	0	0	2	0	0	2	0	2	0	0	0	2	2	2	2	0	0	0	2	0	0	0	0	0	0	2	0	2	0	2	0	0	2	2	0	2	0	0	2	2	0	2	0
136	162	2	2	0	2	2	0	0	2	0	0	2	0	2	0	2	2	2	0	0	0	2	0	2	0	0	2	2	0	2	2	2	0	0	2	0	2	2	0	2	0	0	2	2	2	2	2	0	2
137	163	2	2	0	2	2	0	0	2	0	0	2	0	2	0	2	2	2	0	0	0	2	0	2	0	0	2	2	0	0	0	2	0	2	0	2	0	0	2	2	0	2	0	0	2	0	0	2	0
138	164	2	2	0	2	2	0	0	2	0	0	2	0	0	0	2	2	2	0	0	0	2	0	2	0	0	2	2	0	2	2	2	0	0	2	0	2	2	0	2	0	0	2	2	2	2	2	0	2
139	165	2	2	0	2	2	0	0	2	0	0	2	0	2	0	2	2	2	0	0	0	2	0	2	0	0	2	2	0	2	2	2	0	0	2	0	2	2	0	2	0	0	2	2	2	2	2	0	2
140	166	0	0	2	2	0	0	2	0	2	0	0	0	0	0	0	2	0	2	2	0	2	2	0	0	2	2	0	2	0	0	0	2	2	2	0	2	2	2	0	2	0	0	0	2	2	0	2	0
141	167	2	2	0	2	2	0	0	2	0	0	2	0	0	0	2	2	2	0	0	0	2	0	2	0	0	2	2	0	2	2	2	0	0	2	0	2	2	0	2	0	0	2	2	2	2	2	0	2
142	168	0	0	2	2	0	0	2	0	2	0	0	0	0	0	0	2	0	2	2	0	2	2	0	0	2	2	0	2	0	0	0	2	2	2	0	2	2	2	0	2	0	0	0	2	2	0	2	0
143	169	2	2	0	2	2	0	0	2	0	0	2	0	0	0	2	2	2	0	0	0	2	0	2	0	0	2	2	0	2	2	2	0	0	2	0	2	2	0	2	0	0	2	2	2	2	2	0	2
144	170	2	2	0	2	2	0	0	2	0	0	2	0	0	0	2	2	2	0	0	0	2	0	2	0	0	2	2	0	2	2	2	0	0	2	0	2	2	0	2	0	0	2	2	2	2	2	0	2
145	171	0	0	0	0	0	2	0	0	2	2	2	2	0	2	0	0	2	2	2	2	0	0	0	2	0	0	0	0	0	0	2	0	2	0	2	0	0	2	2	0	2	0	0	2	2	0	2	0
146	172	0	0	0	0	0	2	0	0	2	2	2	2	0	2	0	0	2	2	2	2	0	0	0	2	0	0	0	0	0	0	2	0	2	0	2	0	0	2	2	0	2	0	0	2	2	0	2	0
147	174	2	2	0	2	2	0	0	2	0	0	2	0	2	0	2	2	2	0	0	0	2	0	2	0	0	2	2	0	2	2	2	0	0	2	0	2	2	0	2	0	0	2	2	2	2	2	0	2
148	176	2	2	0	2	2	0	0	2	0	0	2	0	2	0	2	2	2	0	0	0	2	0	2	0	0	2	2	0	2	2	2	0	0	2	0	2	2	0	2	0	0	2	2	2	2	2	0	2
149	177	2	2	0	2	2	0	0	2	0	0	2	0	0	0	2	2	2	0	0	0	2	0	2	0	0	2	2	0	2	2	2	0	0	2	0	2	2	0	2	0	0	2	2	2	2	2	0	2
150	178	0	0	2	2	0	0	2	0	2	0	0	0	0	0	0	2	0	2	2	0	2	2	0	0	2	2	0	2	0	0	0	2	2	2	0	2	2	2	0	2	0	0	0	2	2	0	2	0
151	179	2	2	0	2	2	0	0	2	0	0	2	0	0	0	2	2	2	0	0	0	2	0	2	0	0	2	2	0	2	2	2	0	0	2	0	2	2	0	2	0	0	2	2	2	2	2	0	2
152	180	2	2	0	2	2	0	0	2	0	0	2	0	0	0	2	2	2	0	0	0	2	0	2	0	0	2	2	0	2	2	2	0	0	2	0	2	2	0	2	0	0	2	2	2	2	2	0	2
153	181	2	2	0	2	2	0	0	2	0	0	2	0	0	0	2	2	2	0	0	0	2	0	2	0	0	2	2	0	2	2	2	0	0	2	0	2	2	0	2	0	0	2	2	2	2	2	0	2
154	182	2	2	0	2	2	0	0	2	0	0	2	0	0	0	2	2	2	0	0	0	2	0	2	0	0	2	2	0	2	2	2	0	0	2	0	2	2	0	2	0	0	2	2	2	2	2	0	2
155	183	2	2	0	2	2	0	0	2	0	0	2	0	0	0	2	2	2	0	0	0	2	0	2	0	0	2	2	0	2	2	2	0	0	2	0	2	2	0	2	0	0	2	2	2	2	2	0	2
156	184	2	2	0	2	2	0	0	2	0	0	2	0	0	0	2	2	2	0	0	0	2	0	2	0	0	2	2	0	2	2	2	0	0	2	0	2	2	0	2	0	0	2	2	2	2	2	0	2
157	186	2	2	0	2	2	0	0	2	0	0	2	0	2	0	2	2	2	0	0	0	2	0	2	0	0	2	2	0	2	2	2	0	0	2	0	2	2	0	2	0	0	2	2	2	2	2	0	2
158	187	2	2	0	2	2	0	0	2	0	0	2	0	2	0	2	2	2	0	0	0	2	0	2	0	0	2	2	0	2	2	2	0	0	2	0	2	2	0	2	0	0	2	2	2	2	2	0	2
159	188	2	2	0	2	2	0	0	2	0	0	2	0	0	0	2	2	2	0	0	0	2	0	2	0	0	2	2	0	2	2	2	0	0	2	0	2	2	0	2	0	0	2	2	2	2	2	0	2
160	189	2	2	0	2	2	0	0	2	0	0	2	0	2	0	0	0	2	2	2	2	0	0	0	2	0	0	0	0	0	0	2	0	2	0	2	0	0	2	2	0	2	0	0	2	0	0	2	0
161	190	2	2	0	2	2	0	0	2	0	0	2	0	2	0	2	2	2	0	0	0	2	0	2	0	0	2	2	0	2	2	2	0	0	2	0	2	2	0	2	0	0	2	2	2	2	2	0	2
162	191	0	0	2	2	0	0	2	0	2	0	0	0	0	0	0	2	0	2	2	0	2	2	0	0	2	2	0	2	0	0	0	2	2	2	0	2	2	2	0	2	0	0	0	2	2	0	2	0
163	192	2	2	0	2	2	0	0	2	0	0	2	0	0	0	2	2	2	0	0	0	2	0	2	0	0	2	2	0	2	2	2	0	0	2	0	2	2	0	2	0	0	2	2	2	2	2	0	2
164	194	0	0	0	2	0	0	0	0	2	2	2	0	0	0	0	2	2	2	2	0	2	1.64	0	0	0	2	0	0	0	0	2	0	2	2	0	2	2	2	2	0	0	0	0	2	2	0	2	0
165	195	2	2	0	2	2	0	0	2	0	0	2	0	0	0	2	2	2	0	0	0	2	0	2	0	0	2	2	0	2	2	2	0	0	2	0	2	2	0	2	0	0	2	2	2	2	2	0	2
166	196	2	2	0	2	2	0	0	2	0	0	2	0	2	0	2	2	2	0	0	0	2	0	2	0	0	2	2	0	2	2	2	0	0	2	0	2	2	0	2	0	0	2	2	2	2	2	0	2
167	198	2	2	0	2	2	0	0	2	0	0	2	0	0	0	2	2	2	0	0	0	2	0	2	0	0	2	2	0	2	2	2	0	0	2	0	2	2	0	2	0	0	2	2	2	2	2	0	2
168	200	0	0	2	2	0	0	2	0	2	0	0	0	0	0	0	2	0	2	2	0	2	2	0	0	2	2	0	2	0	0	0	2	2	2	0	2	2	2	0	2	0	0	0	2	2	0	2	0
169	201	2	2	0	2	2	0	0	2	0	0	2	0	0	0	2	2	2	0	0	0	2	0	2	0	0	2	2	0	2	2	2	0	0	2	0	2	2	0	2	0	0	2	2	2	2	2	0	2
170	202	0	0	0	0	0	2	0	0	2	2	2	0	0	2	0	2	2	2	2	2	0	0	0	2	0	0	0	0	0	0	2	0	2	0	2	2	0	2	2	0	0	0	0	2	2	2	0	2
171	203	0	0	0	0	0	0	0	0	2	2	2	0	0	2	0	2	2	2	2	2	0	0	0	0	0	0	0	0	0	0	2	0	2	0	2	0	0	2	2	0	2	0	0	2	2	0	2	0
172	205	2	2	0	2	2	0	0	2	0	0	2	0	0	0	2	2	2	0	0	0	2	0	2	0	0	2	2	0	2	2	2	0	0	2	0	2	2	0	2	0	0	2	2	2	2	2	0	2
173	206	0	0	2	2	0	0	2	0	2	0	0	0	0	0	0	2	0	2	2	0	2	2	0	0	2	2	0	2	0	0	0	2	2	2	0	2	2	2	0	2	0	0	0	2	2	0	2	0
174	207	2	2	0	2	2	0	0	2	0	0	2	0	2	0	2	2	2	0	0	0	2	0	2	0	0	2	2	0	2	2	2	0	0	2	0	2	2	0	2	0	0	2	2	0	2	2	0	2
175	208	2	2	0	2	2	0	0	2	0	0	2	0	2	0	2	2	2	0	0	0	2	0	2	0	0	2	2	0	2	2	2	0	0	2	0	2	2	0	2	0	0	0	0	2	0	0	2	0
176	209	0	0	0	0	0	2	0	0	2	2	2	2	0	2	0	0	2	2	2	2	0	0	0	2	0	0	0	0	0	0	2	0	2	0	2	0	0	2	2	0	2	0	0	2	2	0	2	0
177	211	2	2	0	2	2	0	0	2	0	0	2	0	2	0	2	2	2	0	0	0	2	0	2	0	0	2	2	0	2	2	2	0	0	2	0	2	2	0	2	0	0	2	2	2	2	2	0	2
178	213	2	2	0	2	2	0	0	2	0	0	2	0	2	0	2	2	2	0	0	0	2	0	2	0	0	2	2	0	2	2	2	0	0	2	0	2	2	0	2	0	0	2	2	2	2	2	0	2
179	214	2	2	0	2	2	0	0	2	0	0	2	0	0	0	2	2	2	0	0	0	2	0	2	0	0	2	2	0	2	2	2	0	0	2	0	2	2	0	2	0	0	2	2	2	2	2	0	2
180	215	2	2	0	2	2	0	0	2	0	0	2	0	0	0	2	2	2	0	0	0	2	0	2	0	0	2	2	0	2	2	2	0	0	2	0	2	2	0	2	0	0	2	2	2	2	2	0	2
181	216	2	2	0	2	2	0	0	2	0	0	2	0	0	0	2	2	2	0	0	0	2	0	2	0	0	2	2	0	2	2	2	0	0	2	0	2	2	0	2	0	0	2	2	2	2	2	0	2
182	217	2	2	0	2	2	0	0	2	0	0	2	0	0	0	2	2	2	0	0	0	2	0	2	0	0	2	2	0	2	2	2	0	0	2	0	2	2	0	2	0	0	2	2	2	2	2	0	2
183	218	2	2	0	2	2	0	0	2	0	0	2	0	0	0	2	2	2	0	0	0	2	0	2	0	0	2	2	0	2	2	2	0	0	2	0	2	2	0	2	0	0	2	2	2	2	2	0	2
184	219	2	2	0	2	2	0	0	2	0	0	2	0	0	0	2	2	2	0	0	0	2	0	2	0	0	2	2	0	2	2	2	0	0	2	0	2	2	0	2	0	0	2	2	2	2	2	0	2
185	220	2	2	0	2	2	0	0	2	0	0	2	0	0	0	2	2	2	0	0	0	2	0	2	0	0	2	2	0	2	2	2	0	0	2	0	2	2	0	2	0	0	2	2	2	2	2	0	2
186	221	0	0	2	2	0	0	2	0	2	0	0	0	0	0	0	2	0	2	2	0	2	2	0	0	2	2	0	2	0	0	0	2	2	2	0	2	2	2	0	2	0	0	0	2	2	0	2	0
187	222	0	0	0	0	0	0	0	0	2	2	2	0	0	2	0	2	2	2	2	2	0	0	0	0	0	0	0	0	0	0	2	0	2	0	2	0	0	2	2	0	2	0	0	2	2	0	2	0
188	224	2	2	0	2	2	0	0	2	0	0	2	0	0	0	2	2	2	0	0	0	2	0	2	0	0	2	2	0	2	2	2	0	0	2	0	2	2	0	2	0	0	2	2	2	2	2	0	2
189	225	2	2	0	2	2	0	0	2	0	0	2	0	0	0	2	2	2	0	0	0	2	0	2	0	0	2	2	0	2	2	2	0	0	2	0	2	2	0	2	0	0	2	2	2	2	2	0	2
190	227	0	0	2	2	0	0	2	0	2	0	0	0	0	0	0	2	0	2	2	0	2	2	0	0	2	2	0	2	0	0	0	2	2	2	0	2	2	2	0	2	0	0	0	2	2	0	2	0
191	228	0	0	2	2	0	0	2	0	2	0	0	0	0	0	0	2	0	2	2	0	2	2	0	0	2	2	0	2	0	0	2	0	2	2	0	2	2	2	2	0	0	2	2	2	2	2	0	2
192	231	2	2	0	2	2	0	0	2	0	0	2	0	2	0	0	0	2	2	2	2	0	0	0	2	0	0	0	0	0	0	2	0	2	0	2	0	0	2	2	0	2	0	0	2	2	0	2	0
193	232	2	2	0	2	2	0	0	2	0	0	2	0	0	0	2	2	2	0	0	0	2	0	2	0	0	2	2	0	2	2	2	0	0	2	0	2	2	0	2	0	0	2	2	2	2	2	0	2
194	233	2	2	0	2	2	0	0	2	0	0	2	0	0	0	2	2	2	0	0	0	2	0	2	0	0	2	2	0	2	2	2	0	0	2	0	2	2	0	2	0	0	2	2	2	2	2	0	2
195	234	0	0	0	0	0	2	0	0	2	2	2	2	0	2	0	0	2	2	2	2	0	0	0	2	0	0	0	0	0	0	2	0	2	0	2	0	0	2	2	0	2	0	0	2	2	0	2	0
196	235	0	0	0	0	0	0	0	0	2	2	2	0	0	2	0	2	2	2	2	2	0	0	0	0	0	0	0	0	0	0	2	0	2	0	2	0	0	2	2	0	2	0	0	2	0	0	2	0
197	236	2	2	0	2	2	0	0	2	0	0	2	0	2	0	0	0	2	2	2	2	0	0	0	2	0	0	0	0	0	0	2	0	2	0	2	0	0	2	2	0	2	0	0	2	0	0	2	0
198	237	2	2	0	2	2	0	0	2	0	0	2	0	0	0	2	2	2	0	0	0	2	0	2	0	0	2	2	0	2	2	2	0	0	2	0	2	2	0	2	0	0	2	2	2	2	2	0	2
199	239	2	2	0	2	2	0	0	2	0	0	2	0	2	0	2	2	2	0	0	0	2	0	2	0	0	2	2	0	2	2	2	0	0	2	0	2	2	0	2	0	0	2	2	2	2	2	0	2
200	240	2	2	0	2	2	0	0	2	0	0	2	0	2	0	2	2	2	0	0	0	2	0	2	0	0	2	2	0	2	2	2	0	0	2	0	2	2	0	2	0	0	2	2	2	2	2	0	2
201	241	2	2	0	2	2	0	0	2	0	0	2	0	2	0	0	0	2	2	2	2	0	0	0	2	0	0	0	0	0	0	2	0	2	0	2	0	0	2	2	0	2	0	0	2	0	0	2	0
202	242	2	2	0	2	2	0	0	2	0	0	2	0	0	0	2	2	2	0	0	0	2	0	2	0	0	2	2	0	2	2	2	0	0	2	0	2	2	0	2	0	0	2	2	2	2	2	0	2
203	243	2	2	0	2	2	0	0	2	0	0	2	0	0	0	2	2	2	0	0	0	2	0	2	0	0	2	2	0	2	2	2	0	0	2	0	2	2	0	2	0	0	2	2	2	2	2	0	2
204	244	2	2	0	2	2	0	0	2	0	0	2	0	2	0	2	2	2	0	0	0	2	0	2	0	0	2	2	0	2	2	2	0	0	2	0	2	2	0	2	0	0	2	2	2	2	2	0	2
205	245	2	2	0	2	2	0	0	2	0	0	2	0	0	0	2	2	2	0	0	0	2	0	2	0	0	2	2	0	2	2	2	0	0	2	0	2	2	0	2	0	0	2	2	2	2	2	0	2
206	247	2	2	0	2	2	0	0	2	0	0	2	0	0	0	2	2	2	0	0	0	2	0	2	0	0	2	2	0	2	2	2	0	0	2	0	2	2	0	2	0	0	2	2	2	2	2	0	2
207	248	2	2	0	2	2	0	0	2	0	0	2	0	0	0	2	2	2	0	0	0	2	0	2	0	0	2	2	0	2	2	2	0	0	2	0	2	2	0	2	0	0	2	2	2	2	2	0	2
208	249	2	2	0	2	2	0	0	2	0	0	2	0	0	0	2	2	2	0	0	0	2	0	2	0	0	2	2	0	2	2	2	0	0	2	0	2	2	0	2	0	0	2	2	2	2	2	0	2
209	250	2	2	0	2	2	0	0	2	0	0	2	0	2	0	2	2	2	0	0	0	2	0	2	0	0	2	2	0	2	2	2	0	0	2	0	2	2	0	2	0	0	2	2	2	2	2	0	2
210	251	2	2	0	2	2	0	0	2	0	0	2	0	2	0	2	2	2	0	0	0	2	0	2	0	0	2	2	0	2	2	2	0	0	2	0	2	2	0	2	0	0	2	2	2	2	2	0	2
211	252	0	0	0	0	0	0	0	0	2	2	2	0	0	2	0	2	2	2	2	2	0	0	0	0	0	0	0	0	0	0	2	0	2	0	2	2	0	2	2	0	2	0	0	2	2	0	2	0
212	254	2	2	0	2	2	0	0	2	0	0	2	0	2	0	2	2	2	0	0	0	2	0	2	0	0	2	2	0	2	2	2	0	0	2	0	2	2	0	2	0	0	2	2	2	2	2	0	2
213	255	0	0	0	0	0	0	0	0	2	2	2	0	0	2	0	2	2	2	2	2	0	0	0	0	0	0	0	0	0	0	2	0	2	0	2	0	0	2	2	0	2	0	0	2	0	0	2	0
214	256	2	2	0	2	2	0	0	2	0	0	2	0	0	0	2	2	2	0	0	0	2	0	2	0	0	2	2	0	2	2	2	0	0	2	0	2	2	0	2	0	0	2	2	2	2	2	0	2
215	257	2	2	0	2	2	0	0	2	0	0	2	0	0	0	2	2	2	0	0	0	2	0	2	0	0	2	2	0	2	2	2	0	0	2	0	2	2	0	2	0	0	2	2	2	2	2	0	2
216	258	2	2	0	2	2	0	0	2	0	0	2	0	0	0	2	2	2	0	0	0	2	0	2	0	0	2	2	0	2	2	2	0	0	2	0	2	2	0	2	0	0	2	2	2	2	2	0	2
217	259	0	0	2	2	0	0	2	0	2	0	0	0	0	0	0	2	0	2	2	0	2	2	0	0	2	2	0	2	0	0	0	2	2	2	0	2	2	2	0	2	0	0	0	2	2	0	2	0
218	260	0	0	2	2	0	0	2	0	2	0	0	0	0	0	0	2	0	2	2	0	2	2	0	0	2	2	0	2	0	0	0	2	2	2	0	2	2	2	0	2	0	0	0	2	2	0	2	0
219	262	0	0	2	2	0	0	2	0	2	0	0	0	0	0	0	2	0	2	2	0	2	2	0	0	2	2	0	2	0	0	0	2	2	2	0	2	2	2	0	2	0	0	0	2	2	0	2	0
220	263	2	2	0	2	2	0	0	2	0	0	2	0	0	0	2	2	2	0	0	0	2	0	2	0	0	2	2	0	2	2	2	0	0	2	0	2	2	0	2	0	0	2	2	2	2	2	0	2
221	264	2	2	0	2	2	0	0	2	0	0	2	0	0	0	2	2	2	0	0	0	2	0	2	0	0	2	2	0	2	2	2	0	0	2	0	2	2	0	2	0	0	2	2	2	2	2	0	2
222	265	2	2	0	2	2	0	0	2	0	0	2	0	0	0	2	2	2	0	0	0	2	0	2	0	0	2	2	0	2	2	2	0	0	2	0	2	2	0	2	0	0	2	2	2	2	2	0	2
223	266	2	2	0	2	2	0	0	2	0	0	2	0	2	0	2	2	2	0	0	0	2	0	2	0	0	2	2	0	2	2	2	0	0	2	0	2	2	0	2	0	0	2	2	2	2	2	0	2
224	267	2	2	0	2	2	0	0	2	0	0	2	0	0	0	2	2	2	0	0	0	2	0	2	0	0	2	2	0	2	2	2	0	0	2	0	2	2	0	2	0	0	2	2	2	2	2	0	2
225	268	2	2	0	2	2	0	0	2	0	0	2	0	0	0	2	2	2	0	0	0	2	0	2	0	0	2	2	0	2	2	2	0	0	2	0	2	2	0	2	0	0	2	2	2	2	2	0	2
226	269	2	2	0	2	2	0	0	2	0	0	2	0	0	0	2	2	2	0	0	0	2	0	2	0	0	2	2	0	2	2	2	0	0	2	0	2	2	0	2	0	0	2	2	2	2	2	0	2
227	270	2	2	0	2	2	0	0	2	0	0	2	0	0	0	2	2	2	0	0	0	2	0	2	0	0	2	2	0	2	2	2	0	0	2	0	2	2	0	2	0	0	2	2	2	2	2	0	2
228	271	2	2	0	2	2	0	0	2	0	0	2	0	0	0	2	2	2	0	0	0	2	0	2	0	0	2	2	0	2	2	2	0	0	2	0	2	2	0	2	0	0	2	2	2	2	2	0	2
229	272	2	2	0	2	2	0	0	2	0	0	2	0	2	0	2	2	2	0	0	0	2	0	2	0	0	2	2	0	2	2	2	0	0	2	0	2	2	0	2	0	0	2	2	2	2	2	0	2
230	273	2	2	0	2	2	0	0	2	0	0	2	0	0	0	2	2	2	0	0	0	2	0	2	0	0	2	2	0	2	2	2	0	0	2	0	2	2	0	2	0	0	2	2	2	2	2	0	2
231	274	2	2	0	2	2	0	0	2	0	0	2	0	0	0	2	2	2	0	0	0	2	0	2	0	0	2	2	0	2	2	2	0	0	2	0	2	2	0	2	0	0	2	2	2	2	2	0	2
232	275	2	2	0	2	2	0	0	2	0	0	2	0	0	0	2	2	2	0	0	0	2	0	2	0	0	2	2	0	2	2	2	0	0	2	0	2	2	0	2	0	0	2	2	2	2	2	0	2
233	276	0	0	0	2	0	0.46	0	0	2	2	2	0	0	2	0	2	0	2	2	0	2	2	0	0	0	2	0	2	0	0	0	2	2	2	0	2	2	2	0	2	0	0	0	2	2	0	2	0
234	277	2	2	0	2	2	0	0	2	0	0	2	0	0	0	2	2	2	0	0	0	2	0	2	0	0	2	2	0	2	2	2	0	0	2	0	2	2	0	2	0	0	2	2	2	2	2	0	2
235	278	2	2	0	2	2	0	0	2	0	0	2	0	2	0	0	0	2	2	2	2	0	0	0	2	0	0	0	0	0	0	2	0	2	0	2	0	0	2	2	0	2	0	0	2	2	0	2	0
236	279	2	2	0	2	2	0	0	2	0	0	2	0	0	0	2	2	2	0	0	0	2	0	2	0	0	2	2	0	2	2	2	0	0	2	0	2	2	0	2	0	0	2	2	2	2	2	0	2
237	280	2	2	0	2	2	0	0	2	0	0	2	0	0	0	2	2	2	0	0	0	2	0	2	0	0	2	2	0	2	2	2	0	0	2	0	2	2	0	2	0	0	2	2	2	2	2	0	2
238	281	2	2	0	2	2	0	0	2	0	0	2	0	0	0	2	2	2	0	0	0	2	0	2	0	0	2	2	0	2	2	2	0	0	2	0	2	2	0	2	0	0	2	2	2	2	2	0	2
239	282	2	2	0	2	2	0	0	2	0	0	2	0	0	0	2	2	2	0	0	0	2	0	2	0	0	2	2	0	2	2	2	0	0	2	0	2	2	0	2	0	0	2	2	2	2	2	0	2
240	283	2	2	0	2	2	0	0	2	0	0	2	0	0	0	2	2	2	0	0	0	2	0	2	0	0	2	2	0	2	2	2	0	0	2	0	2	2	0	2	0	0	2	2	2	2	2	0	2
241	284	2	2	0	2	2	0	0	2	0	0	2	0	2	0	0	0	2	2	2	2	0	0	0	2	0	0	0	0	0	0	2	0	2	0	2	0	0	2	2	0	2	0	0	2	2	0	2	0
242	285	0	0	0	0	0	2	0	0	2	2	2	0	0	2	0	2	2	2	2	2	0	0	0	2	0	0	0	0	0	0	2	0	2	0	2	2	0	2	2	0	0	0	0	2	2	2	0	2
243	286	2	2	0	2	2	0	0	2	0	0	2	0	0	0	2	2	2	0	0	0	2	0	2	0	0	2	2	0	2	2	2	0	0	2	0	2	2	0	2	0	0	2	2	2	2	2	0	2
244	287	2	2	0	2	2	0	0	2	0	0	2	0	0	0	2	2	2	0	0	0	2	0	2	0	0	2	2	0	2	2	2	0	0	2	0	2	2	0	2	0	0	2	2	2	2	2	0	2
245	289	2	2	0	2	2	0	0	2	0	0	2	0	0	0	2	2	2	0	0	0	2	0	2	0	0	2	2	0	2	2	2	0	0	2	0	2	2	0	2	0	0	2	2	2	2	2	0	2
246	290	2	2	0	2	2	0	0	2	0	0	2	0	0	0	2	2	2	0	0	0	2	0	2	0	0	2	2	0	2	2	2	0	0	2	0	2	2	0	2	0	0	2	2	2	2	2	0	2
247	291	2	2	0	2	2	0	0	2	0	0	2	0	0	0	2	2	2	0	0	0	2	0	2	0	0	2	2	0	2	2	2	0	0	2	0	2	2	0	2	0	0	2	2	2	2	2	0	2
248	292	2	2	0	2	2	0	0	2	0	0	2	0	0	0	2	2	2	0	0	0	2	0	2	0	0	2	2	0	2	2	2	0	0	2	0	2	2	0	2	0	0	2	2	2	2	2	0	2
249	293	0	0	2	2	0	0	2	0	2	0	0	0	0	0	0	2	0	2	2	0	2	2	0	0	2	2	0	2	0	0	0	2	2	2	0	2	2	2	0	2	0	0	0	2	2	0	2	0
250	294	2	2	0	2	2	0	0	2	0	0	2	0	2	0	2	2	2	0	0	2	0	0	0	2	0	0	0	0	0	0	2	0	2	0	2	0	0	2	2	0	2	0	0	2	0	0	2	0
251	296	2	2	0	2	2	0	0	2	0	0	2	0	0	0	2	2	2	0	0	0	2	0	2	0	0	2	2	0	2	2	2	0	0	2	0	2	2	0	2	0	0	2	2	2	2	2	0	2
252	297	2	2	0	2	2	0	0	2	0	0	2	0	0	0	2	2	2	0	0	0	2	0	2	0	0	2	2	0	2	2	2	0	0	2	0	2	2	0	2	0	0	2	2	2	2	2	0	2
253	298	2	2	0	2	2	0	0	2	0	0	2	0	2	0	0	0	2	2	2	2	0	0	0	2	0	0	0	0	0	0	2	0	2	0	2	0	0	2	2	0	2	0	0	2	0	0	2	0
254	299	0	0	0	0	0	2	0	0	2	2	2	2	0	2	0	0	2	2	2	2	0	0	0	2	0	0	0	0	0	0	2	0	2	0	2	0	0	2	2	0	2	0	0	2	2	0	2	0
255	300	2	2	0	2	2	0	0	2	0	0	2	0	0	0	2	2	2	0	0	0	2	0	2	0	0	2	2	0	2	2	2	0	0	2	0	2	2	0	2	0	0	2	2	2	2	2	0	2
256	301	2	2	0	2	2	0	0	2	0	0	2	0	2	0	2	2	2	0	0	0	2	0	2	0	0	2	2	0	2	2	2	0	0	2	0	2	2	0	2	0	0	2	2	2	2	2	0	2
257	302	2	2	0	2	2	0	0	2	0	0	2	0	2	0	2	2	2	0	0	0	2	0	2	0	0	2	2	0	2	2	2	0	0	2	0	2	2	0	2	0	0	2	2	2	2	2	0	2
258	303	2	2	0	2	2	0	0	2	0	0	2	0	0	0	2	2	2	0	0	0	2	0	2	0	0	2	2	0	2	2	2	0	0	2	0	2	2	0	2	0	0	2	2	2	2	2	0	2
259	304	2	2	0	2	2	0	0	2	0	0	2	0	2	0	2	2	2	0	0	0	2	0	2	0	0	2	2	0	2	2	2	0	0	2	0	2	2	0	2	0	0	2	2	2	2	2	0	2
260	306	2	2	0	2	2	0	0	2	0	0	2	0	0	0	2	2	2	0	0	0	2	0	2	0	0	2	2	0	2	2	2	0	0	2	0	2	2	0	2	0	0	2	2	2	2	2	0	2
261	307	2	2	0	2	2	0	0	2	0	0	2	0	0	0	2	2	2	0	0	0	2	0	2	0	0	2	2	0	2	2	2	0	0	2	0	2	2	0	2	0	0	2	2	2	2	2	0	2
262	308	2	2	0	2	2	0	0	2	0	0	2	0	0	0	2	2	2	0	0	0	2	0	2	0	0	2	2	0	2	2	2	0	0	2	0	2	2	0	2	0	0	2	2	2	2	2	0	2
263	309	2	2	0	2	2	0	0	2	0	0	2	0	0	0	2	2	2	0	0	0	2	0	2	0	0	2	2	0	2	2	2	0	0	2	0	2	2	0	2	0	0	2	2	2	2	2	0	2
264	310	2	2	0	2	2	0	0	2	0	0	2	0	0	0	2	2	2	0	0	0	2	0	2	0	0	2	2	0	2	2	2	0	0	2	0	2	2	0	2	0	0	2	2	2	2	2	0	2
265	311	2	2	0	2	2	0	0	2	0	0	2	0	0	0	2	2	2	0	0	0	2	0	2	0	0	2	2	0	2	2	2	0	0	2	0	2	2	0	2	0	0	2	2	2	2	2	0	2
266	312	0	0	2	2	0	0	2	0	2	0	0	0	0	0	0	2	0	2	2	0	2	2	0	0	2	2	0	2	0	0	0	2	2	2	0	2	2	2	0	2	0	0	0	2	2	0	2	0
267	313	2	2	0	2	2	0	0	2	0	0	2	0	2	0	2	2	2	0	0	0	2	0	2	0	0	2	2	0	2	2	2	0	0	2	0	2	2	0	2	0	0	2	2	0	2	2	0	2
268	314	0	0	2	2	0	0	2	0	2	0	0	0	0	0	0	2	0	2	2	0	2	2	0	0	2	2	0	2	0	0	0	2	2	2	0	2	2	2	0	2	0	0	0	2	2	0	2	0
269	315	2	2	0	2	2	0	0	2	0	0	2	0	2	0	2	2	2	0	0	0	2	0	2	0	0	2	2	0	2	2	2	0	0	2	0	2	2	0	2	0	0	0	0	2	0	0	2	0
270	316	0	0	2	2	0	0	2	0	2	0	0	0	0	0	0	2	0	2	2	0	2	2	0	0	2	2	0	2	0	0	0	2	2	2	0	2	2	2	0	2	0	0	0	2	2	0	2	0
271	317	0	0	2	2	0	0	2	0	2	0	0	0	0	0	0	2	0	2	2	0	2	2	0	0	2	2	0	2	0	0	0	2	2	2	0	2	2	2	0	2	0	0	0	2	2	0	2	0
272	318	0	0	2	2	0	0	2	0	2	0	0	0	0	0	0	2	0	2	2	0	2	2	0	0	2	2	0	2	0	0	0	2	2	2	0	2	2	2	0	2	0	0	0	2	2	0	2	0
273	320	0	0	2	2	0	0	2	0	2	0	0	0	0	0	0	2	0	2	2	0	2	2	0	0	2	2	0	2	0	0	0	2	2	2	0	2	2	2	0	2	0	0	0	2	2	0	2	0
274	321	0	0	2	2	0	0	2	0	2	0	0	0	0	0	0	2	0	2	2	0	2	2	0	0	2	2	0	2	0	0	0	2	2	2	0	2	2	2	0	2	0	0	0	2	2	0	2	0
275	322	0	0	2	2	0	0	2	0	2	0	0	0	0	0	0	2	0	2	2	0	2	2	0	0	2	2	0	2	0	0	0	2	2	2	0	2	2	2	0	2	0	0	0	2	2	0	2	0
276	323	0	0	2	2	0	0	2	0	2	0	0	0	0	0	0	2	0	2	2	0	2	2	0	0	2	2	0	2	0	0	0	2	2	2	0	2	2	2	0	2	0	0	0	2	2	0	2	0
277	324	0	0	2	2	0	0	2	0	2	0	0	0	0	0	0	2	0	2	2	0	2	2	0	0	2	2	0	2	0	0	0	2	2	2	0	2	2	2	0	2	0	0	0	2	2	0	2	0
278	325	2	2	0	2	2	0	0	2	0	0	2	0	2	0	0	0	2	2	2	2	0	0	0	2	0	0	0	0	0	0	2	0	2	0	2	0	0	2	2	0	2	0	0	2	2	0	2	0
279	326	0	0	2	2	0	0	2	0	2	0	0	0	0	0	0	2	0	2	2	0	2	2	0	0	2	2	0	2	0	0	0	2	2	2	0	2	2	2	0	2	0	0	0	2	2	0	2	0
280	327	0	0	2	2	0	0	2	0	2	0	0	0	0	0	0	2	0	2	2	0	2	2	0	0	2	2	0	2	0	0	2	0	2	2	0	2	2	2	2	0	0	2	2	2	2	2	0	2
281	328	0	0	2	2	0	0	2	0	2	0	0	0	0	0	0	2	0	2	2	0	2	2	0	0	2	2	0	2	0	0	2	0	2	2	0	2	2	2	2	0	0	2	2	2	2	2	0	2
282	329	0	0	2	2	0	0	2	0	2	0	0	0	0	0	0	2	0	2	2	0	2	2	0	0	2	2	0	2	0	0	2	0	2	2	0	2	2	2	2	0	0	2	2	2	2	2	0	2
283	330	0	0	0	2	0	0.46	0	0	2	2	2	0	0	2	0	2	0	2	2	0	2	2	0	0	0	2	0	2	0	0	0	2	2	2	0	2	2	2	0	2	0	0	0	2	2	0	2	0
284	331	0	0	2	2	0	0	2	0	2	0	0	0	0	0	0	2	0	2	2	0	2	2	0	0	2	2	0	2	0	0	0	2	2	2	0	2	2	2	0	2	0	0	0	2	2	0	2	0
285	332	2	2	0	2	2	0	0	2	0	0	2	0	2	0	0	0	2	2	2	2	0	0	0	2	0	0	0	0	0	0	2	0	2	0	2	0	0	2	2	0	2	0	0	2	2	0	2	0
286	333	2	2	0	2	2	0	0	2	0	0	2	0	2	0	2	2	2	0	0	0	2	0	2	0	0	2	2	0	2	2	2	0	0	2	0	2	2	0	2	0	0	2	2	2	2	2	0	2
287	334	2	2	0	2	2	0	0	2	0	0	2	0	0	0	2	2	2	0	0	0	2	0	2	0	0	2	2	0	2	2	2	0	0	2	0	2	2	0	2	0	0	2	2	2	2	2	0	2
288	335	0	0	0	0	0	0	0	0	2	2	2	0	0	2	0	2	2	2	2	2	0	0	0	0	0	0	0	0	0	0	2	0	2	0	2	2	0	2	2	0	2	0	0	2	2	0	2	0
289	336	0	0	2	2	0	0	2	0	2	0	0	0	0	0	0	2	0	2	2	0	2	2	0	0	2	2	0	2	0	0	0	2	2	2	0	2	2	2	0	2	0	0	0	2	2	0	2	0
290	337	0	0	0	0	0	0	0	0	2	2	2	0	0	2	0	2	2	2	2	2	0	0	0	0	0	0	0	0	0	0	2	0	2	0	2	0	0	2	2	0	2	0	0	2	2	0	2	0
291	338	2	2	0	2	2	0	0	2	0	0	2	0	0	0	2	2	2	0	0	0	2	0	2	0	0	2	2	0	2	2	2	0	0	2	0	2	2	0	2	0	0	2	2	2	2	2	0	2
292	339	0	0	0	0	0	0	0	0	2	2	2	0	0	2	0	2	2	2	2	2	0	0	0	0	0	0	0	0	0	0	2	0	2	0	2	0	0	2	2	0	2	0	0	2	2	0	2	0
293	340	2	2	0	2	2	0	0	2	0	0	2	0	2	0	2	2	2	0	0	0	2	0	2	0	0	2	2	0	2	2	2	0	0	2	0	2	2	0	2	0	0	2	2	2	2	2	0	2
294	341	0	0	2	2	0	0	2	0	2	0	0	0	0	0	0	2	0	2	2	0	2	2	0	0	2	2	0	2	0	0	0	2	2	2	0	2	2	2	0	2	0	0	0	2	2	0	2	0
295	342	2	2	0	2	2	0	0	2	0	0	2	0	0	0	2	2	2	0	0	0	2	0	2	0	0	2	2	0	2	2	2	0	0	2	0	2	2	0	2	0	0	2	2	2	2	2	0	2
296	343	2	2	0	2	2	0	0	2	0	0	2	0	0	0	2	2	2	0	0	0	2	0	2	0	0	2	2	0	2	2	2	0	0	2	0	2	2	0	2	0	0	2	2	2	2	2	0	2
297	344	2	2	0	2	2	0	0	2	0	0	2	0	2	0	2	2	2	0	0	0	2	0	2	0	0	2	2	0	2	2	2	0	2	0	2	2	0	2	2	0	0	0	0	2	2	0	2	0
298	345	0	0	2	2	0	0	2	0	2	0	0	0	0	0	0	2	0	2	2	0	2	2	0	0	2	2	0	2	0	0	0	2	2	2	0	2	2	2	0	2	0	0	0	2	2	0	2	0
299	346	0	0	2	2	0	0	2	0	2	0	0	0	0	0	0	2	0	2	2	0	2	2	0	0	2	2	0	2	0	0	0	2	2	2	0	2	2	2	0	2	0	0	0	2	2	0	2	0
300	347	2	2	0	2	2	0	0	2	0	0	2	0	0	0	2	2	2	0	0	0	2	0	2	0	0	2	2	0	2	2	2	0	0	2	0	2	2	0	2	0	0	2	2	2	2	2	0	2
301	348	0	0	0	0	0	2	0	0	2	2	2	2	0	2	0	0	2	2	2	2	0	0	0	2	0	0	0	0	0	0	2	0	2	0	2	0	0	2	2	0	2	0	0	2	2	0	2	0
302	349	0	0	0	0	0	0	0	0	2	2	2	0	0	2	0	2	2	2	2	2	0	0	0	0	0	0	0	0	0	0	2	0	2	0	2	0	0	2	2	0	2	0	0	2	2	0	2	0
303	350	2	2	0	2	2	0	0	2	0	0	2	0	0	0	2	2	2	0	0	0	2	0	2	0	0	2	2	0	2	2	2	0	0	2	0	2	2	0	2	0	0	2	2	2	2	2	0	2
304	352	2	2	0	2	2	0	0	2	0	0	2	0	0	0	2	2	2	0	0	0	2	0	2	0	0	2	2	0	2	2	2	0	0	2	0	2	2	0	2	0	0	2	2	2	2	2	0	2
305	353	0	0	2	2	0	0	2	0	2	0	0	0	0	0	0	2	0	2	2	0	2	2	0	0	2	2	0	2	0	0	0	2	2	2	0	2	2	2	0	2	0	0	0	2	2	0	2	0
306	355	2	2	0	2	2	0	0	2	0	0	2	0	0	0	2	2	2	0	0	0	2	0	2	0	0	2	2	0	2	2	2	0	0	2	0	2	2	0	2	0	0	2	2	2	2	2	0	2
307	356	0	0	0	0	0	2	0	0	2	2	2	2	0	2	0	0	2	2	2	2	0	0	0	2	0	0	0	0	0	0	2	0	2	0	2	0	0	2	2	0	2	0	0	2	2	0	2	0
308	357	0	0	0	0	0	2	0	0	2	2	2	0	0	2	0	2	2	2	2	2	0	0	0	2	0	0	0	0	0	0	2	0	2	0	2	2	0	2	2	0	0	0	0	2	2	0	2	0
309	359	0	0	2	2	0	0	2	0	2	0	0	0	0	0	0	2	0	2	2	0	2	2	0	0	2	2	0	2	0	2	0	2	2	2	0	2	2	2	0	2	0	0	0	2	2	0	2	0
310	360	0	0	2	2	0	0	2	0	2	0	0	0	0	0	0	2	0	2	2	0	2	2	0	0	2	2	0	2	0	0	0	2	2	2	0	2	2	2	0	2	0	0	0	2	2	0	2	0
311	363	2	2	0	2	2	0	0	2	0	0	2	0	2	0	2	2	2	0	0	0	2	0	2	0	0	2	2	0	2	2	2	0	0	2	0	2	2	0	2	0	0	2	2	2	2	2	0	2
312	364	2	2	0	2	2	0	0	2	0	0	2	0	2	0	2	2	2	0	0	0	2	0	2	0	0	2	2	0	2	2	2	0	0	2	0	2	2	0	2	0	0	2	2	2	2	2	0	2
313	365	2	2	0	2	2	0	0	2	0	0	2	0	0	0	2	2	2	0	0	0	2	0	2	0	0	2	2	0	2	2	2	0	0	2	0	2	2	0	2	0	0	2	2	2	2	2	0	2
314	366	2	2	0	2	2	0	0	2	0	0	2	0	0	0	2	2	2	0	0	0	2	0	2	0	0	2	2	0	2	2	2	0	0	2	0	2	2	0	2	0	0	2	2	2	2	2	0	2
315	367	2	2	0	2	2	0	0	2	0	0	2	0	0	0	2	2	2	0	0	0	2	0	2	0	0	2	2	0	2	2	2	0	0	2	0	2	2	0	2	0	0	2	2	2	2	2	0	2
316	368	2	2	0	2	2	0	0	2	0	0	2	0	0	0	2	2	2	0	0	0	2	0	2	0	0	2	2	0	2	2	2	0	0	2	0	2	2	0	2	0	0	2	2	2	2	2	0	2
317	369	0	0	2	2	0	0	2	0	2	0	0	0	0	0	0	2	0	2	2	0	2	2	0	0	2	2	0	2	0	0	0	2	2	2	0	2	2	2	0	2	0	0	0	2	2	0	2	0
318	371	0	0	2	2	0	0	2	0	2	0	0	0	0	0	0	2	0	2	2	0	2	2	0	0	2	2	0	2	0	0	0	2	2	2	0	2	2	2	0	2	0	0	0	2	2	0	2	0
319	372	0	0	2	2	0	0	2	0	2	0	0	0	0	0	0	2	0	2	2	0	2	2	0	0	2	2	0	2	0	0	0	2	2	2	0	2	2	2	0	2	0	0	0	2	2	0	2	0
320	373	0	0	2	2	0	0	2	0	2	0	0	0	0	0	0	2	0	2	2	0	2	2	0	0	2	2	0	2	0	0	0	2	2	2	0	2	2	2	0	2	0	0	0	2	2	0	2	0
321	375	2	2	0	2	2	0	0	2	0	0	2	0	0	0	2	2	2	0	0	0	2	0	2	0	0	2	2	0	2	2	2	0	0	2	0	2	2	0	2	0	0	2	2	2	2	2	0	2
322	376	2	2	0	2	2	0	0	2	0	0	2	0	0	0	2	2	2	0	0	0	2	0	2	0	0	2	2	0	2	2	2	0	0	2	0	2	2	0	2	0	0	2	2	2	2	2	0	2
323	377	2	2	0	2	2	0	0	2	0	0	2	0	0	0	2	2	2	0	0	0	2	0	2	0	0	2	2	0	2	2	2	0	0	2	0	2	2	0	2	0	0	2	2	2	2	2	0	2
324	378	0	0	2	2	0	0	2	0	2	0	0	0	0	0	0	2	0	2	2	0	2	2	0	0	2	2	0	2	0	0	2	0	2	2	0	2	2	2	2	0	0	0	0	2	2	0	2	0
325	379	2	2	0	2	2	0	0	2	0	0	2	0	0	0	2	2	2	0	0	0	2	0	2	0	0	2	2	0	2	2	2	0	0	2	0	2	2	0	2	0	0	2	2	2	2	2	0	2
326	380	2	2	0	2	2	0	0	2	0	0	2	0	0	0	2	2	2	0	0	0	2	0	2	0	0	2	2	0	2	2	2	0	0	2	0	2	2	0	2	0	0	2	2	2	2	2	0	2
327	381	2	2	0	2	2	0	0	2	0	0	2	0	0	0	2	2	2	0	0	0	2	0	2	0	0	2	2	0	2	2	2	0	0	2	0	2	2	0	2	0	0	2	2	2	2	2	0	2
328	384	0	0	0	0	0	2	0	0	2	2	2	0	0	2	0	2	2	2	2	2	0	0	0	2	0	0	0	0	0	0	2	0	2	0	2	2	0	2	2	0	0	0	0	2	2	2	0	2
329	385	2	2	0	2	2	0	0	2	0	0	2	0	2	0	0	0	2	2	2	2	0	0	0	2	0	0	0	0	0	0	2	0	2	0	2	0	0	2	2	0	2	0	0	2	0	0	2	0
330	386	2	2	0	2	2	0	0	2	0	0	2	0	0	0	2	2	2	0	0	0	2	0	2	0	0	2	2	0	2	2	2	0	0	2	0	2	2	0	2	0	0	2	2	2	2	2	0	2
331	387	2	2	0	2	2	0	0	2	0	0	2	0	0	0	2	2	2	0	0	0	2	0	2	0	0	2	2	0	2	2	2	0	0	2	0	2	2	0	2	0	0	2	2	2	2	2	0	2
332	388	2	2	0	2	2	0	0	2	0	0	2	0	0	0	2	2	2	0	0	0	2	0	2	0	0	2	2	0	2	2	2	0	0	2	0	2	2	0	2	0	0	2	2	2	2	2	0	2
333	390	0	0	0	0	0	2	0	0	2	2	2	2	0	2	0	0	2	2	2	2	0	0	0	2	0	0	0	0	0	0	2	0	2	0	2	0	0	2	2	0	2	0	0	2	0	0	2	0
334	391	2	2	0	2	2	0	0	2	0	0	2	0	0	0	2	2	2	0	0	0	2	0	2	0	0	2	2	0	2	2	2	0	0	2	0	2	2	0	2	0	0	2	2	2	2	2	0	2
335	392	2	2	0	2	2	0	0	2	0	0	2	0	0	0	2	2	2	0	0	0	2	0	2	0	0	2	2	0	2	2	2	0	0	2	0	2	2	0	2	0	0	2	2	2	2	2	0	2
336	394	2	2	0	2	2	0	0	2	0	0	2	0	0	0	2	2	2	0	0	0	2	0	2	0	0	2	2	0	2	2	2	0	0	2	0	2	2	0	2	0	0	2	2	2	2	2	0	2
337	395	2	2	0	2	2	0	0	2	0	0	2	0	0	0	2	2	2	0	0	0	2	0	2	0	0	2	2	0	2	2	2	0	0	2	0	2	2	0	2	0	0	2	2	2	2	2	0	2
338	396	2	2	0	2	2	0	0	2	0	0	2	0	0	0	2	2	2	0	0	0	2	0	2	0	0	2	2	0	2	2	2	0	0	2	0	2	2	0	2	0	0	2	2	2	2	2	0	2
339	397	2	2	0	2	2	0	0	2	0	0	2	0	0	0	2	2	2	0	0	0	2	0	2	0	0	2	2	0	2	2	2	0	0	2	0	2	2	0	2	0	0	2	2	2	2	2	0	2
340	398	2	2	0	2	2	0	0	2	0	0	2	0	2	0	0	0	2	2	2	2	0	0	0	2	0	0	0	0	0	0	2	0	2	0	2	0	0	2	2	0	2	0	0	2	2	0	2	0
341	399	2	2	0	2	2	0	0	2	0	0	2	0	0	0	2	2	2	0	0	0	2	0	2	0	0	2	2	0	2	2	2	0	0	2	0	2	2	0	2	0	0	2	2	2	2	2	0	2
342	400	2	2	0	2	2	0	0	2	0	0	2	0	2	0	0	0	2	2	2	2	0	0	0	2	0	0	0	0	0	0	2	0	2	0	2	0	0	2	2	0	2	0	0	2	2	0	2	0
343	616	2	2	0	2	2	0	0	2	0	0	2	0	2	0	0	0	2	2	2	2	0	0	0	2	0	0	0	0	0	0	2	0	2	0	2	0	0	2	2	0	2	0	0	2	2	0	2	0
344	618	2	2	0	2	2	0	0	2	0	0	2	0	0	0	2	2	2	0	0	0	2	0	2	0	0	2	2	0	2	2	2	0	0	2	0	2	2	0	2	0	0	2	2	2	2	2	0	2
345	619	2	2	0	2	2	0	0	2	0	0	2	0	0	0	2	2	2	0	0	0	2	0	2	0	0	2	2	0	2	2	2	0	0	2	0	2	2	0	2	0	0	2	2	2	2	2	0	2
346	620	2	2	0	2	2	0	0	2	0	0	2	0	2	0	2	2	2	0	0	0	2	0	2	0	0	2	2	0	2	2	2	0	0	2	0	2	2	0	2	0	0	2	2	2	2	2	0	2
347	621	2	2	0	2	2	0	0	2	0	0	2	0	0	0	2	2	2	0	0	0	2	0	2	0	0	2	2	0	2	2	2	0	0	2	0	2	2	0	2	0	0	2	2	2	2	2	0	2
348	622	2	2	0	2	2	0	0	2	0	0	2	0	0	0	2	2	2	0	0	0	2	0	2	0	0	2	2	0	2	2	2	0	0	2	0	2	2	0	2	0	0	2	2	2	2	2	0	2
349	623	2	2	0	2	2	0	0	2	0	0	2	0	2	0	2	2	2	0	0	0	2	0	2	0	0	2	2	0	0	0	2	0	2	0	2	2	0	2	2	0	2	0	0	2	0	0	2	0
350	624	2	2	0	2	2	0	0	2	0	0	2	0	0	0	2	2	2	0	0	0	2	0	2	0	0	2	2	0	2	2	2	0	0	2	0	2	2	0	2	0	0	2	2	2	2	2	0	2
351	625	2	2	0	2	2	0	0	2	0	0	2	0	0	0	2	2	2	0	0	0	2	0	2	0	0	2	2	0	2	2	2	0	0	2	0	2	2	0	2	0	0	2	2	2	2	2	0	2
352	626	2	2	0	2	2	0	0	2	0	0	2	0	2	0	0	0	2	2	2	2	0	0	0	2	0	0	0	0	0	0	2	0	2	0	2	0	0	2	2	0	2	0	0	2	2	0	2	0
353	627	2	2	0	2	2	0	0	2	0	0	2	0	0	0	2	2	2	0	0	0	2	0	2	0	0	2	2	0	2	2	2	0	0	2	0	2	2	0	2	0	0	2	2	2	2	2	0	2
354	628	2	2	0	2	2	0	0	2	0	0	2	0	0	0	2	2	2	0	0	0	2	0	2	0	0	2	2	0	2	2	2	0	0	2	0	2	2	0	2	0	0	2	2	2	2	2	0	2
355	629	2	2	0	2	2	0	0	2	0	0	2	0	0	0	2	2	2	0	0	0	2	0	2	0	0	2	2	0	2	2	2	0	0	2	0	2	2	0	2	0	0	2	2	2	2	2	0	2
356	630	2	2	0	2	2	0	0	2	0	0	2	0	0	0	2	2	2	0	0	0	2	0	2	0	0	2	2	0	2	2	2	0	0	2	0	2	2	0	2	0	0	2	2	2	2	2	0	2
357	632	2	2	0	2	2	0	0	2	0	0	2	0	0	0	2	2	2	0	0	0	2	0	2	0	0	2	2	0	2	2	2	0	0	2	0	2	2	0	2	0	0	2	2	2	2	2	0	2
358	633	0	0	0	0	0	0	0	0	2	2	2	0	0	2	0	2	2	2	2	2	0	0	0	0	0	0	0	0	0	0	2	0	2	0	2	0	0	2	2	0	2	0	0	2	2	0	2	0
359	634	2	2	0	2	2	0	0	2	0	0	2	0	2	0	2	2	2	0	0	0	2	0	2	0	0	2	2	0	0	0	2	0	2	0	2	2	0	2	2	0	2	0	0	2	0	0	2	0
360	635	2	2	0	2	2	0	0	2	0	0	2	0	2	0	2	2	2	0	0	0	2	0	2	0	0	2	2	0	2	2	2	0	0	2	0	2	2	0	2	0	0	2	2	2	2	2	0	2
361	636	0	0	0	0	0	2	0	0	2	2	2	2	0	2	0	0	2	2	2	2	0	0	0	2	0	0	0	0	0	0	2	0	2	0	2	0	0	2	2	0	2	0	0	2	0	0	2	0
362	637	0	0	2	2	0	0	2	0	2	0	0	0	0	0	0	2	0	2	2	0	2	2	0	0	2	2	0	2	0	0	0	2	2	2	0	2	2	2	0	2	0	0	0	2	2	0	2	0
363	638	2	2	0	2	2	0	0	2	0	0	2	0	0	0	2	2	2	0	0	0	2	0	2	0	0	2	2	0	2	2	2	0	0	2	0	2	2	0	2	0	0	2	2	2	2	2	0	2
364	639	2	2	0	2	2	0	0	2	0	0	2	0	0	0	2	2	2	0	0	0	2	0	2	0	0	2	2	0	2	2	2	0	0	2	0	2	2	0	2	0	0	2	2	2	2	2	0	2
365	640	0	0	2	2	0	0	2	0	2	0	0	0	0	0	0	2	0	2	2	0	2	2	0	0	2	2	0	2	0	0	0	2	2	2	0	2	2	2	0	2	0	0	0	2	2	0	2	0
366	641	2	2	0	2	2	0	0	2	0	0	2	0	2	0	2	2	2	0	0	0	2	0	2	0	0	2	2	0	2	2	2	0	0	2	0	2	2	0	2	0	0	2	2	2	2	2	0	2
367	642	0	0	0	0	0	2	0	0	2	2	2	2	0	2	0	0	2	2	2	2	0	0	0	2	0	0	0	0	0	0	2	0	2	0	2	0	0	2	2	0	2	0	0	2	2	0	2	0
368	643	2	2	0	2	2	0	0	2	0	0	2	0	2	0	2	2	2	0	0	0	2	0	2	0	0	2	2	0	2	2	2	0	0	2	0	2	2	0	2	0	0	2	2	0	2	2	0	2
369	644	2	2	0	2	2	0	0	2	0	0	2	0	2	0	0	0	2	2	2	2	0	0	0	2	0	0	0	0	0	0	2	0	2	0	2	0	0	2	2	0	2	0	0	2	0	0	2	0
370	645	2	2	0	2	2	0	0	2	0	0	2	0	0	0	2	2	2	0	0	0	2	0	2	0	0	2	2	0	2	2	2	0	0	2	0	2	2	0	2	0	0	2	2	2	2	2	0	2
371	647	2	2	0	2	2	0	0	2	0	0	2	0	0	0	2	2	2	0	0	0	2	0	2	0	0	2	2	0	2	2	2	0	0	2	0	2	2	0	2	0	0	2	2	2	2	2	0	2
372	651	0	0	2	2	0	0	2	0	2	0	0	0	0	0	0	2	0	2	2	0	2	2	0	0	2	2	0	2	0	0	0	2	2	2	0	2	2	2	0	2	0	0	0	2	2	0	2	0
373	652	2	2	0	2	2	0	0	2	0	0	2	0	0	0	2	2	2	0	0	0	2	0	2	0	0	2	2	0	2	1.96	2	0	2	2	0	2	2	2	2	0	0	0	0	2	2	0	2	0
374	41	2	2	0	2	2	0	0	2	0	0	2	0	2	0	2	2	2	0	0	0	2	0	0	2	0	0	0	0	0	0	2	0	2	0	2	2	0	2	2	0	0	0	0	2	2	0	2	0
[truncated: 5,000 more columns]
